# Supplementary material for: Discovery of a Novel Series of Potent, Selective, Orally Available, and Brain-Penetrable C1s Inhibitors for Modulation of the Complement Pathway
Source: J Med Chem. 2023 Apr 25;66(9):6354–71. doi: 10.1021/acs.jmedchem.3c00348 (PMC10184130; doi:10.1021/acs.jmedchem.3c00348)
Supplement: Supplementary file 1 — jm3c00348_si_001.pdb [file jm3c00348_si_001.pdb]

HEADER    HYDROLASE                               14-MAR-00   1ELV
TITLE     CRYSTAL STRUCTURE OF THE CATALYTIC DOMAIN OF HUMAN
TITLE    2 COMPLEMENT C1S PROTEASE
EXPDTA    X-RAY DIFFRACTION
REMARK   2 RESOLUTION.    1.70 ANGSTROMS
REMARK   3  R VALUE : 0.186000
REMARK   3  FREE R VALUE : 0.219000
REMARK   4 1ELV COMPLIES WITH FORMAT V. 3.30,
REMARK 200  TEMPERATURE           (KELVIN) : 100.00
REMARK 200  PH                             : 7.40
REMARK 350 BIOMOLECULE: 1
REMARK 350 APPLY THE FOLLOWING TO CHAINS: A, B
REMARK 350   BIOMT1  1   1.000000 0.000000 0.000000   0.000000
REMARK 350   BIOMT2  1   0.000000 1.000000 0.000000   0.000000
REMARK 350   BIOMT3  1   0.000000 0.000000 1.000000   0.000000
REMARK 888
REMARK 888 WRITTEN BY MAESTRO (A PRODUCT OF SCHRODINGER, LLC)
CRYST1   39.080   79.650   60.210  90.00  91.24  90.00 P 1 21 1      2
ATOM      1  N   LEU A 357      38.873  34.355 -52.902  1.00 33.46           N  
ATOM      2  CA  LEU A 357      38.294  34.151 -54.245  1.00 31.16           C  
ATOM      3  C   LEU A 357      37.519  32.812 -54.321  1.00 29.17           C  
ATOM      4  O   LEU A 357      36.645  32.707 -55.180  1.00 28.61           O  
ATOM      5  CB  LEU A 357      39.329  34.261 -55.376  1.00 33.82           C  
ATOM      6  CG  LEU A 357      40.782  34.723 -55.104  1.00  0.00           C  
ATOM      7  CD1 LEU A 357      40.940  36.236 -55.226  1.00  0.00           C  
ATOM      8  CD2 LEU A 357      41.255  34.243 -53.730  1.00  0.00           C  
ATOM      9  H1  LEU A 357      39.398  35.218 -52.874  1.00  0.00           H  
ATOM     10  H2  LEU A 357      38.139  34.450 -52.212  1.00  0.00           H  
ATOM     11  HA  LEU A 357      37.563  34.938 -54.439  1.00  0.00           H  
ATOM     12  HB1 LEU A 357      38.880  34.105 -56.356  1.00  0.00           H  
ATOM     13  HB3 LEU A 357      40.130  33.527 -55.259  1.00  0.00           H  
ATOM     14  HG  LEU A 357      41.462  34.200 -55.778  1.00  0.00           H  
ATOM     15 HD11 LEU A 357      41.976  36.512 -55.028  1.00  0.00           H  
ATOM     16 HD12 LEU A 357      40.668  36.552 -56.235  1.00  0.00           H  
ATOM     17 HD13 LEU A 357      40.289  36.730 -54.505  1.00  0.00           H  
ATOM     18 HD21 LEU A 357      42.279  34.578 -53.561  1.00  0.00           H  
ATOM     19 HD22 LEU A 357      40.605  34.656 -52.959  1.00  0.00           H  
ATOM     20 HD23 LEU A 357      41.219  33.155 -53.693  1.00  0.00           H  
ATOM     21  N   ASP A 358      37.845  31.824 -53.467  1.00 27.14           N  
ATOM     22  CA  ASP A 358      37.189  30.523 -53.379  1.00 23.31           C  
ATOM     23  C   ASP A 358      36.492  30.429 -52.011  1.00 22.04           C  
ATOM     24  O   ASP A 358      37.167  30.497 -50.984  1.00 22.42           O  
ATOM     25  CB  ASP A 358      38.222  29.379 -53.584  1.00 23.75           C  
ATOM     26  CG  ASP A 358      37.677  27.939 -53.610  1.00 24.68           C  
ATOM     27  OD1 ASP A 358      36.473  27.764 -53.887  1.00 24.66           O  
ATOM     28  OD2 ASP A 358      38.513  27.017 -53.483  1.00 24.93           O1-
ATOM     29  H   ASP A 358      38.593  31.984 -52.804  1.00  0.00           H  
ATOM     30  HA  ASP A 358      36.429  30.438 -54.156  1.00  0.00           H  
ATOM     31  HB3 ASP A 358      39.004  29.452 -52.827  1.00  0.00           H  
ATOM     32  HB2 ASP A 358      38.738  29.548 -54.530  1.00  0.00           H  
ATOM     33  N   CYS A 359      35.161  30.238 -52.027  1.00 20.82           N  
ATOM     34  CA  CYS A 359      34.358  29.969 -50.831  1.00 20.17           C  
ATOM     35  C   CYS A 359      34.390  28.489 -50.403  1.00 19.80           C  
ATOM     36  O   CYS A 359      33.933  28.184 -49.302  1.00 20.04           O  
ATOM     37  CB  CYS A 359      32.907  30.439 -51.048  1.00 18.95           C  
ATOM     38  SG  CYS A 359      32.715  32.227 -51.242  1.00 20.45           S  
ATOM     39  H   CYS A 359      34.675  30.173 -52.913  1.00  0.00           H  
ATOM     40  HA  CYS A 359      34.769  30.543 -50.001  1.00  0.00           H  
ATOM     41  HB3 CYS A 359      32.308  30.174 -50.177  1.00  0.00           H  
ATOM     42  HB2 CYS A 359      32.451  29.935 -51.899  1.00  0.00           H  
ATOM     43  N   GLY A 360      34.925  27.600 -51.256  1.00 19.72           N  
ATOM     44  CA  GLY A 360      35.037  26.161 -51.022  1.00 18.79           C  
ATOM     45  C   GLY A 360      33.687  25.458 -51.219  1.00 19.32           C  
ATOM     46  O   GLY A 360      32.652  26.096 -51.428  1.00 17.31           O  
ATOM     47  H   GLY A 360      35.291  27.930 -52.142  1.00  0.00           H  
ATOM     48  HA3 GLY A 360      35.413  25.966 -50.016  1.00  0.00           H  
ATOM     49  HA2 GLY A 360      35.762  25.751 -51.725  1.00  0.00           H  
ATOM     50  N   ILE A 361      33.709  24.118 -51.132  1.00 20.15           N  
ATOM     51  CA  ILE A 361      32.511  23.278 -51.193  1.00 21.55           C  
ATOM     52  C   ILE A 361      31.635  23.551 -49.946  1.00 22.13           C  
ATOM     53  O   ILE A 361      32.147  23.415 -48.834  1.00 22.02           O  
ATOM     54  CB  ILE A 361      32.889  21.763 -51.217  1.00 24.70           C  
ATOM     55  CG1 ILE A 361      33.711  21.389 -52.474  1.00 25.84           C  
ATOM     56  CG2 ILE A 361      31.688  20.797 -51.058  1.00 25.40           C  
ATOM     57  CD1 ILE A 361      32.930  21.404 -53.802  1.00 26.72           C  
ATOM     58  H   ILE A 361      34.581  23.641 -50.952  1.00  0.00           H  
ATOM     59  HA  ILE A 361      32.011  23.535 -52.123  1.00  0.00           H  
ATOM     60  HB  ILE A 361      33.546  21.576 -50.365  1.00  0.00           H  
ATOM     61 HG13 ILE A 361      34.126  20.390 -52.331  1.00  0.00           H  
ATOM     62 HG12 ILE A 361      34.579  22.043 -52.565  1.00  0.00           H  
ATOM     63 HG21 ILE A 361      32.010  19.759 -51.157  1.00  0.00           H  
ATOM     64 HG22 ILE A 361      31.212  20.879 -50.081  1.00  0.00           H  
ATOM     65 HG23 ILE A 361      30.923  20.977 -51.814  1.00  0.00           H  
ATOM     66 HD11 ILE A 361      33.540  21.817 -54.604  1.00  0.00           H  
ATOM     67 HD12 ILE A 361      32.646  20.393 -54.094  1.00  0.00           H  
ATOM     68 HD13 ILE A 361      32.016  21.996 -53.752  1.00  0.00           H  
ATOM     69  N   PRO A 362      30.369  23.987 -50.140  1.00 21.74           N  
ATOM     70  CA  PRO A 362      29.477  24.343 -49.025  1.00 22.67           C  
ATOM     71  C   PRO A 362      29.142  23.145 -48.121  1.00 23.46           C  
ATOM     72  O   PRO A 362      28.923  22.041 -48.622  1.00 23.59           O  
ATOM     73  CB  PRO A 362      28.229  24.896 -49.725  1.00 22.41           C  
ATOM     74  CG  PRO A 362      28.217  24.220 -51.085  1.00 23.36           C  
ATOM     75  CD  PRO A 362      29.689  24.108 -51.428  1.00 22.51           C  
ATOM     76  HA  PRO A 362      29.933  25.131 -48.425  1.00  0.00           H  
ATOM     77  HB3 PRO A 362      28.353  25.973 -49.841  1.00  0.00           H  
ATOM     78  HB2 PRO A 362      27.301  24.730 -49.179  1.00  0.00           H  
ATOM     79  HG3 PRO A 362      27.632  24.742 -51.838  1.00  0.00           H  
ATOM     80  HG2 PRO A 362      27.809  23.215 -50.991  1.00  0.00           H  
ATOM     81  HD2 PRO A 362      29.854  23.240 -52.062  1.00  0.00           H  
ATOM     82  HD3 PRO A 362      30.040  25.005 -51.943  1.00  0.00           H  
ATOM     83  N   GLU A 363      29.125  23.401 -46.806  1.00 25.15           N  
ATOM     84  CA  GLU A 363      28.733  22.447 -45.768  1.00 27.50           C  
ATOM     85  C   GLU A 363      27.269  22.024 -45.935  1.00 28.16           C  
ATOM     86  O   GLU A 363      26.409  22.885 -46.111  1.00 28.19           O  
ATOM     87  CB  GLU A 363      28.930  23.091 -44.384  1.00 28.43           C  
ATOM     88  CG  GLU A 363      30.396  23.428 -44.063  1.00 32.17           C  
ATOM     89  CD  GLU A 363      30.540  24.097 -42.692  0.00 38.00           C  
ATOM     90  OE1 GLU A 363      30.299  25.323 -42.623  0.00 39.91           O  
ATOM     91  OE2 GLU A 363      30.895  23.371 -41.738  0.00 39.94           O1-
ATOM     92  H   GLU A 363      29.316  24.342 -46.481  1.00  0.00           H  
ATOM     93  HA  GLU A 363      29.375  21.567 -45.850  1.00  0.00           H  
ATOM     94  HB3 GLU A 363      28.540  22.422 -43.613  1.00  0.00           H  
ATOM     95  HB2 GLU A 363      28.330  24.001 -44.320  1.00  0.00           H  
ATOM     96  HG3 GLU A 363      30.819  24.088 -44.822  1.00  0.00           H  
ATOM     97  HG2 GLU A 363      30.988  22.511 -44.093  1.00  0.00           H  
ATOM     98  N   SER A 364      27.008  20.713 -45.851  1.00 28.52           N  
ATOM     99  CA  SER A 364      25.655  20.163 -45.871  1.00 28.55           C  
ATOM    100  C   SER A 364      24.928  20.449 -44.542  1.00 27.52           C  
ATOM    101  O   SER A 364      25.573  20.632 -43.508  1.00 27.80           O  
ATOM    102  CB  SER A 364      25.743  18.653 -46.173  0.60 28.76           C  
ATOM    103  OG ASER A 364      24.469  18.101 -46.440  0.40 28.21           O  
ATOM    104  OG BSER A 364      26.366  18.119 -44.982  0.30 28.67           O  
ATOM    105  H   SER A 364      27.761  20.054 -45.692  1.00  0.00           H  
ATOM    106  HA  SER A 364      25.104  20.644 -46.683  1.00  0.00           H  
ATOM    107  HB3 SER A 364      26.200  18.114 -45.341  1.00  0.00           H  
ATOM    108  HB2 SER A 364      26.372  18.480 -47.046  1.00  0.00           H  
ATOM    109  HG ASER A 364      24.270  18.237 -47.373  0.40  0.00           H  
ATOM    110  HG BSER A 364      26.365  17.167 -45.109  0.30  0.00           H  
ATOM    111  N   ILE A 365      23.592  20.464 -44.609  1.00 26.78           N  
ATOM    112  CA  ILE A 365      22.706  20.623 -43.461  1.00 25.59           C  
ATOM    113  C   ILE A 365      21.966  19.309 -43.183  1.00 25.09           C  
ATOM    114  O   ILE A 365      21.754  18.516 -44.101  1.00 23.56           O  
ATOM    115  CB  ILE A 365      21.653  21.739 -43.720  1.00 26.23           C  
ATOM    116  CG1 ILE A 365      20.793  21.529 -44.997  1.00 24.41           C  
ATOM    117  CG2 ILE A 365      22.355  23.105 -43.712  1.00 25.04           C  
ATOM    118  CD1 ILE A 365      19.754  22.632 -45.247  1.00 27.02           C  
ATOM    119  H   ILE A 365      23.137  20.268 -45.488  1.00  0.00           H  
ATOM    120  HA  ILE A 365      23.276  20.879 -42.567  1.00  0.00           H  
ATOM    121  HB  ILE A 365      20.963  21.749 -42.874  1.00  0.00           H  
ATOM    122 HG13 ILE A 365      20.260  20.579 -44.944  1.00  0.00           H  
ATOM    123 HG12 ILE A 365      21.438  21.459 -45.873  1.00  0.00           H  
ATOM    124 HG21 ILE A 365      21.636  23.919 -43.737  1.00  0.00           H  
ATOM    125 HG22 ILE A 365      22.947  23.233 -42.807  1.00  0.00           H  
ATOM    126 HG23 ILE A 365      23.023  23.224 -44.565  1.00  0.00           H  
ATOM    127 HD11 ILE A 365      19.030  22.317 -45.998  1.00  0.00           H  
ATOM    128 HD12 ILE A 365      19.208  22.875 -44.334  1.00  0.00           H  
ATOM    129 HD13 ILE A 365      20.219  23.548 -45.609  1.00  0.00           H  
ATOM    130  N   GLU A 366      21.569  19.118 -41.915  1.00 25.32           N  
ATOM    131  CA  GLU A 366      20.691  18.031 -41.479  1.00 24.50           C  
ATOM    132  C   GLU A 366      19.335  18.110 -42.192  1.00 23.74           C  
ATOM    133  O   GLU A 366      18.750  19.194 -42.250  1.00 23.02           O  
ATOM    134  CB  GLU A 366      20.457  18.127 -39.960  1.00 26.21           C  
ATOM    135  CG  GLU A 366      21.714  17.899 -39.094  0.00 31.56           C  
ATOM    136  CD  GLU A 366      21.514  18.152 -37.588  0.00 36.22           C  
ATOM    137  OE1 GLU A 366      20.385  18.496 -37.166  0.00 37.74           O  
ATOM    138  OE2 GLU A 366      22.523  18.003 -36.866  0.00 38.64           O1-
ATOM    139  H   GLU A 366      21.813  19.802 -41.209  1.00  0.00           H  
ATOM    140  HA  GLU A 366      21.174  17.080 -41.710  1.00  0.00           H  
ATOM    141  HB3 GLU A 366      19.693  17.402 -39.665  1.00  0.00           H  
ATOM    142  HB2 GLU A 366      20.039  19.110 -39.737  1.00  0.00           H  
ATOM    143  HG3 GLU A 366      22.530  18.535 -39.439  1.00  0.00           H  
ATOM    144  HG2 GLU A 366      22.056  16.872 -39.227  1.00  0.00           H  
ATOM    145  N   ASN A 367      18.860  16.959 -42.692  1.00 23.00           N  
ATOM    146  CA  ASN A 367      17.518  16.775 -43.265  1.00 25.07           C  
ATOM    147  C   ASN A 367      17.266  17.624 -44.530  1.00 24.96           C  
ATOM    148  O   ASN A 367      16.132  18.012 -44.814  1.00 25.99           O  
ATOM    149  CB  ASN A 367      16.438  16.996 -42.182  1.00 25.65           C  
ATOM    150  CG  ASN A 367      16.667  16.135 -40.934  1.00 25.82           C  
ATOM    151  OD1 ASN A 367      16.889  14.933 -41.037  1.00 30.34           O  
ATOM    152  ND2 ASN A 367      16.613  16.738 -39.750  1.00 27.28           N  
ATOM    153  H   ASN A 367      19.422  16.120 -42.615  1.00  0.00           H  
ATOM    154  HA  ASN A 367      17.453  15.741 -43.608  1.00  0.00           H  
ATOM    155  HB3 ASN A 367      15.467  16.740 -42.595  1.00  0.00           H  
ATOM    156  HB2 ASN A 367      16.378  18.046 -41.894  1.00  0.00           H  
ATOM    157 HD22 ASN A 367      16.776  16.196 -38.908  1.00  0.00           H  
ATOM    158 HD21 ASN A 367      16.473  17.737 -39.673  1.00  0.00           H  
ATOM    159  N   GLY A 368      18.356  17.883 -45.260  1.00 26.56           N  
ATOM    160  CA  GLY A 368      18.373  18.613 -46.507  1.00 25.56           C  
ATOM    161  C   GLY A 368      19.709  18.321 -47.186  1.00 25.48           C  
ATOM    162  O   GLY A 368      20.518  17.511 -46.725  1.00 25.03           O  
ATOM    163  H   GLY A 368      19.249  17.532 -44.943  1.00  0.00           H  
ATOM    164  HA3 GLY A 368      18.278  19.683 -46.315  1.00  0.00           H  
ATOM    165  HA2 GLY A 368      17.558  18.296 -47.159  1.00  0.00           H  
ATOM    166  N   LYS A 369      19.926  19.007 -48.308  1.00 24.76           N  
ATOM    167  CA  LYS A 369      21.136  18.947 -49.108  1.00 25.51           C  
ATOM    168  C   LYS A 369      21.406  20.336 -49.683  1.00 23.92           C  
ATOM    169  O   LYS A 369      20.488  21.148 -49.809  1.00 21.92           O  
ATOM    170  CB  LYS A 369      20.978  17.883 -50.227  1.00 29.53           C  
ATOM    171  CG  LYS A 369      19.800  18.143 -51.190  1.00 32.85           C  
ATOM    172  CD  LYS A 369      19.738  17.227 -52.423  1.00 38.04           C  
ATOM    173  CE  LYS A 369      20.863  17.500 -53.436  1.00 40.30           C  
ATOM    174  NZ  LYS A 369      20.556  16.935 -54.761  1.00 43.17           N1+
ATOM    175  H   LYS A 369      19.217  19.654 -48.637  1.00  0.00           H  
ATOM    176  HA  LYS A 369      21.984  18.681 -48.474  1.00  0.00           H  
ATOM    177  HB3 LYS A 369      20.865  16.896 -49.777  1.00  0.00           H  
ATOM    178  HB2 LYS A 369      21.908  17.842 -50.797  1.00  0.00           H  
ATOM    179  HG3 LYS A 369      19.799  19.173 -51.538  1.00  0.00           H  
ATOM    180  HG2 LYS A 369      18.873  18.026 -50.628  1.00  0.00           H  
ATOM    181  HD3 LYS A 369      18.763  17.366 -52.893  1.00  0.00           H  
ATOM    182  HD2 LYS A 369      19.775  16.185 -52.102  1.00  0.00           H  
ATOM    183  HE3 LYS A 369      21.814  17.100 -53.080  1.00  0.00           H  
ATOM    184  HE2 LYS A 369      21.002  18.573 -53.559  1.00  0.00           H  
ATOM    185  HZ1 LYS A 369      19.702  17.353 -55.108  1.00  0.00           H  
ATOM    186  HZ2 LYS A 369      21.312  17.154 -55.399  1.00  0.00           H  
ATOM    187  HZ3 LYS A 369      20.451  15.933 -54.698  1.00  0.00           H  
ATOM    188  N   VAL A 370      22.658  20.534 -50.097  1.00 23.98           N  
ATOM    189  CA  VAL A 370      23.026  21.561 -51.057  1.00 24.16           C  
ATOM    190  C   VAL A 370      23.171  20.869 -52.421  1.00 24.58           C  
ATOM    191  O   VAL A 370      23.708  19.758 -52.485  1.00 23.05           O  
ATOM    192  CB  VAL A 370      24.348  22.252 -50.630  1.00 26.30           C  
ATOM    193  CG1 VAL A 370      25.595  21.346 -50.633  1.00 27.72           C  
ATOM    194  CG2 VAL A 370      24.608  23.540 -51.422  1.00 26.65           C  
ATOM    195  H   VAL A 370      23.348  19.807 -49.949  1.00  0.00           H  
ATOM    196  HA  VAL A 370      22.249  22.320 -51.131  1.00  0.00           H  
ATOM    197  HB  VAL A 370      24.205  22.553 -49.592  1.00  0.00           H  
ATOM    198 HG11 VAL A 370      26.405  21.809 -50.069  1.00  0.00           H  
ATOM    199 HG12 VAL A 370      25.398  20.388 -50.154  1.00  0.00           H  
ATOM    200 HG13 VAL A 370      25.959  21.152 -51.642  1.00  0.00           H  
ATOM    201 HG21 VAL A 370      25.472  24.060 -51.019  1.00  0.00           H  
ATOM    202 HG22 VAL A 370      24.799  23.345 -52.478  1.00  0.00           H  
ATOM    203 HG23 VAL A 370      23.761  24.226 -51.356  1.00  0.00           H  
ATOM    204  N   GLU A 371      22.669  21.511 -53.490  1.00 24.99           N  
ATOM    205  CA  GLU A 371      22.785  20.978 -54.852  1.00 27.60           C  
ATOM    206  C   GLU A 371      24.258  21.079 -55.289  1.00 27.80           C  
ATOM    207  O   GLU A 371      24.967  21.960 -54.798  1.00 27.60           O  
ATOM    208  CB  GLU A 371      21.844  21.700 -55.859  1.00 30.03           C  
ATOM    209  CG  GLU A 371      20.440  22.144 -55.379  0.50 33.12           C  
ATOM    210  CD  GLU A 371      19.680  21.114 -54.535  0.50 34.99           C  
ATOM    211  OE1 GLU A 371      19.182  20.130 -55.127  0.50 36.44           O  
ATOM    212  OE2 GLU A 371      19.600  21.328 -53.306  0.50 36.15           O1-
ATOM    213  H   GLU A 371      22.197  22.401 -53.382  1.00  0.00           H  
ATOM    214  HA  GLU A 371      22.503  19.924 -54.826  1.00  0.00           H  
ATOM    215  HB3 GLU A 371      21.693  21.020 -56.698  1.00  0.00           H  
ATOM    216  HB2 GLU A 371      22.342  22.560 -56.303  1.00  0.00           H  
ATOM    217  HG3 GLU A 371      19.829  22.393 -56.249  1.00  0.00           H  
ATOM    218  HG2 GLU A 371      20.526  23.077 -54.828  1.00  0.00           H  
ATOM    219  N   ASP A 372      24.696  20.172 -56.177  1.00 27.70           N  
ATOM    220  CA  ASP A 372      26.073  20.101 -56.691  1.00 27.84           C  
ATOM    221  C   ASP A 372      26.508  21.453 -57.300  1.00 26.23           C  
ATOM    222  O   ASP A 372      25.942  21.826 -58.329  1.00 26.20           O  
ATOM    223  CB  ASP A 372      26.247  18.961 -57.726  1.00 30.43           C  
ATOM    224  CG  ASP A 372      25.962  17.535 -57.211  0.50 31.48           C  
ATOM    225  OD1 ASP A 372      25.990  17.312 -55.979  0.50 32.27           O  
ATOM    226  OD2 ASP A 372      25.821  16.651 -58.081  0.50 31.77           O1-
ATOM    227  H   ASP A 372      24.057  19.470 -56.523  1.00  0.00           H  
ATOM    228  HA  ASP A 372      26.707  19.835 -55.851  1.00  0.00           H  
ATOM    229  HB3 ASP A 372      27.269  18.969 -58.111  1.00  0.00           H  
ATOM    230  HB2 ASP A 372      25.588  19.142 -58.578  1.00  0.00           H  
ATOM    231  N   PRO A 373      27.426  22.198 -56.625  1.00 25.50           N  
ATOM    232  CA  PRO A 373      27.853  23.532 -57.087  1.00 24.83           C  
ATOM    233  C   PRO A 373      28.464  23.495 -58.490  1.00 24.50           C  
ATOM    234  O   PRO A 373      29.393  22.720 -58.724  1.00 25.29           O  
ATOM    235  CB  PRO A 373      28.894  23.997 -56.050  1.00 25.55           C  
ATOM    236  CG  PRO A 373      28.644  23.147 -54.822  1.00 27.37           C  
ATOM    237  CD  PRO A 373      28.128  21.834 -55.389  1.00 26.61           C  
ATOM    238  HA  PRO A 373      26.984  24.193 -57.055  1.00  0.00           H  
ATOM    239  HB3 PRO A 373      28.819  25.061 -55.830  1.00  0.00           H  
ATOM    240  HB2 PRO A 373      29.914  23.816 -56.396  1.00  0.00           H  
ATOM    241  HG3 PRO A 373      27.868  23.610 -54.211  1.00  0.00           H  
ATOM    242  HG2 PRO A 373      29.536  23.021 -54.212  1.00  0.00           H  
ATOM    243  HD2 PRO A 373      28.956  21.168 -55.639  1.00  0.00           H  
ATOM    244  HD3 PRO A 373      27.510  21.347 -54.637  1.00  0.00           H  
ATOM    245  N   GLU A 374      27.941  24.344 -59.386  1.00 23.85           N  
ATOM    246  CA  GLU A 374      28.518  24.591 -60.712  1.00 23.33           C  
ATOM    247  C   GLU A 374      29.936  25.183 -60.606  1.00 21.84           C  
ATOM    248  O   GLU A 374      30.799  24.841 -61.413  1.00 23.46           O  
ATOM    249  CB  GLU A 374      27.600  25.529 -61.526  1.00 26.85           C  
ATOM    250  CG  GLU A 374      26.127  25.066 -61.583  0.00 33.12           C  
ATOM    251  CD  GLU A 374      25.208  25.928 -62.466  0.00 36.04           C  
ATOM    252  OE1 GLU A 374      24.002  25.976 -62.137  0.50 44.90           O  
ATOM    253  OE2 GLU A 374      25.699  26.525 -63.450  0.50 44.85           O1-
ATOM    254  H   GLU A 374      27.177  24.949 -59.116  1.00  0.00           H  
ATOM    255  HA  GLU A 374      28.583  23.633 -61.231  1.00  0.00           H  
ATOM    256  HB3 GLU A 374      28.007  25.601 -62.535  1.00  0.00           H  
ATOM    257  HB2 GLU A 374      27.641  26.540 -61.116  1.00  0.00           H  
ATOM    258  HG3 GLU A 374      25.709  25.032 -60.577  1.00  0.00           H  
ATOM    259  HG2 GLU A 374      26.086  24.044 -61.963  1.00  0.00           H  
ATOM    260  N   SER A 375      30.141  26.013 -59.573  1.00 19.11           N  
ATOM    261  CA  SER A 375      31.406  26.608 -59.177  1.00 18.16           C  
ATOM    262  C   SER A 375      31.316  27.011 -57.694  1.00 16.73           C  
ATOM    263  O   SER A 375      30.224  27.234 -57.172  1.00 17.15           O  
ATOM    264  CB  SER A 375      31.731  27.777 -60.135  1.00 18.61           C  
ATOM    265  OG  SER A 375      32.857  28.531 -59.728  1.00 17.66           O  
ATOM    266  H   SER A 375      29.363  26.227 -58.962  1.00  0.00           H  
ATOM    267  HA  SER A 375      32.189  25.849 -59.260  1.00  0.00           H  
ATOM    268  HB3 SER A 375      30.871  28.439 -60.237  1.00  0.00           H  
ATOM    269  HB2 SER A 375      31.931  27.396 -61.136  1.00  0.00           H  
ATOM    270  HG  SER A 375      33.048  29.180 -60.410  1.00  0.00           H  
ATOM    271  N   THR A 376      32.481  27.100 -57.041  1.00 14.09           N  
ATOM    272  CA  THR A 376      32.620  27.521 -55.646  1.00 15.73           C  
ATOM    273  C   THR A 376      33.380  28.862 -55.524  1.00 16.84           C  
ATOM    274  O   THR A 376      33.613  29.318 -54.404  1.00 17.88           O  
ATOM    275  CB  THR A 376      33.345  26.418 -54.833  1.00 17.23           C  
ATOM    276  OG1 THR A 376      34.624  26.130 -55.364  1.00 16.43           O  
ATOM    277  CG2 THR A 376      32.554  25.103 -54.758  1.00 17.78           C  
ATOM    278  H   THR A 376      33.342  26.875 -57.519  1.00  0.00           H  
ATOM    279  HA  THR A 376      31.643  27.687 -55.205  1.00  0.00           H  
ATOM    280  HB  THR A 376      33.500  26.774 -53.815  1.00  0.00           H  
ATOM    281  HG1 THR A 376      35.251  26.787 -55.031  1.00  0.00           H  
ATOM    282 HG21 THR A 376      33.088  24.367 -54.158  1.00  0.00           H  
ATOM    283 HG22 THR A 376      31.577  25.256 -54.300  1.00  0.00           H  
ATOM    284 HG23 THR A 376      32.394  24.667 -55.746  1.00  0.00           H  
ATOM    285  N   LEU A 377      33.708  29.488 -56.668  1.00 15.50           N  
ATOM    286  CA  LEU A 377      34.419  30.762 -56.769  1.00 15.57           C  
ATOM    287  C   LEU A 377      33.475  31.971 -56.636  1.00 15.53           C  
ATOM    288  O   LEU A 377      32.260  31.794 -56.576  1.00 15.13           O  
ATOM    289  CB  LEU A 377      35.183  30.799 -58.112  1.00 15.15           C  
ATOM    290  CG  LEU A 377      36.149  29.614 -58.345  1.00 15.98           C  
ATOM    291  CD1 LEU A 377      36.809  29.713 -59.735  1.00 17.95           C  
ATOM    292  CD2 LEU A 377      37.187  29.459 -57.213  1.00 14.91           C  
ATOM    293  H   LEU A 377      33.459  29.057 -57.548  1.00  0.00           H  
ATOM    294  HA  LEU A 377      35.130  30.819 -55.950  1.00  0.00           H  
ATOM    295  HB3 LEU A 377      35.754  31.727 -58.175  1.00  0.00           H  
ATOM    296  HB2 LEU A 377      34.461  30.838 -58.930  1.00  0.00           H  
ATOM    297  HG  LEU A 377      35.559  28.697 -58.360  1.00  0.00           H  
ATOM    298 HD11 LEU A 377      36.635  28.805 -60.312  1.00  0.00           H  
ATOM    299 HD12 LEU A 377      36.407  30.543 -60.320  1.00  0.00           H  
ATOM    300 HD13 LEU A 377      37.889  29.861 -59.681  1.00  0.00           H  
ATOM    301 HD21 LEU A 377      38.180  29.198 -57.582  1.00  0.00           H  
ATOM    302 HD22 LEU A 377      37.298  30.373 -56.630  1.00  0.00           H  
ATOM    303 HD23 LEU A 377      36.887  28.666 -56.529  1.00  0.00           H  
ATOM    304  N   PHE A 378      34.053  33.183 -56.567  1.00 15.46           N  
ATOM    305  CA  PHE A 378      33.348  34.459 -56.397  1.00 15.54           C  
ATOM    306  C   PHE A 378      32.213  34.699 -57.414  1.00 14.38           C  
ATOM    307  O   PHE A 378      32.430  34.540 -58.615  1.00 15.24           O  
ATOM    308  CB  PHE A 378      34.373  35.614 -56.371  1.00 15.73           C  
ATOM    309  CG  PHE A 378      33.775  37.012 -56.318  1.00 16.52           C  
ATOM    310  CD1 PHE A 378      33.211  37.484 -55.116  1.00 17.20           C  
ATOM    311  CD2 PHE A 378      33.609  37.774 -57.497  1.00 20.56           C  
ATOM    312  CE1 PHE A 378      32.553  38.708 -55.088  1.00 18.91           C  
ATOM    313  CE2 PHE A 378      32.950  38.995 -57.447  1.00 19.74           C  
ATOM    314  CZ  PHE A 378      32.430  39.463 -56.248  1.00 19.99           C  
ATOM    315  H   PHE A 378      35.062  33.239 -56.593  1.00  0.00           H  
ATOM    316  HA  PHE A 378      32.887  34.428 -55.410  1.00  0.00           H  
ATOM    317  HB3 PHE A 378      35.042  35.546 -57.230  1.00  0.00           H  
ATOM    318  HB2 PHE A 378      35.006  35.496 -55.490  1.00  0.00           H  
ATOM    319  HD1 PHE A 378      33.276  36.884 -54.219  1.00  0.00           H  
ATOM    320  HD2 PHE A 378      33.986  37.404 -58.439  1.00  0.00           H  
ATOM    321  HE1 PHE A 378      32.119  39.070 -54.169  1.00  0.00           H  
ATOM    322  HE2 PHE A 378      32.834  39.580 -58.350  1.00  0.00           H  
ATOM    323  HZ  PHE A 378      31.914  40.411 -56.219  1.00  0.00           H  
ATOM    324  N   GLY A 379      31.034  35.086 -56.904  1.00 14.47           N  
ATOM    325  CA  GLY A 379      29.850  35.395 -57.703  1.00 14.72           C  
ATOM    326  C   GLY A 379      29.043  34.145 -58.097  1.00 15.25           C  
ATOM    327  O   GLY A 379      27.962  34.303 -58.665  1.00 16.16           O  
ATOM    328  H   GLY A 379      30.945  35.199 -55.900  1.00  0.00           H  
ATOM    329  HA3 GLY A 379      30.129  35.947 -58.603  1.00  0.00           H  
ATOM    330  HA2 GLY A 379      29.207  36.054 -57.120  1.00  0.00           H  
ATOM    331  N   SER A 380      29.521  32.924 -57.785  1.00 14.58           N  
ATOM    332  CA  SER A 380      28.766  31.678 -57.950  1.00 14.49           C  
ATOM    333  C   SER A 380      27.605  31.626 -56.957  1.00 14.16           C  
ATOM    334  O   SER A 380      27.734  32.178 -55.866  1.00 13.74           O  
ATOM    335  CB ASER A 380      29.680  30.471 -57.694  0.60 15.38           C  
ATOM    336  CB BSER A 380      29.574  30.366 -57.783  0.40 14.33           C  
ATOM    337  OG ASER A 380      30.706  30.438 -58.659  0.55 14.97           O  
ATOM    338  OG BSER A 380      30.244  30.248 -56.549  0.30 10.99           O  
ATOM    339  H   SER A 380      30.428  32.835 -57.348  1.00  0.00           H  
ATOM    340  HA  SER A 380      28.369  31.633 -58.966  1.00  0.00           H  
ATOM    341  HB3ASER A 380      29.111  29.546 -57.783  0.60  0.00           H  
ATOM    342  HB3BSER A 380      30.307  30.376 -58.591  0.40  0.00           H  
ATOM    343  HB2ASER A 380      30.102  30.482 -56.688  0.60  0.00           H  
ATOM    344  HB2BSER A 380      28.949  29.487 -57.940  0.40  0.00           H  
ATOM    345  HG ASER A 380      31.340  29.758 -58.409  0.55  0.00           H  
ATOM    346  HG BSER A 380      30.771  29.446 -56.544  0.30  0.00           H  
ATOM    347  N   VAL A 381      26.520  30.941 -57.340  1.00 14.72           N  
ATOM    348  CA  VAL A 381      25.372  30.721 -56.468  1.00 15.52           C  
ATOM    349  C   VAL A 381      25.118  29.222 -56.289  1.00 15.59           C  
ATOM    350  O   VAL A 381      25.227  28.446 -57.236  1.00 15.50           O  
ATOM    351  CB  VAL A 381      24.075  31.406 -56.982  1.00 16.13           C  
ATOM    352  CG1 VAL A 381      24.215  32.936 -56.982  1.00 15.95           C  
ATOM    353  CG2 VAL A 381      23.556  30.906 -58.343  1.00 19.77           C  
ATOM    354  H   VAL A 381      26.490  30.495 -58.249  1.00  0.00           H  
ATOM    355  HA  VAL A 381      25.584  31.125 -55.482  1.00  0.00           H  
ATOM    356  HB  VAL A 381      23.289  31.188 -56.258  1.00  0.00           H  
ATOM    357 HG11 VAL A 381      23.277  33.422 -57.255  1.00  0.00           H  
ATOM    358 HG12 VAL A 381      24.491  33.293 -55.992  1.00  0.00           H  
ATOM    359 HG13 VAL A 381      24.980  33.273 -57.683  1.00  0.00           H  
ATOM    360 HG21 VAL A 381      22.699  31.494 -58.676  1.00  0.00           H  
ATOM    361 HG22 VAL A 381      24.322  30.977 -59.114  1.00  0.00           H  
ATOM    362 HG23 VAL A 381      23.222  29.873 -58.287  1.00  0.00           H  
ATOM    363  N   ILE A 382      24.770  28.865 -55.051  1.00 15.68           N  
ATOM    364  CA  ILE A 382      24.323  27.543 -54.643  1.00 17.04           C  
ATOM    365  C   ILE A 382      22.914  27.670 -54.056  1.00 17.00           C  
ATOM    366  O   ILE A 382      22.518  28.768 -53.663  1.00 15.88           O  
ATOM    367  CB  ILE A 382      25.264  26.935 -53.561  1.00 16.81           C  
ATOM    368  CG1 ILE A 382      25.386  27.824 -52.294  1.00 19.21           C  
ATOM    369  CG2 ILE A 382      26.618  26.588 -54.208  1.00 18.50           C  
ATOM    370  CD1 ILE A 382      26.210  27.234 -51.152  1.00 21.48           C  
ATOM    371  H   ILE A 382      24.700  29.581 -54.338  1.00  0.00           H  
ATOM    372  HA  ILE A 382      24.272  26.889 -55.512  1.00  0.00           H  
ATOM    373  HB  ILE A 382      24.836  25.987 -53.235  1.00  0.00           H  
ATOM    374 HG13 ILE A 382      24.397  28.028 -51.884  1.00  0.00           H  
ATOM    375 HG12 ILE A 382      25.804  28.792 -52.563  1.00  0.00           H  
ATOM    376 HG21 ILE A 382      27.321  26.146 -53.504  1.00  0.00           H  
ATOM    377 HG22 ILE A 382      26.485  25.872 -55.017  1.00  0.00           H  
ATOM    378 HG23 ILE A 382      27.092  27.468 -54.637  1.00  0.00           H  
ATOM    379 HD11 ILE A 382      26.192  27.888 -50.280  1.00  0.00           H  
ATOM    380 HD12 ILE A 382      25.822  26.266 -50.840  1.00  0.00           H  
ATOM    381 HD13 ILE A 382      27.252  27.117 -51.445  1.00  0.00           H  
ATOM    382  N   ARG A 383      22.200  26.542 -53.990  1.00 17.72           N  
ATOM    383  CA  ARG A 383      20.906  26.467 -53.335  1.00 18.94           C  
ATOM    384  C   ARG A 383      20.887  25.265 -52.390  1.00 18.90           C  
ATOM    385  O   ARG A 383      21.332  24.179 -52.761  1.00 18.96           O  
ATOM    386  CB  ARG A 383      19.776  26.433 -54.383  1.00 23.65           C  
ATOM    387  CG  ARG A 383      18.370  26.556 -53.757  1.00 32.09           C  
ATOM    388  CD  ARG A 383      17.208  26.511 -54.761  1.00 35.83           C  
ATOM    389  NE  ARG A 383      17.000  25.156 -55.307  0.50 39.05           N  
ATOM    390  CZ  ARG A 383      15.868  24.659 -55.841  0.50 40.83           C  
ATOM    391  NH1 ARG A 383      14.750  25.393 -55.956  0.50 42.09           N  
ATOM    392  NH2 ARG A 383      15.859  23.391 -56.274  0.50 42.83           N1+
ATOM    393  H   ARG A 383      22.586  25.671 -54.335  1.00  0.00           H  
ATOM    394  HA  ARG A 383      20.753  27.358 -52.729  1.00  0.00           H  
ATOM    395  HB3 ARG A 383      19.852  25.522 -54.980  1.00  0.00           H  
ATOM    396  HB2 ARG A 383      19.911  27.262 -55.080  1.00  0.00           H  
ATOM    397  HG3 ARG A 383      18.278  27.432 -53.114  1.00  0.00           H  
ATOM    398  HG2 ARG A 383      18.245  25.699 -53.093  1.00  0.00           H  
ATOM    399  HD3 ARG A 383      17.475  27.122 -55.622  1.00  0.00           H  
ATOM    400  HD2 ARG A 383      16.313  26.962 -54.332  1.00  0.00           H  
ATOM    401  HE  ARG A 383      17.806  24.549 -55.259  1.00  0.00           H  
ATOM    402 HH12 ARG A 383      13.909  25.004 -56.356  1.00  0.00           H  
ATOM    403 HH11 ARG A 383      14.750  26.353 -55.639  1.00  0.00           H  
ATOM    404 HH22 ARG A 383      15.024  22.993 -56.675  1.00  0.00           H  
ATOM    405 HH21 ARG A 383      16.687  22.816 -56.188  1.00  0.00           H  
ATOM    406  N   TYR A 384      20.319  25.492 -51.203  1.00 18.11           N  
ATOM    407  CA  TYR A 384      19.923  24.455 -50.267  1.00 19.39           C  
ATOM    408  C   TYR A 384      18.446  24.133 -50.488  1.00 20.03           C  
ATOM    409  O   TYR A 384      17.628  25.046 -50.627  1.00 20.03           O  
ATOM    410  CB  TYR A 384      20.143  24.949 -48.832  1.00 18.97           C  
ATOM    411  CG  TYR A 384      21.596  25.017 -48.414  1.00 19.48           C  
ATOM    412  CD1 TYR A 384      22.345  26.184 -48.659  1.00 18.21           C  
ATOM    413  CD2 TYR A 384      22.200  23.914 -47.779  1.00 18.69           C  
ATOM    414  CE1 TYR A 384      23.692  26.258 -48.261  1.00 20.59           C  
ATOM    415  CE2 TYR A 384      23.545  23.987 -47.373  1.00 20.19           C  
ATOM    416  CZ  TYR A 384      24.290  25.158 -47.616  1.00 20.34           C  
ATOM    417  OH  TYR A 384      25.594  25.231 -47.234  1.00 20.79           O  
ATOM    418  H   TYR A 384      20.012  26.429 -50.974  1.00  0.00           H  
ATOM    419  HA  TYR A 384      20.524  23.562 -50.428  1.00  0.00           H  
ATOM    420  HB3 TYR A 384      19.631  24.291 -48.126  1.00  0.00           H  
ATOM    421  HB2 TYR A 384      19.686  25.934 -48.721  1.00  0.00           H  
ATOM    422  HD1 TYR A 384      21.886  27.020 -49.162  1.00  0.00           H  
ATOM    423  HD2 TYR A 384      21.635  23.010 -47.607  1.00  0.00           H  
ATOM    424  HE1 TYR A 384      24.263  27.154 -48.451  1.00  0.00           H  
ATOM    425  HE2 TYR A 384      23.996  23.136 -46.884  1.00  0.00           H  
ATOM    426  HH  TYR A 384      25.904  24.420 -46.809  1.00  0.00           H  
ATOM    427  N   THR A 385      18.134  22.835 -50.464  1.00 21.44           N  
ATOM    428  CA  THR A 385      16.774  22.321 -50.421  1.00 24.60           C  
ATOM    429  C   THR A 385      16.676  21.377 -49.221  1.00 25.28           C  
ATOM    430  O   THR A 385      17.588  20.587 -48.972  1.00 25.48           O  
ATOM    431  CB  THR A 385      16.398  21.528 -51.702  1.00 26.19           C  
ATOM    432  OG1 THR A 385      17.206  20.383 -51.916  1.00 30.45           O  
ATOM    433  CG2 THR A 385      16.413  22.400 -52.964  1.00 27.72           C  
ATOM    434  H   THR A 385      18.869  22.144 -50.355  1.00  0.00           H  
ATOM    435  HA  THR A 385      16.058  23.134 -50.287  1.00  0.00           H  
ATOM    436  HB  THR A 385      15.378  21.155 -51.583  1.00  0.00           H  
ATOM    437  HG1 THR A 385      18.042  20.673 -52.307  1.00  0.00           H  
ATOM    438 HG21 THR A 385      16.181  21.804 -53.847  1.00  0.00           H  
ATOM    439 HG22 THR A 385      15.668  23.194 -52.897  1.00  0.00           H  
ATOM    440 HG23 THR A 385      17.381  22.875 -53.127  1.00  0.00           H  
ATOM    441  N   CYS A 386      15.544  21.461 -48.513  1.00 26.98           N  
ATOM    442  CA  CYS A 386      15.173  20.493 -47.487  1.00 29.55           C  
ATOM    443  C   CYS A 386      14.590  19.236 -48.138  1.00 30.34           C  
ATOM    444  O   CYS A 386      14.142  19.292 -49.286  1.00 30.52           O  
ATOM    445  CB ACYS A 386      14.209  21.158 -46.495  0.60 30.31           C  
ATOM    446  CB BCYS A 386      13.961  21.155 -46.837  0.40 30.06           C  
ATOM    447  SG ACYS A 386      14.994  22.499 -45.561  0.50 31.01           S  
ATOM    448  SG BCYS A 386      12.507  21.367 -47.910  0.30 32.44           S  
ATOM    449  H   CYS A 386      14.838  22.143 -48.764  1.00  0.00           H  
ATOM    450  HA  CYS A 386      16.065  20.189 -46.941  1.00  0.00           H  
ATOM    451  HB3ACYS A 386      13.843  20.427 -45.775  0.60  0.00           H  
ATOM    452  HB3BCYS A 386      14.271  22.128 -46.452  0.40  0.00           H  
ATOM    453  HB2ACYS A 386      13.334  21.555 -47.011  0.60  0.00           H  
ATOM    454  HB2BCYS A 386      13.697  20.527 -45.985  0.40  0.00           H  
ATOM    455  N   GLU A 387      14.650  18.113 -47.409  1.00 31.23           N  
ATOM    456  CA  GLU A 387      14.202  16.810 -47.882  1.00 32.10           C  
ATOM    457  C   GLU A 387      12.667  16.741 -47.919  1.00 32.69           C  
ATOM    458  O   GLU A 387      12.038  16.324 -46.947  1.00 31.55           O  
ATOM    459  CB  GLU A 387      14.851  15.711 -47.020  1.00 34.26           C  
ATOM    460  CG  GLU A 387      14.496  14.274 -47.470  1.00 37.40           C  
ATOM    461  CD  GLU A 387      15.134  13.158 -46.633  1.00 40.56           C  
ATOM    462  OE1 GLU A 387      15.781  13.463 -45.610  0.00 40.88           O  
ATOM    463  OE2 GLU A 387      14.949  11.986 -47.028  0.00 42.66           O1-
ATOM    464  H   GLU A 387      15.052  18.135 -46.479  1.00  0.00           H  
ATOM    465  HA  GLU A 387      14.567  16.668 -48.900  1.00  0.00           H  
ATOM    466  HB3 GLU A 387      14.573  15.859 -45.976  1.00  0.00           H  
ATOM    467  HB2 GLU A 387      15.935  15.837 -47.060  1.00  0.00           H  
ATOM    468  HG3 GLU A 387      14.799  14.141 -48.510  1.00  0.00           H  
ATOM    469  HG2 GLU A 387      13.417  14.116 -47.443  1.00  0.00           H  
ATOM    470  N   GLU A 388      12.100  17.177 -49.054  1.00 32.30           N  
ATOM    471  CA  GLU A 388      10.669  17.150 -49.331  1.00 32.39           C  
ATOM    472  C   GLU A 388      10.191  15.702 -49.570  1.00 31.54           C  
ATOM    473  O   GLU A 388      10.962  14.895 -50.094  1.00 33.13           O  
ATOM    474  CB  GLU A 388      10.371  18.016 -50.571  1.00 34.35           C  
ATOM    475  CG  GLU A 388      10.842  19.477 -50.446  0.00 39.10           C  
ATOM    476  CD  GLU A 388      10.190  20.373 -51.504  0.00 41.32           C  
ATOM    477  OE1 GLU A 388      10.777  20.491 -52.601  0.00 42.79           O  
ATOM    478  OE2 GLU A 388       9.109  20.924 -51.192  0.00 42.48           O1-
ATOM    479  H   GLU A 388      12.687  17.540 -49.793  1.00  0.00           H  
ATOM    480  HA  GLU A 388      10.177  17.588 -48.462  1.00  0.00           H  
ATOM    481  HB3 GLU A 388       9.299  17.997 -50.772  1.00  0.00           H  
ATOM    482  HB2 GLU A 388      10.840  17.570 -51.451  1.00  0.00           H  
ATOM    483  HG3 GLU A 388      11.926  19.530 -50.558  1.00  0.00           H  
ATOM    484  HG2 GLU A 388      10.626  19.867 -49.451  1.00  0.00           H  
ATOM    485  N   PRO A 389       8.922  15.394 -49.230  1.00 30.82           N  
ATOM    486  CA  PRO A 389       7.920  16.288 -48.613  1.00 29.50           C  
ATOM    487  C   PRO A 389       7.964  16.345 -47.069  1.00 27.93           C  
ATOM    488  O   PRO A 389       7.061  16.940 -46.481  1.00 28.93           O  
ATOM    489  CB  PRO A 389       6.606  15.678 -49.122  1.00 30.16           C  
ATOM    490  CG  PRO A 389       6.888  14.183 -49.159  1.00 29.83           C  
ATOM    491  CD  PRO A 389       8.338  14.107 -49.603  1.00 30.32           C  
ATOM    492  HA  PRO A 389       7.988  17.311 -48.985  1.00  0.00           H  
ATOM    493  HB3 PRO A 389       6.409  16.039 -50.134  1.00  0.00           H  
ATOM    494  HB2 PRO A 389       5.730  15.923 -48.522  1.00  0.00           H  
ATOM    495  HG3 PRO A 389       6.219  13.633 -49.818  1.00  0.00           H  
ATOM    496  HG2 PRO A 389       6.798  13.767 -48.152  1.00  0.00           H  
ATOM    497  HD2 PRO A 389       8.858  13.265 -49.145  1.00  0.00           H  
ATOM    498  HD3 PRO A 389       8.393  13.993 -50.687  1.00  0.00           H  
ATOM    499  N   TYR A 390       8.969  15.717 -46.433  1.00 26.62           N  
ATOM    500  CA  TYR A 390       9.043  15.530 -44.978  1.00 25.06           C  
ATOM    501  C   TYR A 390       9.555  16.750 -44.212  1.00 24.74           C  
ATOM    502  O   TYR A 390       9.259  16.864 -43.025  1.00 22.98           O  
ATOM    503  CB  TYR A 390       9.920  14.306 -44.652  1.00 25.15           C  
ATOM    504  CG  TYR A 390       9.537  13.085 -45.454  1.00 25.56           C  
ATOM    505  CD1 TYR A 390      10.436  12.555 -46.402  1.00 26.27           C  
ATOM    506  CD2 TYR A 390       8.249  12.535 -45.311  1.00 25.54           C  
ATOM    507  CE1 TYR A 390      10.035  11.491 -47.225  1.00 26.30           C  
ATOM    508  CE2 TYR A 390       7.844  11.484 -46.146  1.00 26.28           C  
ATOM    509  CZ  TYR A 390       8.735  10.967 -47.107  1.00 27.44           C  
ATOM    510  OH  TYR A 390       8.348   9.951 -47.921  1.00 29.43           O  
ATOM    511  H   TYR A 390       9.689  15.253 -46.971  1.00  0.00           H  
ATOM    512  HA  TYR A 390       8.038  15.330 -44.610  1.00  0.00           H  
ATOM    513  HB3 TYR A 390       9.861  14.063 -43.589  1.00  0.00           H  
ATOM    514  HB2 TYR A 390      10.966  14.533 -44.856  1.00  0.00           H  
ATOM    515  HD1 TYR A 390      11.423  12.976 -46.519  1.00  0.00           H  
ATOM    516  HD2 TYR A 390       7.562  12.927 -44.576  1.00  0.00           H  
ATOM    517  HE1 TYR A 390      10.722  11.094 -47.958  1.00  0.00           H  
ATOM    518  HE2 TYR A 390       6.854  11.069 -46.033  1.00  0.00           H  
ATOM    519  HH  TYR A 390       9.039   9.644 -48.520  1.00  0.00           H  
ATOM    520  N   TYR A 391      10.318  17.619 -44.882  1.00 22.52           N  
ATOM    521  CA  TYR A 391      10.922  18.800 -44.284  1.00 22.92           C  
ATOM    522  C   TYR A 391      10.715  19.998 -45.208  1.00 23.60           C  
ATOM    523  O   TYR A 391      10.711  19.851 -46.432  1.00 24.49           O  
ATOM    524  CB  TYR A 391      12.425  18.559 -44.044  1.00 21.57           C  
ATOM    525  CG  TYR A 391      12.746  17.478 -43.029  1.00 22.34           C  
ATOM    526  CD1 TYR A 391      12.909  16.142 -43.445  1.00 23.30           C  
ATOM    527  CD2 TYR A 391      12.896  17.809 -41.667  1.00 23.32           C  
ATOM    528  CE1 TYR A 391      13.230  15.139 -42.509  1.00 23.37           C  
ATOM    529  CE2 TYR A 391      13.211  16.809 -40.727  1.00 23.33           C  
ATOM    530  CZ  TYR A 391      13.394  15.478 -41.154  1.00 23.06           C  
ATOM    531  OH  TYR A 391      13.782  14.524 -40.262  1.00 25.04           O  
ATOM    532  H   TYR A 391      10.536  17.451 -45.854  1.00  0.00           H  
ATOM    533  HA  TYR A 391      10.444  19.025 -43.331  1.00  0.00           H  
ATOM    534  HB3 TYR A 391      12.875  19.486 -43.690  1.00  0.00           H  
ATOM    535  HB2 TYR A 391      12.929  18.318 -44.981  1.00  0.00           H  
ATOM    536  HD1 TYR A 391      12.804  15.881 -44.486  1.00  0.00           H  
ATOM    537  HD2 TYR A 391      12.793  18.831 -41.341  1.00  0.00           H  
ATOM    538  HE1 TYR A 391      13.375  14.121 -42.839  1.00  0.00           H  
ATOM    539  HE2 TYR A 391      13.344  17.073 -39.689  1.00  0.00           H  
ATOM    540  HH  TYR A 391      13.991  14.886 -39.392  1.00  0.00           H  
ATOM    541  N   TYR A 392      10.586  21.167 -44.575  1.00 24.01           N  
ATOM    542  CA  TYR A 392      10.535  22.470 -45.222  1.00 24.57           C  
ATOM    543  C   TYR A 392      11.546  23.387 -44.523  1.00 25.25           C  
ATOM    544  O   TYR A 392      11.904  23.157 -43.367  1.00 22.63           O  
ATOM    545  CB  TYR A 392       9.085  23.014 -45.175  1.00 25.77           C  
ATOM    546  CG  TYR A 392       8.604  23.576 -43.844  1.00 28.69           C  
ATOM    547  CD1 TYR A 392       8.682  24.962 -43.594  1.00 30.15           C  
ATOM    548  CD2 TYR A 392       8.078  22.720 -42.853  1.00 28.80           C  
ATOM    549  CE1 TYR A 392       8.257  25.488 -42.359  1.00 31.99           C  
ATOM    550  CE2 TYR A 392       7.622  23.248 -41.630  1.00 30.18           C  
ATOM    551  CZ  TYR A 392       7.722  24.630 -41.377  1.00 31.85           C  
ATOM    552  OH  TYR A 392       7.317  25.132 -40.175  1.00 33.58           O  
ATOM    553  H   TYR A 392      10.608  21.190 -43.563  1.00  0.00           H  
ATOM    554  HA  TYR A 392      10.840  22.384 -46.267  1.00  0.00           H  
ATOM    555  HB3 TYR A 392       8.388  22.248 -45.516  1.00  0.00           H  
ATOM    556  HB2 TYR A 392       9.003  23.818 -45.908  1.00  0.00           H  
ATOM    557  HD1 TYR A 392       9.081  25.627 -44.347  1.00  0.00           H  
ATOM    558  HD2 TYR A 392       8.036  21.655 -43.017  1.00  0.00           H  
ATOM    559  HE1 TYR A 392       8.340  26.548 -42.173  1.00  0.00           H  
ATOM    560  HE2 TYR A 392       7.226  22.588 -40.874  1.00  0.00           H  
ATOM    561  HH  TYR A 392       7.459  26.077 -40.093  1.00  0.00           H  
ATOM    562  N   MET A 393      11.988  24.420 -45.249  1.00 25.52           N  
ATOM    563  CA  MET A 393      12.957  25.395 -44.769  1.00 28.01           C  
ATOM    564  C   MET A 393      12.285  26.432 -43.860  1.00 29.66           C  
ATOM    565  O   MET A 393      11.273  27.017 -44.245  1.00 29.49           O  
ATOM    566  CB  MET A 393      13.644  26.026 -45.993  1.00 28.11           C  
ATOM    567  CG  MET A 393      14.846  26.907 -45.635  1.00 31.37           C  
ATOM    568  SD  MET A 393      15.858  27.378 -47.057  1.00 32.00           S  
ATOM    569  CE  MET A 393      16.564  25.768 -47.501  1.00 30.47           C  
ATOM    570  H   MET A 393      11.640  24.563 -46.190  1.00  0.00           H  
ATOM    571  HA  MET A 393      13.720  24.863 -44.196  1.00  0.00           H  
ATOM    572  HB3 MET A 393      12.922  26.615 -46.562  1.00  0.00           H  
ATOM    573  HB2 MET A 393      13.967  25.230 -46.663  1.00  0.00           H  
ATOM    574  HG3 MET A 393      15.485  26.391 -44.917  1.00  0.00           H  
ATOM    575  HG2 MET A 393      14.506  27.822 -45.148  1.00  0.00           H  
ATOM    576  HE1 MET A 393      17.422  25.918 -48.152  1.00  0.00           H  
ATOM    577  HE2 MET A 393      16.897  25.226 -46.616  1.00  0.00           H  
ATOM    578  HE3 MET A 393      15.836  25.155 -48.031  1.00  0.00           H  
ATOM    579  N   GLU A 394      12.882  26.650 -42.673  1.00 32.67           N  
ATOM    580  CA  GLU A 394      12.386  27.521 -41.599  1.00 36.16           C  
ATOM    581  C   GLU A 394      12.575  28.959 -42.058  1.00 37.13           C  
ATOM    582  O   GLU A 394      11.820  29.867 -41.715  1.00 38.68           O  
ATOM    583  CB  GLU A 394      13.203  27.221 -40.318  1.00 39.12           C  
ATOM    584  CG  GLU A 394      12.736  27.964 -39.048  1.00 43.21           C  
ATOM    585  CD  GLU A 394      13.653  27.677 -37.852  1.00 45.90           C  
ATOM    586  OE1 GLU A 394      13.281  26.812 -37.031  1.00 46.69           O  
ATOM    587  OE2 GLU A 394      14.719  28.330 -37.779  1.00 46.36           O1-
ATOM    588  H   GLU A 394      13.693  26.093 -42.435  1.00  0.00           H  
ATOM    589  HA  GLU A 394      11.331  27.305 -41.417  1.00  0.00           H  
ATOM    590  HXT GLU A 394      13.431  29.144 -42.709  1.00  0.00           H  
ATOM    591  HB3 GLU A 394      14.253  27.454 -40.500  1.00  0.00           H  
ATOM    592  HB2 GLU A 394      13.172  26.149 -40.115  1.00  0.00           H  
ATOM    593  HG3 GLU A 394      11.711  27.676 -38.809  1.00  0.00           H  
ATOM    594  HG2 GLU A 394      12.716  29.041 -39.218  1.00  0.00           H  
ATOM    595  N   GLY A 397      14.364  32.547 -46.521  1.00 45.64           N  
ATOM    596  CA  GLY A 397      15.073  33.225 -47.581  1.00 44.20           C  
ATOM    597  C   GLY A 397      14.762  32.607 -48.955  1.00 43.30           C  
ATOM    598  O   GLY A 397      14.596  33.357 -49.917  1.00 45.57           O  
ATOM    599  H1  GLY A 397      14.847  32.679 -45.643  1.00  0.00           H  
ATOM    600  H2  GLY A 397      13.454  32.973 -46.393  1.00  0.00           H  
ATOM    601  HA3 GLY A 397      16.150  33.233 -47.409  1.00  0.00           H  
ATOM    602  HA2 GLY A 397      14.738  34.263 -47.574  1.00  0.00           H  
ATOM    603  N   GLY A 398      14.729  31.265 -49.066  1.00 40.36           N  
ATOM    604  CA  GLY A 398      14.600  30.526 -50.329  1.00 35.57           C  
ATOM    605  C   GLY A 398      15.782  29.562 -50.534  1.00 31.88           C  
ATOM    606  O   GLY A 398      15.744  28.750 -51.457  1.00 33.25           O  
ATOM    607  H   GLY A 398      14.848  30.716 -48.227  1.00  0.00           H  
ATOM    608  HA3 GLY A 398      14.535  31.187 -51.196  1.00  0.00           H  
ATOM    609  HA2 GLY A 398      13.676  29.950 -50.297  1.00  0.00           H  
ATOM    610  N   GLY A 399      16.808  29.618 -49.667  1.00 27.26           N  
ATOM    611  CA  GLY A 399      17.920  28.674 -49.630  1.00 24.59           C  
ATOM    612  C   GLY A 399      19.083  29.062 -50.547  1.00 22.62           C  
ATOM    613  O   GLY A 399      20.070  28.333 -50.548  1.00 20.65           O  
ATOM    614  H   GLY A 399      16.784  30.304 -48.924  1.00  0.00           H  
ATOM    615  HA3 GLY A 399      17.581  27.672 -49.895  1.00  0.00           H  
ATOM    616  HA2 GLY A 399      18.294  28.613 -48.607  1.00  0.00           H  
ATOM    617  N   GLU A 400      18.999  30.167 -51.314  1.00 20.20           N  
ATOM    618  CA  GLU A 400      20.066  30.606 -52.216  1.00 19.55           C  
ATOM    619  C   GLU A 400      21.153  31.393 -51.468  1.00 17.72           C  
ATOM    620  O   GLU A 400      20.835  32.350 -50.765  1.00 17.73           O  
ATOM    621  CB  GLU A 400      19.506  31.428 -53.396  1.00 21.11           C  
ATOM    622  CG  GLU A 400      18.476  30.667 -54.273  0.00 36.17           C  
ATOM    623  CD  GLU A 400      16.982  30.905 -53.978  0.00 41.72           C  
ATOM    624  OE1 GLU A 400      16.643  31.910 -53.313  0.00 45.03           O  
ATOM    625  OE2 GLU A 400      16.182  30.070 -54.451  0.00 45.39           O1-
ATOM    626  H   GLU A 400      18.163  30.736 -51.291  1.00  0.00           H  
ATOM    627  HA  GLU A 400      20.514  29.714 -52.647  1.00  0.00           H  
ATOM    628  HB3 GLU A 400      20.344  31.698 -54.040  1.00  0.00           H  
ATOM    629  HB2 GLU A 400      19.122  32.386 -53.041  1.00  0.00           H  
ATOM    630  HG3 GLU A 400      18.689  29.598 -54.246  1.00  0.00           H  
ATOM    631  HG2 GLU A 400      18.630  30.965 -55.311  1.00  0.00           H  
ATOM    632  N   TYR A 401      22.418  30.987 -51.656  1.00 15.65           N  
ATOM    633  CA  TYR A 401      23.606  31.676 -51.147  1.00 15.04           C  
ATOM    634  C   TYR A 401      24.500  31.992 -52.343  1.00 15.51           C  
ATOM    635  O   TYR A 401      24.640  31.142 -53.220  1.00 15.43           O  
ATOM    636  CB  TYR A 401      24.405  30.794 -50.154  1.00 14.68           C  
ATOM    637  CG  TYR A 401      23.723  30.470 -48.840  1.00 13.87           C  
ATOM    638  CD1 TYR A 401      22.556  29.684 -48.830  1.00 16.28           C  
ATOM    639  CD2 TYR A 401      24.240  30.952 -47.619  1.00 15.09           C  
ATOM    640  CE1 TYR A 401      21.845  29.478 -47.638  1.00 16.66           C  
ATOM    641  CE2 TYR A 401      23.553  30.716 -46.414  1.00 16.90           C  
ATOM    642  CZ  TYR A 401      22.331  30.017 -46.436  1.00 18.42           C  
ATOM    643  OH  TYR A 401      21.590  29.892 -45.302  1.00 18.90           O  
ATOM    644  H   TYR A 401      22.597  30.200 -52.267  1.00  0.00           H  
ATOM    645  HA  TYR A 401      23.324  32.605 -50.655  1.00  0.00           H  
ATOM    646  HB3 TYR A 401      25.341  31.305 -49.921  1.00  0.00           H  
ATOM    647  HB2 TYR A 401      24.695  29.856 -50.618  1.00  0.00           H  
ATOM    648  HD1 TYR A 401      22.187  29.263 -49.749  1.00  0.00           H  
ATOM    649  HD2 TYR A 401      25.144  31.536 -47.602  1.00  0.00           H  
ATOM    650  HE1 TYR A 401      20.919  28.922 -47.658  1.00  0.00           H  
ATOM    651  HE2 TYR A 401      23.937  31.121 -45.491  1.00  0.00           H  
ATOM    652  HH  TYR A 401      22.029  30.257 -44.522  1.00  0.00           H  
ATOM    653  N   HIS A 402      25.133  33.173 -52.326  1.00 16.06           N  
ATOM    654  CA  HIS A 402      26.169  33.543 -53.287  1.00 14.59           C  
ATOM    655  C   HIS A 402      27.528  33.590 -52.578  1.00 14.31           C  
ATOM    656  O   HIS A 402      27.590  33.962 -51.405  1.00 14.13           O  
ATOM    657  CB  HIS A 402      25.805  34.883 -53.963  1.00 16.97           C  
ATOM    658  CG  HIS A 402      25.913  36.112 -53.098  1.00 19.55           C  
ATOM    659  ND1 HIS A 402      27.071  36.866 -53.022  1.00 19.60           N  
ATOM    660  CD2 HIS A 402      25.002  36.738 -52.276  1.00 19.64           C  
ATOM    661  CE1 HIS A 402      26.822  37.870 -52.180  1.00 21.38           C  
ATOM    662  NE2 HIS A 402      25.592  37.856 -51.684  1.00 20.66           N  
ATOM    663  H   HIS A 402      24.980  33.818 -51.561  1.00  0.00           H  
ATOM    664  HA  HIS A 402      26.220  32.793 -54.069  1.00  0.00           H  
ATOM    665  HB3 HIS A 402      24.784  34.841 -54.340  1.00  0.00           H  
ATOM    666  HB2 HIS A 402      26.438  35.028 -54.841  1.00  0.00           H  
ATOM    667  HD1 HIS A 402      27.939  36.692 -53.508  1.00  0.00           H  
ATOM    668  HD2 HIS A 402      23.980  36.465 -52.057  1.00  0.00           H  
ATOM    669  HE1 HIS A 402      27.552  38.624 -51.945  1.00  0.00           H  
ATOM    670  N   CYS A 403      28.596  33.240 -53.311  1.00 13.66           N  
ATOM    671  CA  CYS A 403      29.971  33.365 -52.842  1.00 14.87           C  
ATOM    672  C   CYS A 403      30.388  34.843 -52.869  1.00 16.70           C  
ATOM    673  O   CYS A 403      30.623  35.401 -53.943  1.00 15.73           O  
ATOM    674  CB  CYS A 403      30.903  32.459 -53.671  1.00 16.71           C  
ATOM    675  SG  CYS A 403      32.668  32.544 -53.246  1.00 17.59           S  
ATOM    676  H   CYS A 403      28.469  32.938 -54.269  1.00  0.00           H  
ATOM    677  HA  CYS A 403      30.006  33.004 -51.812  1.00  0.00           H  
ATOM    678  HB3 CYS A 403      30.791  32.701 -54.728  1.00  0.00           H  
ATOM    679  HB2 CYS A 403      30.598  31.419 -53.562  1.00  0.00           H  
ATOM    680  N   ALA A 404      30.427  35.441 -51.673  1.00 17.56           N  
ATOM    681  CA  ALA A 404      30.790  36.831 -51.434  1.00 17.94           C  
ATOM    682  C   ALA A 404      32.312  37.045 -51.480  1.00 20.75           C  
ATOM    683  O   ALA A 404      33.079  36.086 -51.378  1.00 20.20           O  
ATOM    684  CB  ALA A 404      30.213  37.242 -50.074  1.00 17.63           C  
ATOM    685  H   ALA A 404      30.225  34.896 -50.843  1.00  0.00           H  
ATOM    686  HA  ALA A 404      30.334  37.454 -52.207  1.00  0.00           H  
ATOM    687  HB1 ALA A 404      30.500  38.261 -49.822  1.00  0.00           H  
ATOM    688  HB2 ALA A 404      29.123  37.198 -50.079  1.00  0.00           H  
ATOM    689  HB3 ALA A 404      30.569  36.595 -49.273  1.00  0.00           H  
ATOM    690  N   GLY A 405      32.710  38.320 -51.628  1.00 22.12           N  
ATOM    691  CA  GLY A 405      34.101  38.755 -51.790  1.00 23.92           C  
ATOM    692  C   GLY A 405      34.955  38.597 -50.520  1.00 25.60           C  
ATOM    693  O   GLY A 405      36.179  38.702 -50.607  1.00 27.22           O  
ATOM    694  H   GLY A 405      32.010  39.048 -51.672  1.00  0.00           H  
ATOM    695  HA3 GLY A 405      34.103  39.804 -52.085  1.00  0.00           H  
ATOM    696  HA2 GLY A 405      34.564  38.199 -52.605  1.00  0.00           H  
ATOM    697  N   ASN A 406      34.332  38.323 -49.363  1.00 25.01           N  
ATOM    698  CA  ASN A 406      34.993  38.024 -48.088  1.00 24.71           C  
ATOM    699  C   ASN A 406      35.270  36.513 -47.889  1.00 25.56           C  
ATOM    700  O   ASN A 406      35.824  36.143 -46.853  1.00 26.63           O  
ATOM    701  CB  ASN A 406      34.236  38.663 -46.891  1.00 24.73           C  
ATOM    702  CG  ASN A 406      32.800  38.155 -46.666  1.00 25.02           C  
ATOM    703  OD1 ASN A 406      32.251  37.384 -47.458  1.00 23.32           O  
ATOM    704  ND2 ASN A 406      32.239  38.583 -45.528  1.00 24.32           N  
ATOM    705  H   ASN A 406      33.324  38.250 -49.356  1.00  0.00           H  
ATOM    706  HA  ASN A 406      35.979  38.494 -48.099  1.00  0.00           H  
ATOM    707  HB3 ASN A 406      34.187  39.743 -47.039  1.00  0.00           H  
ATOM    708  HB2 ASN A 406      34.808  38.511 -45.973  1.00  0.00           H  
ATOM    709  HD2 ASN A 406      32.758  39.265 -44.990  1.00  0.00           H  
ATOM    710  N   GLY A 407      34.880  35.675 -48.866  1.00 23.40           N  
ATOM    711  CA  GLY A 407      35.130  34.237 -48.865  1.00 23.50           C  
ATOM    712  C   GLY A 407      34.014  33.430 -48.184  1.00 22.04           C  
ATOM    713  O   GLY A 407      34.174  32.216 -48.060  1.00 22.95           O  
ATOM    714  H   GLY A 407      34.410  36.053 -49.677  1.00  0.00           H  
ATOM    715  HA3 GLY A 407      36.086  34.011 -48.389  1.00  0.00           H  
ATOM    716  HA2 GLY A 407      35.213  33.902 -49.901  1.00  0.00           H  
ATOM    717  N   SER A 408      32.900  34.058 -47.767  1.00 20.71           N  
ATOM    718  CA  SER A 408      31.734  33.371 -47.205  1.00 19.56           C  
ATOM    719  C   SER A 408      30.670  33.136 -48.285  1.00 19.42           C  
ATOM    720  O   SER A 408      30.465  33.995 -49.142  1.00 16.59           O  
ATOM    721  CB  SER A 408      31.123  34.235 -46.083  1.00 20.42           C  
ATOM    722  OG  SER A 408      31.920  34.187 -44.919  1.00 23.46           O  
ATOM    723  H   SER A 408      32.816  35.059 -47.882  1.00  0.00           H  
ATOM    724  HA  SER A 408      32.019  32.404 -46.784  1.00  0.00           H  
ATOM    725  HB3 SER A 408      30.133  33.868 -45.808  1.00  0.00           H  
ATOM    726  HB2 SER A 408      30.996  35.268 -46.407  1.00  0.00           H  
ATOM    727  HG  SER A 408      31.816  33.320 -44.511  1.00  0.00           H  
ATOM    728  N   TRP A 409      29.945  32.015 -48.167  1.00 16.71           N  
ATOM    729  CA  TRP A 409      28.624  31.840 -48.768  1.00 15.78           C  
ATOM    730  C   TRP A 409      27.606  32.646 -47.948  1.00 16.28           C  
ATOM    731  O   TRP A 409      27.523  32.423 -46.740  1.00 16.05           O  
ATOM    732  CB  TRP A 409      28.253  30.349 -48.767  1.00 15.04           C  
ATOM    733  CG  TRP A 409      29.065  29.464 -49.656  1.00 14.85           C  
ATOM    734  CD1 TRP A 409      30.022  28.592 -49.263  1.00 15.37           C  
ATOM    735  CD2 TRP A 409      29.014  29.383 -51.109  1.00 14.13           C  
ATOM    736  NE1 TRP A 409      30.541  27.953 -50.372  1.00 16.35           N  
ATOM    737  CE2 TRP A 409      29.957  28.403 -51.536  1.00 16.68           C  
ATOM    738  CE3 TRP A 409      28.250  30.028 -52.108  1.00 15.38           C  
ATOM    739  CZ2 TRP A 409      30.133  28.079 -52.891  1.00 16.14           C  
ATOM    740  CZ3 TRP A 409      28.417  29.712 -53.470  1.00 16.51           C  
ATOM    741  CH2 TRP A 409      29.365  28.746 -53.864  1.00 18.00           C  
ATOM    742  H   TRP A 409      30.183  31.347 -47.442  1.00  0.00           H  
ATOM    743  HA  TRP A 409      28.631  32.200 -49.798  1.00  0.00           H  
ATOM    744  HB3 TRP A 409      27.212  30.223 -49.068  1.00  0.00           H  
ATOM    745  HB2 TRP A 409      28.322  29.955 -47.757  1.00  0.00           H  
ATOM    746  HD1 TRP A 409      30.314  28.421 -48.236  1.00  0.00           H  
ATOM    747  HE1 TRP A 409      31.267  27.250 -50.315  1.00  0.00           H  
ATOM    748  HE3 TRP A 409      27.512  30.761 -51.820  1.00  0.00           H  
ATOM    749  HZ2 TRP A 409      30.850  27.322 -53.170  1.00  0.00           H  
ATOM    750  HZ3 TRP A 409      27.807  30.203 -54.212  1.00  0.00           H  
ATOM    751  HH2 TRP A 409      29.480  28.505 -54.910  1.00  0.00           H  
ATOM    752  N   VAL A 410      26.877  33.570 -48.595  1.00 15.09           N  
ATOM    753  CA  VAL A 410      25.995  34.527 -47.924  1.00 15.49           C  
ATOM    754  C   VAL A 410      24.590  34.499 -48.557  1.00 15.76           C  
ATOM    755  O   VAL A 410      24.462  34.688 -49.766  1.00 14.39           O  
ATOM    756  CB AVAL A 410      26.561  35.977 -48.016  0.60 16.22           C  
ATOM    757  CB BVAL A 410      26.482  35.819 -47.817  0.40 15.26           C  
ATOM    758  CG1AVAL A 410      25.647  37.053 -47.397  0.60 17.01           C  
ATOM    759  CG1BVAL A 410      27.646  35.907 -46.852  0.40 14.39           C  
ATOM    760  CG2AVAL A 410      27.954  36.086 -47.366  0.60 15.54           C  
ATOM    761  CG2BVAL A 410      26.852  36.288 -49.204  0.40 14.38           C  
ATOM    762  H   VAL A 410      27.003  33.706 -49.592  1.00  0.00           H  
ATOM    763  HA  VAL A 410      25.896  34.275 -46.867  1.00  0.00           H  
ATOM    764  HB AVAL A 410      26.683  36.231 -49.072  0.60  0.00           H  
ATOM    765  HB BVAL A 410      25.683  36.460 -47.445  0.40  0.00           H  
ATOM    766 HG11AVAL A 410      26.092  38.043 -47.492  0.60  0.00           H  
ATOM    767 HG11BVAL A 410      28.010  36.935 -46.814  0.40  0.00           H  
ATOM    768 HG12AVAL A 410      24.672  37.106 -47.879  0.60  0.00           H  
ATOM    769 HG12BVAL A 410      27.318  35.601 -45.858  0.40  0.00           H  
ATOM    770 HG13AVAL A 410      25.488  36.868 -46.336  0.60  0.00           H  
ATOM    771 HG13BVAL A 410      28.449  35.249 -47.188  0.40  0.00           H  
ATOM    772 HG21AVAL A 410      28.330  37.108 -47.405  0.60  0.00           H  
ATOM    773 HG21BVAL A 410      27.230  37.309 -49.156  0.40  0.00           H  
ATOM    774 HG22AVAL A 410      27.929  35.774 -46.322  0.60  0.00           H  
ATOM    775 HG22BVAL A 410      27.621  35.634 -49.616  0.40  0.00           H  
ATOM    776 HG23AVAL A 410      28.684  35.464 -47.880  0.60  0.00           H  
ATOM    777 HG23BVAL A 410      25.970  36.258 -49.845  0.40  0.00           H  
ATOM    778  N   ASN A 411      23.571  34.305 -47.702  1.00 16.29           N  
ATOM    779  CA  ASN A 411      22.139  34.419 -47.998  1.00 17.55           C  
ATOM    780  C   ASN A 411      21.641  35.780 -47.481  1.00 19.45           C  
ATOM    781  O   ASN A 411      22.157  36.270 -46.479  1.00 20.64           O  
ATOM    782  CB  ASN A 411      21.443  33.214 -47.321  1.00 18.13           C  
ATOM    783  CG  ASN A 411      19.910  33.213 -47.309  1.00 20.26           C  
ATOM    784  OD1 ASN A 411      19.288  33.681 -46.360  1.00 22.54           O  
ATOM    785  ND2 ASN A 411      19.292  32.663 -48.351  1.00 20.96           N  
ATOM    786  H   ASN A 411      23.789  34.156 -46.725  1.00  0.00           H  
ATOM    787  HA  ASN A 411      22.004  34.346 -49.078  1.00  0.00           H  
ATOM    788  HB3 ASN A 411      21.774  33.126 -46.285  1.00  0.00           H  
ATOM    789  HB2 ASN A 411      21.765  32.310 -47.831  1.00  0.00           H  
ATOM    790 HD22 ASN A 411      18.284  32.632 -48.393  1.00  0.00           H  
ATOM    791 HD21 ASN A 411      19.825  32.310 -49.137  1.00  0.00           H  
ATOM    792  N   GLU A 412      20.632  36.352 -48.158  1.00 21.62           N  
ATOM    793  CA  GLU A 412      20.031  37.650 -47.833  1.00 25.05           C  
ATOM    794  C   GLU A 412      19.446  37.744 -46.408  1.00 26.69           C  
ATOM    795  O   GLU A 412      19.618  38.778 -45.760  1.00 27.69           O  
ATOM    796  CB  GLU A 412      18.992  38.012 -48.919  1.00 26.85           C  
ATOM    797  CG  GLU A 412      18.289  39.375 -48.727  1.00 31.18           C  
ATOM    798  CD  GLU A 412      17.232  39.645 -49.804  0.00 35.66           C  
ATOM    799  OE1 GLU A 412      17.636  39.971 -50.943  0.00 45.52           O  
ATOM    800  OE2 GLU A 412      16.032  39.532 -49.467  0.00 37.68           O1-
ATOM    801  H   GLU A 412      20.262  35.893 -48.983  1.00  0.00           H  
ATOM    802  HA  GLU A 412      20.834  38.389 -47.894  1.00  0.00           H  
ATOM    803  HB3 GLU A 412      18.241  37.221 -48.974  1.00  0.00           H  
ATOM    804  HB2 GLU A 412      19.493  38.012 -49.890  1.00  0.00           H  
ATOM    805  HG3 GLU A 412      19.027  40.178 -48.743  1.00  0.00           H  
ATOM    806  HG2 GLU A 412      17.807  39.430 -47.751  1.00  0.00           H  
ATOM    807  N   VAL A 413      18.774  36.675 -45.950  1.00 27.05           N  
ATOM    808  CA  VAL A 413      18.085  36.631 -44.661  1.00 28.49           C  
ATOM    809  C   VAL A 413      18.999  36.113 -43.531  1.00 28.25           C  
ATOM    810  O   VAL A 413      19.037  36.731 -42.468  1.00 30.11           O  
ATOM    811  CB  VAL A 413      16.796  35.757 -44.748  1.00 30.82           C  
ATOM    812  CG1 VAL A 413      16.108  35.458 -43.398  1.00 32.36           C  
ATOM    813  CG2 VAL A 413      15.775  36.398 -45.709  1.00 32.30           C  
ATOM    814  H   VAL A 413      18.699  35.848 -46.526  1.00  0.00           H  
ATOM    815  HA  VAL A 413      17.774  37.643 -44.389  1.00  0.00           H  
ATOM    816  HB  VAL A 413      17.068  34.790 -45.177  1.00  0.00           H  
ATOM    817 HG11 VAL A 413      15.170  34.922 -43.546  1.00  0.00           H  
ATOM    818 HG12 VAL A 413      16.723  34.833 -42.753  1.00  0.00           H  
ATOM    819 HG13 VAL A 413      15.881  36.378 -42.860  1.00  0.00           H  
ATOM    820 HG21 VAL A 413      14.860  35.808 -45.764  1.00  0.00           H  
ATOM    821 HG22 VAL A 413      15.501  37.401 -45.383  1.00  0.00           H  
ATOM    822 HG23 VAL A 413      16.171  36.475 -46.723  1.00  0.00           H  
ATOM    823  N   LEU A 414      19.709  34.999 -43.775  1.00 25.52           N  
ATOM    824  CA  LEU A 414      20.488  34.284 -42.757  1.00 26.04           C  
ATOM    825  C   LEU A 414      21.956  34.731 -42.663  1.00 24.62           C  
ATOM    826  O   LEU A 414      22.604  34.404 -41.667  1.00 24.89           O  
ATOM    827  CB  LEU A 414      20.419  32.766 -43.038  1.00 26.42           C  
ATOM    828  CG  LEU A 414      19.007  32.148 -42.943  1.00 29.35           C  
ATOM    829  CD1 LEU A 414      19.034  30.679 -43.394  1.00 27.71           C  
ATOM    830  CD2 LEU A 414      18.404  32.285 -41.528  1.00 29.53           C  
ATOM    831  H   LEU A 414      19.633  34.548 -44.678  1.00  0.00           H  
ATOM    832  HA  LEU A 414      20.049  34.476 -41.777  1.00  0.00           H  
ATOM    833  HB3 LEU A 414      21.061  32.240 -42.333  1.00  0.00           H  
ATOM    834  HB2 LEU A 414      20.834  32.566 -44.028  1.00  0.00           H  
ATOM    835  HG  LEU A 414      18.346  32.675 -43.634  1.00  0.00           H  
ATOM    836 HD11 LEU A 414      18.202  30.109 -42.984  1.00  0.00           H  
ATOM    837 HD12 LEU A 414      18.967  30.607 -44.479  1.00  0.00           H  
ATOM    838 HD13 LEU A 414      19.956  30.182 -43.088  1.00  0.00           H  
ATOM    839 HD21 LEU A 414      18.033  31.339 -41.138  1.00  0.00           H  
ATOM    840 HD22 LEU A 414      19.130  32.649 -40.801  1.00  0.00           H  
ATOM    841 HD23 LEU A 414      17.565  32.980 -41.528  1.00  0.00           H  
ATOM    842  N   GLY A 415      22.470  35.445 -43.678  1.00 23.66           N  
ATOM    843  CA  GLY A 415      23.885  35.801 -43.777  1.00 22.14           C  
ATOM    844  C   GLY A 415      24.714  34.519 -44.006  1.00 20.87           C  
ATOM    845  O   GLY A 415      24.333  33.716 -44.860  1.00 19.20           O  
ATOM    846  H   GLY A 415      21.885  35.686 -44.468  1.00  0.00           H  
ATOM    847  HA3 GLY A 415      24.174  36.359 -42.889  1.00  0.00           H  
ATOM    848  HA2 GLY A 415      24.024  36.471 -44.625  1.00  0.00           H  
ATOM    849  N   PRO A 416      25.825  34.305 -43.266  1.00 21.18           N  
ATOM    850  CA  PRO A 416      26.643  33.086 -43.382  1.00 21.70           C  
ATOM    851  C   PRO A 416      26.065  31.846 -42.670  1.00 21.91           C  
ATOM    852  O   PRO A 416      26.614  30.760 -42.857  1.00 22.26           O  
ATOM    853  CB  PRO A 416      27.987  33.514 -42.776  1.00 23.40           C  
ATOM    854  CG  PRO A 416      27.592  34.490 -41.680  1.00 23.19           C  
ATOM    855  CD  PRO A 416      26.397  35.226 -42.285  1.00 23.11           C  
ATOM    856  HA  PRO A 416      26.786  32.823 -44.427  1.00  0.00           H  
ATOM    857  HB3 PRO A 416      28.580  34.026 -43.536  1.00  0.00           H  
ATOM    858  HB2 PRO A 416      28.587  32.684 -42.396  1.00  0.00           H  
ATOM    859  HG3 PRO A 416      28.401  35.152 -41.375  1.00  0.00           H  
ATOM    860  HG2 PRO A 416      27.268  33.935 -40.798  1.00  0.00           H  
ATOM    861  HD2 PRO A 416      25.691  35.518 -41.506  1.00  0.00           H  
ATOM    862  HD3 PRO A 416      26.727  36.118 -42.815  1.00  0.00           H  
ATOM    863  N   GLU A 417      24.992  32.004 -41.875  1.00 22.11           N  
ATOM    864  CA  GLU A 417      24.331  30.901 -41.173  1.00 23.15           C  
ATOM    865  C   GLU A 417      23.566  30.017 -42.161  1.00 23.19           C  
ATOM    866  O   GLU A 417      22.907  30.552 -43.050  1.00 21.29           O  
ATOM    867  CB  GLU A 417      23.378  31.458 -40.091  1.00 26.06           C  
ATOM    868  CG  GLU A 417      24.042  32.401 -39.064  1.00 30.93           C  
ATOM    869  CD  GLU A 417      25.192  31.737 -38.294  0.50 31.92           C  
ATOM    870  OE1 GLU A 417      24.887  30.873 -37.442  0.00 38.16           O  
ATOM    871  OE2 GLU A 417      26.357  32.090 -38.582  0.50 33.91           O1-
ATOM    872  H   GLU A 417      24.581  32.918 -41.756  1.00  0.00           H  
ATOM    873  HA  GLU A 417      25.103  30.295 -40.693  1.00  0.00           H  
ATOM    874  HB3 GLU A 417      22.917  30.624 -39.559  1.00  0.00           H  
ATOM    875  HB2 GLU A 417      22.552  31.988 -40.562  1.00  0.00           H  
ATOM    876  HG3 GLU A 417      23.292  32.733 -38.344  1.00  0.00           H  
ATOM    877  HG2 GLU A 417      24.393  33.308 -39.558  1.00  0.00           H  
ATOM    878  N   LEU A 418      23.675  28.689 -41.988  1.00 23.33           N  
ATOM    879  CA  LEU A 418      23.045  27.695 -42.858  1.00 23.59           C  
ATOM    880  C   LEU A 418      21.536  27.559 -42.556  1.00 23.51           C  
ATOM    881  O   LEU A 418      21.135  27.840 -41.425  1.00 23.29           O  
ATOM    882  CB  LEU A 418      23.747  26.333 -42.676  1.00 26.83           C  
ATOM    883  CG  LEU A 418      25.266  26.319 -42.958  1.00 30.16           C  
ATOM    884  CD1 LEU A 418      25.847  24.906 -42.746  1.00 32.45           C  
ATOM    885  CD2 LEU A 418      25.617  26.873 -44.351  1.00 32.20           C  
ATOM    886  H   LEU A 418      24.219  28.329 -41.214  1.00  0.00           H  
ATOM    887  HA  LEU A 418      23.192  28.047 -43.877  1.00  0.00           H  
ATOM    888  HB3 LEU A 418      23.277  25.615 -43.345  1.00  0.00           H  
ATOM    889  HB2 LEU A 418      23.569  25.965 -41.663  1.00  0.00           H  
ATOM    890  HG  LEU A 418      25.747  26.962 -42.221  1.00  0.00           H  
ATOM    891 HD11 LEU A 418      26.796  24.951 -42.207  1.00  0.00           H  
ATOM    892 HD12 LEU A 418      25.179  24.268 -42.166  1.00  0.00           H  
ATOM    893 HD13 LEU A 418      26.030  24.392 -43.690  1.00  0.00           H  
ATOM    894 HD21 LEU A 418      26.467  26.352 -44.796  1.00  0.00           H  
ATOM    895 HD22 LEU A 418      24.781  26.792 -45.046  1.00  0.00           H  
ATOM    896 HD23 LEU A 418      25.884  27.927 -44.284  1.00  0.00           H  
ATOM    897  N   PRO A 419      20.719  27.111 -43.541  1.00 22.43           N  
ATOM    898  CA  PRO A 419      19.271  26.917 -43.324  1.00 23.47           C  
ATOM    899  C   PRO A 419      18.940  25.776 -42.354  1.00 23.66           C  
ATOM    900  O   PRO A 419      19.656  24.774 -42.315  1.00 22.15           O  
ATOM    901  CB  PRO A 419      18.709  26.615 -44.720  1.00 23.82           C  
ATOM    902  CG  PRO A 419      19.777  27.078 -45.685  1.00 23.47           C  
ATOM    903  CD  PRO A 419      21.063  26.788 -44.928  1.00 23.72           C  
ATOM    904  HA  PRO A 419      18.855  27.855 -42.957  1.00  0.00           H  
ATOM    905  HB3 PRO A 419      17.761  27.121 -44.890  1.00  0.00           H  
ATOM    906  HB2 PRO A 419      18.543  25.544 -44.859  1.00  0.00           H  
ATOM    907  HG3 PRO A 419      19.666  28.151 -45.847  1.00  0.00           H  
ATOM    908  HG2 PRO A 419      19.720  26.586 -46.650  1.00  0.00           H  
ATOM    909  HD2 PRO A 419      21.313  25.730 -44.999  1.00  0.00           H  
ATOM    910  HD3 PRO A 419      21.894  27.340 -45.357  1.00  0.00           H  
ATOM    911  N   LYS A 420      17.838  25.955 -41.618  1.00 24.22           N  
ATOM    912  CA  LYS A 420      17.267  24.945 -40.738  1.00 25.64           C  
ATOM    913  C   LYS A 420      16.097  24.268 -41.467  1.00 24.99           C  
ATOM    914  O   LYS A 420      15.164  24.959 -41.884  1.00 25.28           O  
ATOM    915  CB  LYS A 420      16.814  25.639 -39.438  1.00 27.08           C  
ATOM    916  CG  LYS A 420      16.384  24.694 -38.301  1.00 31.42           C  
ATOM    917  CD  LYS A 420      17.556  23.892 -37.713  0.00 38.79           C  
ATOM    918  CE  LYS A 420      17.188  23.186 -36.400  0.00 41.05           C  
ATOM    919  NZ  LYS A 420      18.339  22.460 -35.833  0.00 42.54           N1+
ATOM    920  H   LYS A 420      17.304  26.808 -41.723  1.00  0.00           H  
ATOM    921  HA  LYS A 420      18.017  24.195 -40.491  1.00  0.00           H  
ATOM    922  HB3 LYS A 420      15.999  26.328 -39.653  1.00  0.00           H  
ATOM    923  HB2 LYS A 420      17.625  26.268 -39.064  1.00  0.00           H  
ATOM    924  HG3 LYS A 420      15.608  24.011 -38.646  1.00  0.00           H  
ATOM    925  HG2 LYS A 420      15.926  25.294 -37.514  1.00  0.00           H  
ATOM    926  HD3 LYS A 420      18.407  24.557 -37.552  1.00  0.00           H  
ATOM    927  HD2 LYS A 420      17.880  23.147 -38.440  1.00  0.00           H  
ATOM    928  HE3 LYS A 420      16.374  22.480 -36.567  1.00  0.00           H  
ATOM    929  HE2 LYS A 420      16.839  23.912 -35.664  1.00  0.00           H  
ATOM    930  HZ1 LYS A 420      19.092  23.108 -35.648  1.00  0.00           H  
ATOM    931  HZ2 LYS A 420      18.065  22.008 -34.973  1.00  0.00           H  
ATOM    932  HZ3 LYS A 420      18.655  21.759 -36.490  1.00  0.00           H  
ATOM    933  N   CYS A 421      16.166  22.935 -41.589  1.00 24.63           N  
ATOM    934  CA  CYS A 421      15.096  22.104 -42.133  1.00 25.45           C  
ATOM    935  C   CYS A 421      14.286  21.532 -40.970  1.00 24.53           C  
ATOM    936  O   CYS A 421      14.834  20.794 -40.150  1.00 24.06           O  
ATOM    937  CB  CYS A 421      15.697  20.989 -43.005  1.00 27.50           C  
ATOM    938  SG  CYS A 421      16.492  21.588 -44.516  1.00 32.01           S  
ATOM    939  H   CYS A 421      16.972  22.440 -41.228  1.00  0.00           H  
ATOM    940  HA  CYS A 421      14.433  22.705 -42.758  1.00  0.00           H  
ATOM    941  HB3 CYS A 421      14.926  20.280 -43.302  1.00  0.00           H  
ATOM    942  HB2 CYS A 421      16.430  20.418 -42.438  1.00  0.00           H  
ATOM    943  N   VAL A 422      13.004  21.908 -40.915  1.00 23.49           N  
ATOM    944  CA  VAL A 422      12.070  21.559 -39.848  1.00 24.80           C  
ATOM    945  C   VAL A 422      10.944  20.655 -40.407  1.00 22.29           C  
ATOM    946  O   VAL A 422      10.527  20.873 -41.546  1.00 21.52           O  
ATOM    947  CB  VAL A 422      11.437  22.844 -39.244  1.00 27.81           C  
ATOM    948  CG1 VAL A 422      12.432  23.564 -38.321  1.00 30.73           C  
ATOM    949  CG2 VAL A 422      10.880  23.840 -40.280  1.00 28.75           C  
ATOM    950  H   VAL A 422      12.626  22.498 -41.646  1.00  0.00           H  
ATOM    951  HA  VAL A 422      12.626  21.066 -39.053  1.00  0.00           H  
ATOM    952  HB  VAL A 422      10.598  22.537 -38.617  1.00  0.00           H  
ATOM    953 HG11 VAL A 422      11.961  24.422 -37.840  1.00  0.00           H  
ATOM    954 HG12 VAL A 422      12.795  22.905 -37.531  1.00  0.00           H  
ATOM    955 HG13 VAL A 422      13.296  23.929 -38.876  1.00  0.00           H  
ATOM    956 HG21 VAL A 422      10.326  24.643 -39.791  1.00  0.00           H  
ATOM    957 HG22 VAL A 422      11.678  24.305 -40.859  1.00  0.00           H  
ATOM    958 HG23 VAL A 422      10.208  23.360 -40.984  1.00  0.00           H  
ATOM    959  N   PRO A 423      10.502  19.632 -39.629  1.00 22.61           N  
ATOM    960  CA  PRO A 423       9.410  18.716 -40.017  1.00 22.63           C  
ATOM    961  C   PRO A 423       8.113  19.379 -40.508  1.00 21.08           C  
ATOM    962  O   PRO A 423       7.560  20.228 -39.809  1.00 21.30           O  
ATOM    963  CB  PRO A 423       9.131  17.919 -38.732  1.00 22.20           C  
ATOM    964  CG  PRO A 423      10.468  17.867 -38.031  1.00 23.96           C  
ATOM    965  CD  PRO A 423      11.046  19.244 -38.324  1.00 22.75           C  
ATOM    966  HA  PRO A 423       9.813  18.048 -40.779  1.00  0.00           H  
ATOM    967  HB3 PRO A 423       8.717  16.931 -38.929  1.00  0.00           H  
ATOM    968  HB2 PRO A 423       8.423  18.445 -38.089  1.00  0.00           H  
ATOM    969  HG3 PRO A 423      11.092  17.100 -38.491  1.00  0.00           H  
ATOM    970  HG2 PRO A 423      10.391  17.641 -36.968  1.00  0.00           H  
ATOM    971  HD2 PRO A 423      10.714  19.972 -37.584  1.00  0.00           H  
ATOM    972  HD3 PRO A 423      12.133  19.181 -38.298  1.00  0.00           H  
ATOM    973  N   VAL A 424       7.631  18.929 -41.678  1.00 21.90           N  
ATOM    974  CA  VAL A 424       6.255  19.154 -42.125  1.00 21.62           C  
ATOM    975  C   VAL A 424       5.314  18.308 -41.248  1.00 21.92           C  
ATOM    976  O   VAL A 424       5.564  17.114 -41.077  1.00 21.62           O  
ATOM    977  CB  VAL A 424       6.056  18.755 -43.615  1.00 22.85           C  
ATOM    978  CG1 VAL A 424       4.587  18.810 -44.091  1.00 25.22           C  
ATOM    979  CG2 VAL A 424       6.908  19.640 -44.540  1.00 24.93           C  
ATOM    980  H   VAL A 424       8.162  18.246 -42.203  1.00  0.00           H  
ATOM    981  HA  VAL A 424       6.017  20.214 -42.008  1.00  0.00           H  
ATOM    982  HB  VAL A 424       6.404  17.729 -43.747  1.00  0.00           H  
ATOM    983 HG11 VAL A 424       4.517  18.658 -45.168  1.00  0.00           H  
ATOM    984 HG12 VAL A 424       3.968  18.043 -43.624  1.00  0.00           H  
ATOM    985 HG13 VAL A 424       4.144  19.781 -43.871  1.00  0.00           H  
ATOM    986 HG21 VAL A 424       6.815  19.342 -45.582  1.00  0.00           H  
ATOM    987 HG22 VAL A 424       6.597  20.683 -44.481  1.00  0.00           H  
ATOM    988 HG23 VAL A 424       7.965  19.586 -44.285  1.00  0.00           H  
ATOM    989  N   CYS A 425       4.275  18.946 -40.692  1.00 21.24           N  
ATOM    990  CA  CYS A 425       3.369  18.337 -39.721  1.00 22.37           C  
ATOM    991  C   CYS A 425       1.996  18.081 -40.361  1.00 23.22           C  
ATOM    992  O   CYS A 425       1.521  18.898 -41.149  1.00 24.27           O  
ATOM    993  CB ACYS A 425       3.203  19.249 -38.489  0.70 20.90           C  
ATOM    994  CB BCYS A 425       3.298  18.950 -38.403  0.30 22.59           C  
ATOM    995  SG ACYS A 425       4.775  19.404 -37.591  0.52 23.71           S  
ATOM    996  SG BCYS A 425       2.887  20.701 -38.544  0.22 24.83           S  
ATOM    997  H   CYS A 425       4.136  19.932 -40.878  1.00  0.00           H  
ATOM    998  HA  CYS A 425       3.771  17.383 -39.375  1.00  0.00           H  
ATOM    999  HB3ACYS A 425       2.464  18.838 -37.802  0.70  0.00           H  
ATOM   1000  HB3BCYS A 425       4.246  18.843 -37.876  0.30  0.00           H  
ATOM   1001  HB2ACYS A 425       2.861  20.243 -38.778  0.70  0.00           H  
ATOM   1002  HB2BCYS A 425       2.556  18.453 -37.777  0.30  0.00           H  
ATOM   1003  HG ACYS A 425       5.432  20.050 -38.559  0.52  0.00           H  
ATOM   1004  HG BCYS A 425       2.831  21.246 -37.327  0.22  0.00           H  
ATOM   1005  N   GLY A 426       1.358  16.975 -39.949  1.00 22.61           N  
ATOM   1006  CA  GLY A 426      -0.063  16.713 -40.156  1.00 21.88           C  
ATOM   1007  C   GLY A 426      -0.439  16.079 -41.499  1.00 22.20           C  
ATOM   1008  O   GLY A 426      -1.625  15.826 -41.675  1.00 22.59           O  
ATOM   1009  H   GLY A 426       1.843  16.345 -39.322  1.00  0.00           H  
ATOM   1010  HA3 GLY A 426      -0.623  17.644 -40.052  1.00  0.00           H  
ATOM   1011  HA2 GLY A 426      -0.413  16.051 -39.364  1.00  0.00           H  
ATOM   1012  N   VAL A 427       0.492  15.819 -42.431  1.00 22.94           N  
ATOM   1013  CA  VAL A 427       0.179  15.288 -43.763  1.00 25.08           C  
ATOM   1014  C   VAL A 427       0.703  13.832 -43.886  1.00 27.29           C  
ATOM   1015  O   VAL A 427       1.912  13.650 -44.041  1.00 29.60           O  
ATOM   1016  CB  VAL A 427       0.855  16.152 -44.874  1.00 27.42           C  
ATOM   1017  CG1 VAL A 427       0.555  15.648 -46.302  1.00 26.71           C  
ATOM   1018  CG2 VAL A 427       0.464  17.638 -44.770  1.00 28.21           C  
ATOM   1019  H   VAL A 427       1.467  16.017 -42.248  1.00  0.00           H  
ATOM   1020  HA  VAL A 427      -0.893  15.324 -43.964  1.00  0.00           H  
ATOM   1021  HB  VAL A 427       1.938  16.121 -44.740  1.00  0.00           H  
ATOM   1022 HG11 VAL A 427       0.943  16.342 -47.049  1.00  0.00           H  
ATOM   1023 HG12 VAL A 427       1.016  14.681 -46.503  1.00  0.00           H  
ATOM   1024 HG13 VAL A 427      -0.518  15.552 -46.468  1.00  0.00           H  
ATOM   1025 HG21 VAL A 427       0.895  18.221 -45.583  1.00  0.00           H  
ATOM   1026 HG22 VAL A 427      -0.618  17.769 -44.804  1.00  0.00           H  
ATOM   1027 HG23 VAL A 427       0.833  18.070 -43.842  1.00  0.00           H  
ATOM   1028  N   PRO A 428      -0.195  12.815 -43.837  1.00 27.25           N  
ATOM   1029  CA  PRO A 428       0.141  11.422 -44.198  1.00 29.37           C  
ATOM   1030  C   PRO A 428       0.599  11.269 -45.654  1.00 31.43           C  
ATOM   1031  O   PRO A 428       0.089  11.970 -46.533  1.00 30.95           O  
ATOM   1032  CB  PRO A 428      -1.167  10.638 -43.981  1.00 28.89           C  
ATOM   1033  CG  PRO A 428      -1.984  11.493 -43.039  1.00 28.82           C  
ATOM   1034  CD  PRO A 428      -1.594  12.910 -43.435  1.00 27.78           C  
ATOM   1035  HA  PRO A 428       0.908  11.067 -43.509  1.00  0.00           H  
ATOM   1036  HB3 PRO A 428      -0.992   9.639 -43.580  1.00  0.00           H  
ATOM   1037  HB2 PRO A 428      -1.723  10.522 -44.914  1.00  0.00           H  
ATOM   1038  HG3 PRO A 428      -1.653  11.287 -42.022  1.00  0.00           H  
ATOM   1039  HG2 PRO A 428      -3.055  11.304 -43.092  1.00  0.00           H  
ATOM   1040  HD2 PRO A 428      -2.193  13.267 -44.275  1.00  0.00           H  
ATOM   1041  HD3 PRO A 428      -1.735  13.572 -42.591  1.00  0.00           H  
ATOM   1042  N   ARG A 429       1.520  10.323 -45.877  1.00 34.33           N  
ATOM   1043  CA  ARG A 429       1.967   9.918 -47.207  1.00 37.10           C  
ATOM   1044  C   ARG A 429       0.863   9.255 -48.039  1.00 37.46           C  
ATOM   1045  O   ARG A 429       0.788   9.489 -49.244  1.00 38.65           O  
ATOM   1046  CB  ARG A 429       3.185   8.975 -47.087  1.00 40.14           C  
ATOM   1047  CG  ARG A 429       3.999   8.913 -48.395  1.00 43.68           C  
ATOM   1048  CD  ARG A 429       5.209   9.861 -48.408  0.50 45.06           C  
ATOM   1049  NE  ARG A 429       4.880  11.242 -48.001  0.50 46.25           N  
ATOM   1050  CZ  ARG A 429       4.200  12.191 -48.666  0.50 46.51           C  
ATOM   1051  NH1 ARG A 429       3.822  12.055 -49.946  0.50 47.39           N  
ATOM   1052  NH2 ARG A 429       3.875  13.310 -48.009  0.50 46.78           N1+
ATOM   1053  H   ARG A 429       1.912   9.808 -45.097  1.00  0.00           H  
ATOM   1054  HA  ARG A 429       2.251  10.834 -47.721  1.00  0.00           H  
ATOM   1055  HB3 ARG A 429       2.856   7.975 -46.798  1.00  0.00           H  
ATOM   1056  HB2 ARG A 429       3.841   9.300 -46.277  1.00  0.00           H  
ATOM   1057  HG3 ARG A 429       3.402   8.997 -49.304  1.00  0.00           H  
ATOM   1058  HG2 ARG A 429       4.409   7.902 -48.426  1.00  0.00           H  
ATOM   1059  HD3 ARG A 429       5.601   9.931 -49.423  1.00  0.00           H  
ATOM   1060  HD2 ARG A 429       5.995   9.434 -47.794  1.00  0.00           H  
ATOM   1061  HE  ARG A 429       5.091  11.445 -47.032  1.00  0.00           H  
ATOM   1062 HH12 ARG A 429       3.298  12.787 -50.403  1.00  0.00           H  
ATOM   1063 HH11 ARG A 429       4.047  11.211 -50.452  1.00  0.00           H  
ATOM   1064 HH22 ARG A 429       3.371  14.059 -48.469  1.00  0.00           H  
ATOM   1065 HH21 ARG A 429       4.112  13.409 -47.029  1.00  0.00           H  
ATOM   1066  N   GLU A 430       0.040   8.448 -47.357  1.00 37.37           N  
ATOM   1067  CA  GLU A 430      -1.091   7.732 -47.919  1.00 37.20           C  
ATOM   1068  C   GLU A 430      -2.292   8.015 -47.005  1.00 36.93           C  
ATOM   1069  O   GLU A 430      -2.178   7.767 -45.807  1.00 35.26           O  
ATOM   1070  CB  GLU A 430      -0.744   6.229 -47.944  1.00 38.46           C  
ATOM   1071  CG  GLU A 430       0.395   5.908 -48.936  1.00 40.31           C  
ATOM   1072  CD  GLU A 430       0.685   4.410 -49.032  1.00 42.15           C  
ATOM   1073  OE1 GLU A 430       1.188   3.859 -48.030  0.00 50.39           O  
ATOM   1074  OE2 GLU A 430       0.416   3.834 -50.108  0.00 50.63           O1-
ATOM   1075  H   GLU A 430       0.177   8.330 -46.362  1.00  0.00           H  
ATOM   1076  HA  GLU A 430      -1.264   8.062 -48.941  1.00  0.00           H  
ATOM   1077  HB3 GLU A 430      -1.633   5.657 -48.219  1.00  0.00           H  
ATOM   1078  HB2 GLU A 430      -0.465   5.892 -46.944  1.00  0.00           H  
ATOM   1079  HG3 GLU A 430       1.317   6.405 -48.631  1.00  0.00           H  
ATOM   1080  HG2 GLU A 430       0.150   6.306 -49.922  1.00  0.00           H  
ATOM   1081  N   PRO A 431      -3.409   8.552 -47.549  1.00 37.47           N  
ATOM   1082  CA  PRO A 431      -4.617   8.808 -46.743  1.00 37.39           C  
ATOM   1083  C   PRO A 431      -5.289   7.500 -46.284  1.00 36.85           C  
ATOM   1084  O   PRO A 431      -5.298   6.528 -47.042  1.00 36.91           O  
ATOM   1085  CB  PRO A 431      -5.511   9.611 -47.701  1.00 38.00           C  
ATOM   1086  CG  PRO A 431      -5.123   9.133 -49.090  1.00 38.04           C  
ATOM   1087  CD  PRO A 431      -3.626   8.877 -48.962  1.00 38.18           C  
ATOM   1088  HA  PRO A 431      -4.371   9.413 -45.868  1.00  0.00           H  
ATOM   1089  HB3 PRO A 431      -5.278  10.673 -47.605  1.00  0.00           H  
ATOM   1090  HB2 PRO A 431      -6.579   9.495 -47.507  1.00  0.00           H  
ATOM   1091  HG3 PRO A 431      -5.374   9.840 -49.882  1.00  0.00           H  
ATOM   1092  HG2 PRO A 431      -5.635   8.193 -49.306  1.00  0.00           H  
ATOM   1093  HD2 PRO A 431      -3.325   8.075 -49.638  1.00  0.00           H  
ATOM   1094  HD3 PRO A 431      -3.057   9.777 -49.207  1.00  0.00           H  
ATOM   1095  N   PHE A 432      -5.841   7.493 -45.054  1.00 36.22           N  
ATOM   1096  CA  PHE A 432      -6.626   6.376 -44.507  1.00 35.64           C  
ATOM   1097  C   PHE A 432      -7.941   6.314 -45.269  1.00 35.72           C  
ATOM   1098  O   PHE A 432      -8.331   5.287 -45.819  1.00 37.48           O  
ATOM   1099  CB  PHE A 432      -6.886   6.572 -42.994  1.00 31.33           C  
ATOM   1100  CG  PHE A 432      -7.624   5.421 -42.327  1.00 30.41           C  
ATOM   1101  CD1 PHE A 432      -7.045   4.133 -42.275  1.00 29.02           C  
ATOM   1102  CD2 PHE A 432      -8.943   5.601 -41.858  1.00 30.00           C  
ATOM   1103  CE1 PHE A 432      -7.771   3.067 -41.762  1.00 30.02           C  
ATOM   1104  CE2 PHE A 432      -9.643   4.527 -41.325  1.00 31.59           C  
ATOM   1105  CZ  PHE A 432      -9.060   3.266 -41.282  1.00 29.87           C  
ATOM   1106  H   PHE A 432      -5.774   8.317 -44.473  1.00  0.00           H  
ATOM   1107  HA  PHE A 432      -6.064   5.447 -44.627  1.00  0.00           H  
ATOM   1108  HXT PHE A 432      -8.519   7.239 -45.288  1.00  0.00           H  
ATOM   1109  HB3 PHE A 432      -7.430   7.505 -42.818  1.00  0.00           H  
ATOM   1110  HB2 PHE A 432      -5.943   6.708 -42.470  1.00  0.00           H  
ATOM   1111  HD1 PHE A 432      -6.044   3.966 -42.651  1.00  0.00           H  
ATOM   1112  HD2 PHE A 432      -9.415   6.568 -41.922  1.00  0.00           H  
ATOM   1113  HE1 PHE A 432      -7.333   2.079 -41.730  1.00  0.00           H  
ATOM   1114  HE2 PHE A 432     -10.649   4.667 -40.957  1.00  0.00           H  
ATOM   1115  HZ  PHE A 432      -9.610   2.434 -40.872  1.00  0.00           H  
ATOM   1116  N   ILE A 438      -8.652  -0.751 -30.832  1.00 22.74           N  
ATOM   1117  CA  ILE A 438      -9.745  -0.040 -31.522  1.00 22.96           C  
ATOM   1118  C   ILE A 438     -10.846  -1.096 -31.773  1.00 22.49           C  
ATOM   1119  O   ILE A 438     -10.585  -2.114 -32.414  1.00 21.41           O  
ATOM   1120  CB  ILE A 438      -9.325   0.596 -32.894  1.00 23.43           C  
ATOM   1121  CG1 ILE A 438      -8.068   1.501 -32.820  1.00 23.73           C  
ATOM   1122  CG2 ILE A 438     -10.473   1.332 -33.625  1.00 24.14           C  
ATOM   1123  CD1 ILE A 438      -8.269   2.857 -32.131  1.00 24.11           C  
ATOM   1124  H1  ILE A 438      -8.028  -0.064 -30.423  1.00  0.00           H  
ATOM   1125  H2  ILE A 438      -9.023  -1.261 -30.039  1.00  0.00           H  
ATOM   1126  HA  ILE A 438     -10.141   0.741 -30.869  1.00  0.00           H  
ATOM   1127  HB  ILE A 438      -9.033  -0.223 -33.552  1.00  0.00           H  
ATOM   1128 HG13 ILE A 438      -7.720   1.691 -33.834  1.00  0.00           H  
ATOM   1129 HG12 ILE A 438      -7.247   0.970 -32.338  1.00  0.00           H  
ATOM   1130 HG21 ILE A 438     -10.122   1.777 -34.559  1.00  0.00           H  
ATOM   1131 HG22 ILE A 438     -11.290   0.659 -33.882  1.00  0.00           H  
ATOM   1132 HG23 ILE A 438     -10.889   2.131 -33.014  1.00  0.00           H  
ATOM   1133 HD11 ILE A 438      -7.330   3.223 -31.716  1.00  0.00           H  
ATOM   1134 HD12 ILE A 438      -8.618   3.602 -32.846  1.00  0.00           H  
ATOM   1135 HD13 ILE A 438      -8.984   2.794 -31.314  1.00  0.00           H  
ATOM   1136  N   ILE A 439     -12.063  -0.841 -31.270  1.00 23.53           N  
ATOM   1137  CA  ILE A 439     -13.253  -1.641 -31.566  1.00 25.62           C  
ATOM   1138  C   ILE A 439     -13.884  -1.098 -32.862  1.00 25.77           C  
ATOM   1139  O   ILE A 439     -13.945   0.119 -33.038  1.00 25.49           O  
ATOM   1140  CB  ILE A 439     -14.326  -1.527 -30.439  1.00 27.98           C  
ATOM   1141  CG1 ILE A 439     -13.758  -1.798 -29.032  1.00 29.99           C  
ATOM   1142  CG2 ILE A 439     -15.566  -2.416 -30.667  1.00 30.94           C  
ATOM   1143  CD1 ILE A 439     -13.215  -3.210 -28.783  1.00 30.52           C  
ATOM   1144  H   ILE A 439     -12.228   0.020 -30.762  1.00  0.00           H  
ATOM   1145  HA  ILE A 439     -12.983  -2.689 -31.705  1.00  0.00           H  
ATOM   1146  HB  ILE A 439     -14.686  -0.496 -30.423  1.00  0.00           H  
ATOM   1147 HG13 ILE A 439     -14.539  -1.599 -28.299  1.00  0.00           H  
ATOM   1148 HG12 ILE A 439     -12.962  -1.086 -28.833  1.00  0.00           H  
ATOM   1149 HG21 ILE A 439     -16.301  -2.270 -29.874  1.00  0.00           H  
ATOM   1150 HG22 ILE A 439     -16.068  -2.203 -31.607  1.00  0.00           H  
ATOM   1151 HG23 ILE A 439     -15.299  -3.470 -30.676  1.00  0.00           H  
ATOM   1152 HD11 ILE A 439     -12.633  -3.246 -27.861  1.00  0.00           H  
ATOM   1153 HD12 ILE A 439     -14.018  -3.941 -28.693  1.00  0.00           H  
ATOM   1154 HD13 ILE A 439     -12.561  -3.522 -29.591  1.00  0.00           H  
ATOM   1155  N   GLY A 440     -14.345  -2.010 -33.734  1.00 26.09           N  
ATOM   1156  CA  GLY A 440     -15.104  -1.706 -34.951  1.00 27.80           C  
ATOM   1157  C   GLY A 440     -14.286  -1.009 -36.054  1.00 29.00           C  
ATOM   1158  O   GLY A 440     -14.872  -0.585 -37.049  1.00 30.04           O  
ATOM   1159  H   GLY A 440     -14.197  -2.992 -33.536  1.00  0.00           H  
ATOM   1160  HA3 GLY A 440     -15.966  -1.088 -34.695  1.00  0.00           H  
ATOM   1161  HA2 GLY A 440     -15.495  -2.642 -35.349  1.00  0.00           H  
ATOM   1162  N   GLY A 441     -12.958  -0.886 -35.893  1.00 28.02           N  
ATOM   1163  CA  GLY A 441     -12.057  -0.267 -36.859  1.00 29.47           C  
ATOM   1164  C   GLY A 441     -11.648  -1.269 -37.945  1.00 29.40           C  
ATOM   1165  O   GLY A 441     -12.128  -2.401 -38.002  1.00 30.34           O  
ATOM   1166  H   GLY A 441     -12.527  -1.282 -35.069  1.00  0.00           H  
ATOM   1167  HA3 GLY A 441     -11.166   0.076 -36.334  1.00  0.00           H  
ATOM   1168  HA2 GLY A 441     -12.521   0.605 -37.322  1.00  0.00           H  
ATOM   1169  N   SER A 442     -10.734  -0.821 -38.809  1.00 27.37           N  
ATOM   1170  CA  SER A 442     -10.151  -1.602 -39.892  1.00 27.68           C  
ATOM   1171  C   SER A 442      -8.637  -1.375 -39.925  1.00 26.36           C  
ATOM   1172  O   SER A 442      -8.145  -0.410 -39.337  1.00 23.76           O  
ATOM   1173  CB  SER A 442     -10.865  -1.248 -41.216  1.00 30.80           C  
ATOM   1174  OG  SER A 442     -10.639   0.088 -41.619  1.00 33.59           O  
ATOM   1175  H   SER A 442     -10.358   0.111 -38.695  1.00  0.00           H  
ATOM   1176  HA  SER A 442     -10.302  -2.665 -39.698  1.00  0.00           H  
ATOM   1177  HB3 SER A 442     -11.940  -1.410 -41.123  1.00  0.00           H  
ATOM   1178  HB2 SER A 442     -10.521  -1.905 -42.016  1.00  0.00           H  
ATOM   1179  HG  SER A 442     -11.158   0.660 -41.043  1.00  0.00           H  
ATOM   1180  N   ASP A 443      -7.934  -2.288 -40.611  1.00 26.73           N  
ATOM   1181  CA  ASP A 443      -6.479  -2.289 -40.786  1.00 27.23           C  
ATOM   1182  C   ASP A 443      -5.973  -0.977 -41.401  1.00 26.22           C  
ATOM   1183  O   ASP A 443      -6.423  -0.585 -42.479  1.00 26.11           O  
ATOM   1184  CB  ASP A 443      -5.973  -3.489 -41.623  1.00 32.15           C  
ATOM   1185  CG  ASP A 443      -6.294  -4.894 -41.080  1.00 36.94           C  
ATOM   1186  OD1 ASP A 443      -6.651  -5.026 -39.888  1.00 40.92           O  
ATOM   1187  OD2 ASP A 443      -6.096  -5.847 -41.861  1.00 40.92           O1-
ATOM   1188  H   ASP A 443      -8.424  -3.048 -41.064  1.00  0.00           H  
ATOM   1189  HA  ASP A 443      -6.048  -2.374 -39.786  1.00  0.00           H  
ATOM   1190  HB3 ASP A 443      -4.893  -3.423 -41.757  1.00  0.00           H  
ATOM   1191  HB2 ASP A 443      -6.407  -3.423 -42.624  1.00  0.00           H  
ATOM   1192  N   ALA A 444      -5.047  -0.340 -40.678  1.00 24.39           N  
ATOM   1193  CA  ALA A 444      -4.359   0.874 -41.080  1.00 24.82           C  
ATOM   1194  C   ALA A 444      -2.868   0.567 -41.197  1.00 25.01           C  
ATOM   1195  O   ALA A 444      -2.327  -0.191 -40.392  1.00 25.44           O  
ATOM   1196  CB  ALA A 444      -4.593   1.947 -40.010  1.00 24.84           C  
ATOM   1197  H   ALA A 444      -4.738  -0.744 -39.801  1.00  0.00           H  
ATOM   1198  HA  ALA A 444      -4.731   1.240 -42.040  1.00  0.00           H  
ATOM   1199  HB1 ALA A 444      -4.112   2.884 -40.287  1.00  0.00           H  
ATOM   1200  HB2 ALA A 444      -5.656   2.141 -39.891  1.00  0.00           H  
ATOM   1201  HB3 ALA A 444      -4.203   1.642 -39.037  1.00  0.00           H  
ATOM   1202  N   ASP A 445      -2.224   1.206 -42.177  1.00 24.61           N  
ATOM   1203  CA  ASP A 445      -0.773   1.260 -42.289  1.00 22.86           C  
ATOM   1204  C   ASP A 445      -0.268   2.393 -41.378  1.00 20.73           C  
ATOM   1205  O   ASP A 445      -0.986   3.368 -41.148  1.00 18.96           O  
ATOM   1206  CB  ASP A 445      -0.362   1.505 -43.761  1.00 28.47           C  
ATOM   1207  CG  ASP A 445       1.011   0.918 -44.112  1.00 32.72           C  
ATOM   1208  OD1 ASP A 445       2.022   1.599 -43.843  1.00 33.16           O  
ATOM   1209  OD2 ASP A 445       1.045  -0.269 -44.502  1.00 38.50           O1-
ATOM   1210  H   ASP A 445      -2.740   1.821 -42.796  1.00  0.00           H  
ATOM   1211  HA  ASP A 445      -0.350   0.314 -41.944  1.00  0.00           H  
ATOM   1212  HB3 ASP A 445      -0.373   2.572 -43.993  1.00  0.00           H  
ATOM   1213  HB2 ASP A 445      -1.110   1.078 -44.430  1.00  0.00           H  
ATOM   1214  N   ILE A 446       0.987   2.277 -40.922  1.00 19.29           N  
ATOM   1215  CA  ILE A 446       1.697   3.353 -40.227  1.00 19.45           C  
ATOM   1216  C   ILE A 446       1.959   4.586 -41.130  1.00 19.25           C  
ATOM   1217  O   ILE A 446       2.098   5.683 -40.603  1.00 19.63           O  
ATOM   1218  CB  ILE A 446       3.033   2.828 -39.630  1.00 19.32           C  
ATOM   1219  CG1 ILE A 446       3.630   3.752 -38.545  1.00 18.75           C  
ATOM   1220  CG2 ILE A 446       4.083   2.474 -40.704  1.00 20.76           C  
ATOM   1221  CD1 ILE A 446       2.743   3.882 -37.297  1.00 18.41           C  
ATOM   1222  H   ILE A 446       1.528   1.448 -41.134  1.00  0.00           H  
ATOM   1223  HA  ILE A 446       1.051   3.685 -39.414  1.00  0.00           H  
ATOM   1224  HB  ILE A 446       2.794   1.893 -39.128  1.00  0.00           H  
ATOM   1225 HG13 ILE A 446       3.845   4.741 -38.949  1.00  0.00           H  
ATOM   1226 HG12 ILE A 446       4.591   3.359 -38.224  1.00  0.00           H  
ATOM   1227 HG21 ILE A 446       4.974   2.033 -40.258  1.00  0.00           H  
ATOM   1228 HG22 ILE A 446       3.691   1.747 -41.414  1.00  0.00           H  
ATOM   1229 HG23 ILE A 446       4.394   3.347 -41.275  1.00  0.00           H  
ATOM   1230 HD11 ILE A 446       3.325   4.211 -36.435  1.00  0.00           H  
ATOM   1231 HD12 ILE A 446       1.945   4.606 -37.455  1.00  0.00           H  
ATOM   1232 HD13 ILE A 446       2.281   2.930 -37.032  1.00  0.00           H  
ATOM   1233  N   LYS A 447       1.939   4.413 -42.464  1.00 20.34           N  
ATOM   1234  CA  LYS A 447       1.936   5.501 -43.446  1.00 21.90           C  
ATOM   1235  C   LYS A 447       0.615   6.306 -43.483  1.00 21.48           C  
ATOM   1236  O   LYS A 447       0.614   7.403 -44.043  1.00 22.74           O  
ATOM   1237  CB  LYS A 447       2.264   4.941 -44.844  1.00 21.97           C  
ATOM   1238  CG  LYS A 447       3.684   4.358 -44.965  1.00 27.30           C  
ATOM   1239  CD  LYS A 447       3.975   3.854 -46.381  1.00 30.14           C  
ATOM   1240  CE  LYS A 447       5.402   3.319 -46.565  1.00 34.63           C  
ATOM   1241  NZ  LYS A 447       5.633   2.899 -47.958  1.00 38.88           N1+
ATOM   1242  H   LYS A 447       1.833   3.479 -42.840  1.00  0.00           H  
ATOM   1243  HA  LYS A 447       2.729   6.197 -43.168  1.00  0.00           H  
ATOM   1244  HB3 LYS A 447       2.163   5.736 -45.585  1.00  0.00           H  
ATOM   1245  HB2 LYS A 447       1.529   4.181 -45.117  1.00  0.00           H  
ATOM   1246  HG3 LYS A 447       3.820   3.542 -44.256  1.00  0.00           H  
ATOM   1247  HG2 LYS A 447       4.420   5.109 -44.694  1.00  0.00           H  
ATOM   1248  HD3 LYS A 447       3.780   4.657 -47.095  1.00  0.00           H  
ATOM   1249  HD2 LYS A 447       3.274   3.050 -46.605  1.00  0.00           H  
ATOM   1250  HE3 LYS A 447       5.574   2.466 -45.906  1.00  0.00           H  
ATOM   1251  HE2 LYS A 447       6.136   4.078 -46.298  1.00  0.00           H  
ATOM   1252  HZ1 LYS A 447       5.499   3.688 -48.577  1.00  0.00           H  
ATOM   1253  HZ2 LYS A 447       6.575   2.547 -48.056  1.00  0.00           H  
ATOM   1254  HZ3 LYS A 447       4.976   2.170 -48.200  1.00  0.00           H  
ATOM   1255  N   ASN A 448      -0.467   5.783 -42.882  1.00 19.74           N  
ATOM   1256  CA  ASN A 448      -1.730   6.510 -42.695  1.00 19.20           C  
ATOM   1257  C   ASN A 448      -1.726   7.361 -41.416  1.00 16.41           C  
ATOM   1258  O   ASN A 448      -2.420   8.377 -41.376  1.00 18.37           O  
ATOM   1259  CB  ASN A 448      -2.948   5.556 -42.666  1.00 22.83           C  
ATOM   1260  CG  ASN A 448      -3.059   4.563 -43.826  1.00 26.77           C  
ATOM   1261  OD1 ASN A 448      -3.437   3.414 -43.613  1.00 26.55           O  
ATOM   1262  ND2 ASN A 448      -2.756   4.984 -45.054  1.00 23.77           N  
ATOM   1263  H   ASN A 448      -0.410   4.871 -42.449  1.00  0.00           H  
ATOM   1264  HA  ASN A 448      -1.885   7.233 -43.489  1.00  0.00           H  
ATOM   1265  HB3 ASN A 448      -3.860   6.146 -42.656  1.00  0.00           H  
ATOM   1266  HB2 ASN A 448      -2.950   4.979 -41.742  1.00  0.00           H  
ATOM   1267 HD22 ASN A 448      -2.804   4.340 -45.835  1.00  0.00           H  
ATOM   1268 HD21 ASN A 448      -2.462   5.940 -45.218  1.00  0.00           H  
ATOM   1269  N   PHE A 449      -0.952   6.936 -40.403  1.00 15.65           N  
ATOM   1270  CA  PHE A 449      -0.854   7.581 -39.094  1.00 15.79           C  
ATOM   1271  C   PHE A 449       0.625   7.676 -38.681  1.00 15.60           C  
ATOM   1272  O   PHE A 449       1.012   7.029 -37.709  1.00 14.36           O  
ATOM   1273  CB  PHE A 449      -1.702   6.798 -38.064  1.00 15.94           C  
ATOM   1274  CG  PHE A 449      -3.183   6.763 -38.382  1.00 14.85           C  
ATOM   1275  CD1 PHE A 449      -3.729   5.694 -39.118  1.00 17.39           C  
ATOM   1276  CD2 PHE A 449      -3.981   7.893 -38.116  1.00 16.05           C  
ATOM   1277  CE1 PHE A 449      -5.052   5.746 -39.537  1.00 16.76           C  
ATOM   1278  CE2 PHE A 449      -5.301   7.925 -38.538  1.00 17.17           C  
ATOM   1279  CZ  PHE A 449      -5.837   6.854 -39.242  1.00 17.06           C  
ATOM   1280  H   PHE A 449      -0.395   6.101 -40.525  1.00  0.00           H  
ATOM   1281  HA  PHE A 449      -1.240   8.600 -39.134  1.00  0.00           H  
ATOM   1282  HB3 PHE A 449      -1.592   7.256 -37.079  1.00  0.00           H  
ATOM   1283  HB2 PHE A 449      -1.341   5.773 -37.965  1.00  0.00           H  
ATOM   1284  HD1 PHE A 449      -3.117   4.843 -39.376  1.00  0.00           H  
ATOM   1285  HD2 PHE A 449      -3.564   8.737 -37.593  1.00  0.00           H  
ATOM   1286  HE1 PHE A 449      -5.469   4.927 -40.102  1.00  0.00           H  
ATOM   1287  HE2 PHE A 449      -5.897   8.799 -38.328  1.00  0.00           H  
ATOM   1288  HZ  PHE A 449      -6.864   6.889 -39.576  1.00  0.00           H  
ATOM   1289  N   PRO A 450       1.459   8.423 -39.442  1.00 14.94           N  
ATOM   1290  CA  PRO A 450       2.920   8.446 -39.215  1.00 15.08           C  
ATOM   1291  C   PRO A 450       3.365   9.112 -37.901  1.00 13.94           C  
ATOM   1292  O   PRO A 450       4.495   8.895 -37.472  1.00 16.77           O  
ATOM   1293  CB  PRO A 450       3.448   9.188 -40.445  1.00 15.41           C  
ATOM   1294  CG  PRO A 450       2.319  10.149 -40.793  1.00 15.03           C  
ATOM   1295  CD  PRO A 450       1.085   9.295 -40.559  1.00 16.44           C  
ATOM   1296  HA  PRO A 450       3.318   7.431 -39.204  1.00  0.00           H  
ATOM   1297  HB3 PRO A 450       3.604   8.474 -41.253  1.00  0.00           H  
ATOM   1298  HB2 PRO A 450       4.397   9.691 -40.281  1.00  0.00           H  
ATOM   1299  HG3 PRO A 450       2.384  10.569 -41.795  1.00  0.00           H  
ATOM   1300  HG2 PRO A 450       2.321  10.980 -40.088  1.00  0.00           H  
ATOM   1301  HD2 PRO A 450       0.206   9.911 -40.358  1.00  0.00           H  
ATOM   1302  HD3 PRO A 450       0.887   8.686 -41.441  1.00  0.00           H  
ATOM   1303  N   TRP A 451       2.464   9.881 -37.273  1.00 13.54           N  
ATOM   1304  CA  TRP A 451       2.650  10.471 -35.950  1.00 13.96           C  
ATOM   1305  C   TRP A 451       2.489   9.465 -34.808  1.00 14.24           C  
ATOM   1306  O   TRP A 451       2.960   9.755 -33.712  1.00 14.54           O  
ATOM   1307  CB  TRP A 451       1.651  11.625 -35.772  1.00 14.53           C  
ATOM   1308  CG  TRP A 451       0.225  11.328 -36.131  1.00 15.61           C  
ATOM   1309  CD1 TRP A 451      -0.665  10.654 -35.371  1.00 15.59           C  
ATOM   1310  CD2 TRP A 451      -0.475  11.664 -37.364  1.00 16.79           C  
ATOM   1311  NE1 TRP A 451      -1.865  10.553 -36.045  1.00 15.51           N  
ATOM   1312  CE2 TRP A 451      -1.811  11.169 -37.278  1.00 17.86           C  
ATOM   1313  CE3 TRP A 451      -0.119  12.359 -38.540  1.00 18.05           C  
ATOM   1314  CZ2 TRP A 451      -2.748  11.362 -38.308  1.00 18.66           C  
ATOM   1315  CZ3 TRP A 451      -1.048  12.564 -39.578  1.00 19.82           C  
ATOM   1316  CH2 TRP A 451      -2.362  12.067 -39.463  1.00 20.29           C  
ATOM   1317  H   TRP A 451       1.561  10.031 -37.698  1.00  0.00           H  
ATOM   1318  HA  TRP A 451       3.661  10.866 -35.866  1.00  0.00           H  
ATOM   1319  HB3 TRP A 451       1.970  12.440 -36.417  1.00  0.00           H  
ATOM   1320  HB2 TRP A 451       1.689  12.022 -34.755  1.00  0.00           H  
ATOM   1321  HD1 TRP A 451      -0.446  10.262 -34.391  1.00  0.00           H  
ATOM   1322  HE1 TRP A 451      -2.681  10.091 -35.650  1.00  0.00           H  
ATOM   1323  HE3 TRP A 451       0.881  12.750 -38.628  1.00  0.00           H  
ATOM   1324  HZ2 TRP A 451      -3.756  10.985 -38.213  1.00  0.00           H  
ATOM   1325  HZ3 TRP A 451      -0.750  13.106 -40.463  1.00  0.00           H  
ATOM   1326  HH2 TRP A 451      -3.074  12.227 -40.259  1.00  0.00           H  
ATOM   1327  N   GLN A 452       1.815   8.334 -35.062  1.00 13.36           N  
ATOM   1328  CA  GLN A 452       1.503   7.325 -34.061  1.00 14.04           C  
ATOM   1329  C   GLN A 452       2.784   6.736 -33.444  1.00 14.15           C  
ATOM   1330  O   GLN A 452       3.633   6.226 -34.174  1.00 16.03           O  
ATOM   1331  CB  GLN A 452       0.608   6.246 -34.702  1.00 13.94           C  
ATOM   1332  CG  GLN A 452       0.133   5.148 -33.741  1.00 18.42           C  
ATOM   1333  CD  GLN A 452      -0.849   5.627 -32.675  1.00 20.37           C  
ATOM   1334  OE1 GLN A 452      -1.850   6.264 -32.994  1.00 25.46           O  
ATOM   1335  NE2 GLN A 452      -0.594   5.297 -31.409  1.00 18.56           N  
ATOM   1336  H   GLN A 452       1.477   8.151 -35.997  1.00  0.00           H  
ATOM   1337  HA  GLN A 452       0.929   7.826 -33.282  1.00  0.00           H  
ATOM   1338  HB3 GLN A 452       1.159   5.761 -35.508  1.00  0.00           H  
ATOM   1339  HB2 GLN A 452      -0.258   6.718 -35.171  1.00  0.00           H  
ATOM   1340  HG3 GLN A 452       1.000   4.696 -33.272  1.00  0.00           H  
ATOM   1341  HG2 GLN A 452      -0.360   4.367 -34.312  1.00  0.00           H  
ATOM   1342 HE22 GLN A 452      -1.262   5.528 -30.686  1.00  0.00           H  
ATOM   1343 HE21 GLN A 452       0.245   4.789 -31.164  1.00  0.00           H  
ATOM   1344  N   VAL A 453       2.875   6.834 -32.113  1.00 11.72           N  
ATOM   1345  CA  VAL A 453       3.946   6.273 -31.295  1.00 13.20           C  
ATOM   1346  C   VAL A 453       3.353   5.091 -30.507  1.00 12.99           C  
ATOM   1347  O   VAL A 453       2.185   5.155 -30.129  1.00 14.69           O  
ATOM   1348  CB  VAL A 453       4.480   7.321 -30.277  1.00 16.03           C  
ATOM   1349  CG1 VAL A 453       5.638   6.801 -29.401  1.00 14.38           C  
ATOM   1350  CG2 VAL A 453       4.908   8.626 -30.974  1.00 15.75           C  
ATOM   1351  H   VAL A 453       2.131   7.290 -31.602  1.00  0.00           H  
ATOM   1352  HA  VAL A 453       4.771   5.926 -31.917  1.00  0.00           H  
ATOM   1353  HB  VAL A 453       3.673   7.586 -29.596  1.00  0.00           H  
ATOM   1354 HG11 VAL A 453       6.046   7.592 -28.772  1.00  0.00           H  
ATOM   1355 HG12 VAL A 453       5.323   6.005 -28.726  1.00  0.00           H  
ATOM   1356 HG13 VAL A 453       6.452   6.417 -30.017  1.00  0.00           H  
ATOM   1357 HG21 VAL A 453       5.353   9.324 -30.271  1.00  0.00           H  
ATOM   1358 HG22 VAL A 453       5.639   8.444 -31.761  1.00  0.00           H  
ATOM   1359 HG23 VAL A 453       4.055   9.135 -31.421  1.00  0.00           H  
ATOM   1360  N   PHE A 454       4.155   4.042 -30.278  1.00 12.75           N  
ATOM   1361  CA  PHE A 454       3.775   2.888 -29.468  1.00 12.80           C  
ATOM   1362  C   PHE A 454       4.615   2.863 -28.191  1.00 12.25           C  
ATOM   1363  O   PHE A 454       5.838   2.869 -28.276  1.00 13.99           O  
ATOM   1364  CB  PHE A 454       3.952   1.581 -30.267  1.00 12.45           C  
ATOM   1365  CG  PHE A 454       3.581   0.332 -29.485  1.00 13.92           C  
ATOM   1366  CD1 PHE A 454       2.256   0.160 -29.034  1.00 14.35           C  
ATOM   1367  CD2 PHE A 454       4.563  -0.611 -29.109  1.00 13.69           C  
ATOM   1368  CE1 PHE A 454       1.927  -0.930 -28.245  1.00 15.23           C  
ATOM   1369  CE2 PHE A 454       4.209  -1.702 -28.324  1.00 16.07           C  
ATOM   1370  CZ  PHE A 454       2.897  -1.862 -27.897  1.00 14.99           C  
ATOM   1371  H   PHE A 454       5.106   4.049 -30.625  1.00  0.00           H  
ATOM   1372  HA  PHE A 454       2.723   2.959 -29.184  1.00  0.00           H  
ATOM   1373  HB3 PHE A 454       4.973   1.492 -30.638  1.00  0.00           H  
ATOM   1374  HB2 PHE A 454       3.329   1.611 -31.157  1.00  0.00           H  
ATOM   1375  HD1 PHE A 454       1.497   0.890 -29.274  1.00  0.00           H  
ATOM   1376  HD2 PHE A 454       5.589  -0.483 -29.422  1.00  0.00           H  
ATOM   1377  HE1 PHE A 454       0.915  -1.039 -27.891  1.00  0.00           H  
ATOM   1378  HE2 PHE A 454       4.953  -2.425 -28.027  1.00  0.00           H  
ATOM   1379  HZ  PHE A 454       2.633  -2.706 -27.278  1.00  0.00           H  
ATOM   1380  N   PHE A 455       3.930   2.775 -27.049  1.00 12.65           N  
ATOM   1381  CA  PHE A 455       4.501   2.543 -25.726  1.00 13.30           C  
ATOM   1382  C   PHE A 455       4.271   1.064 -25.396  1.00 16.53           C  
ATOM   1383  O   PHE A 455       3.131   0.610 -25.499  1.00 15.58           O  
ATOM   1384  CB  PHE A 455       3.775   3.447 -24.708  1.00 14.85           C  
ATOM   1385  CG  PHE A 455       4.071   4.938 -24.799  1.00 17.06           C  
ATOM   1386  CD1 PHE A 455       3.663   5.697 -25.917  1.00 17.97           C  
ATOM   1387  CD2 PHE A 455       4.801   5.575 -23.775  1.00 18.80           C  
ATOM   1388  CE1 PHE A 455       3.981   7.046 -25.995  1.00 17.82           C  
ATOM   1389  CE2 PHE A 455       5.089   6.932 -23.864  1.00 17.47           C  
ATOM   1390  CZ  PHE A 455       4.680   7.665 -24.971  1.00 16.73           C  
ATOM   1391  H   PHE A 455       2.918   2.749 -27.087  1.00  0.00           H  
ATOM   1392  HA  PHE A 455       5.571   2.762 -25.708  1.00  0.00           H  
ATOM   1393  HB3 PHE A 455       3.996   3.111 -23.693  1.00  0.00           H  
ATOM   1394  HB2 PHE A 455       2.703   3.322 -24.833  1.00  0.00           H  
ATOM   1395  HD1 PHE A 455       3.107   5.241 -26.722  1.00  0.00           H  
ATOM   1396  HD2 PHE A 455       5.119   5.011 -22.909  1.00  0.00           H  
ATOM   1397  HE1 PHE A 455       3.697   7.615 -26.863  1.00  0.00           H  
ATOM   1398  HE2 PHE A 455       5.636   7.421 -23.073  1.00  0.00           H  
ATOM   1399  HZ  PHE A 455       4.919   8.717 -25.039  1.00  0.00           H  
ATOM   1400  N   ASP A 456       5.337   0.332 -25.032  1.00 19.20           N  
ATOM   1401  CA  ASP A 456       5.266  -1.109 -24.743  1.00 23.48           C  
ATOM   1402  C   ASP A 456       4.898  -1.426 -23.279  1.00 24.59           C  
ATOM   1403  O   ASP A 456       4.488  -2.556 -23.018  1.00 25.37           O  
ATOM   1404  CB  ASP A 456       6.550  -1.879 -25.167  1.00 25.51           C  
ATOM   1405  CG  ASP A 456       7.894  -1.531 -24.487  1.00 28.35           C  
ATOM   1406  OD1 ASP A 456       7.960  -0.570 -23.690  1.00 29.48           O  
ATOM   1407  OD2 ASP A 456       8.876  -2.230 -24.825  1.00 31.53           O1-
ATOM   1408  H   ASP A 456       6.250   0.758 -24.953  1.00  0.00           H  
ATOM   1409  HA  ASP A 456       4.460  -1.533 -25.343  1.00  0.00           H  
ATOM   1410  HB3 ASP A 456       6.694  -1.700 -26.234  1.00  0.00           H  
ATOM   1411  HB2 ASP A 456       6.377  -2.954 -25.082  1.00  0.00           H  
ATOM   1412  N   ASN A 457       5.073  -0.463 -22.357  1.00 24.97           N  
ATOM   1413  CA  ASN A 457       4.921  -0.675 -20.919  1.00 27.62           C  
ATOM   1414  C   ASN A 457       4.528   0.657 -20.245  1.00 26.82           C  
ATOM   1415  O   ASN A 457       5.409   1.490 -20.036  1.00 28.66           O  
ATOM   1416  CB  ASN A 457       6.250  -1.254 -20.363  1.00 33.45           C  
ATOM   1417  CG  ASN A 457       6.219  -1.587 -18.865  1.00 37.12           C  
ATOM   1418  OD1 ASN A 457       5.159  -1.799 -18.278  1.00 38.88           O  
ATOM   1419  ND2 ASN A 457       7.397  -1.633 -18.238  1.00 40.25           N  
ATOM   1420  H   ASN A 457       5.411   0.446 -22.644  1.00  0.00           H  
ATOM   1421  HA  ASN A 457       4.154  -1.428 -20.751  1.00  0.00           H  
ATOM   1422  HB3 ASN A 457       7.072  -0.566 -20.563  1.00  0.00           H  
ATOM   1423  HB2 ASN A 457       6.495  -2.179 -20.888  1.00  0.00           H  
ATOM   1424 HD22 ASN A 457       7.441  -1.850 -17.252  1.00  0.00           H  
ATOM   1425 HD21 ASN A 457       8.251  -1.448 -18.743  1.00  0.00           H  
ATOM   1426  N   PRO A 458       3.236   0.859 -19.888  1.00 24.60           N  
ATOM   1427  CA  PRO A 458       2.065   0.055 -20.289  1.00 22.50           C  
ATOM   1428  C   PRO A 458       1.819   0.122 -21.804  1.00 21.42           C  
ATOM   1429  O   PRO A 458       2.235   1.087 -22.444  1.00 21.35           O  
ATOM   1430  CB  PRO A 458       0.906   0.706 -19.510  1.00 23.72           C  
ATOM   1431  CG  PRO A 458       1.318   2.160 -19.345  1.00 25.49           C  
ATOM   1432  CD  PRO A 458       2.830   2.065 -19.167  1.00 25.30           C  
ATOM   1433  HA  PRO A 458       2.171  -0.983 -19.973  1.00  0.00           H  
ATOM   1434  HB3 PRO A 458       0.821   0.236 -18.529  1.00  0.00           H  
ATOM   1435  HB2 PRO A 458      -0.062   0.610 -20.003  1.00  0.00           H  
ATOM   1436  HG3 PRO A 458       0.816   2.671 -18.522  1.00  0.00           H  
ATOM   1437  HG2 PRO A 458       1.095   2.706 -20.262  1.00  0.00           H  
ATOM   1438  HD2 PRO A 458       3.332   2.955 -19.550  1.00  0.00           H  
ATOM   1439  HD3 PRO A 458       3.094   1.953 -18.115  1.00  0.00           H  
ATOM   1440  N   TRP A 459       1.142  -0.905 -22.339  1.00 17.21           N  
ATOM   1441  CA  TRP A 459       0.671  -0.950 -23.726  1.00 14.88           C  
ATOM   1442  C   TRP A 459      -0.222   0.268 -24.010  1.00 14.59           C  
ATOM   1443  O   TRP A 459      -1.246   0.409 -23.345  1.00 14.23           O  
ATOM   1444  CB  TRP A 459      -0.098  -2.263 -23.951  1.00 13.25           C  
ATOM   1445  CG  TRP A 459      -0.377  -2.619 -25.380  1.00 13.48           C  
ATOM   1446  CD1 TRP A 459      -1.160  -1.929 -26.244  1.00 13.30           C  
ATOM   1447  CD2 TRP A 459       0.125  -3.765 -26.128  1.00 14.11           C  
ATOM   1448  NE1 TRP A 459      -1.164  -2.561 -27.468  1.00 13.95           N  
ATOM   1449  CE2 TRP A 459      -0.388  -3.698 -27.457  1.00 13.95           C  
ATOM   1450  CE3 TRP A 459       0.966  -4.860 -25.817  1.00 16.11           C  
ATOM   1451  CZ2 TRP A 459      -0.086  -4.667 -28.426  1.00 15.15           C  
ATOM   1452  CZ3 TRP A 459       1.269  -5.844 -26.778  1.00 16.71           C  
ATOM   1453  CH2 TRP A 459       0.739  -5.752 -28.080  1.00 16.28           C  
ATOM   1454  H   TRP A 459       0.871  -1.686 -21.757  1.00  0.00           H  
ATOM   1455  HA  TRP A 459       1.548  -0.951 -24.371  1.00  0.00           H  
ATOM   1456  HB3 TRP A 459      -1.038  -2.264 -23.398  1.00  0.00           H  
ATOM   1457  HB2 TRP A 459       0.482  -3.086 -23.533  1.00  0.00           H  
ATOM   1458  HD1 TRP A 459      -1.692  -1.023 -26.005  1.00  0.00           H  
ATOM   1459  HE1 TRP A 459      -1.704  -2.230 -28.256  1.00  0.00           H  
ATOM   1460  HE3 TRP A 459       1.383  -4.948 -24.824  1.00  0.00           H  
ATOM   1461  HZ2 TRP A 459      -0.491  -4.584 -29.422  1.00  0.00           H  
ATOM   1462  HZ3 TRP A 459       1.910  -6.674 -26.515  1.00  0.00           H  
ATOM   1463  HH2 TRP A 459       0.973  -6.509 -28.814  1.00  0.00           H  
ATOM   1464  N   ALA A 460       0.213   1.137 -24.933  1.00 12.12           N  
ATOM   1465  CA  ALA A 460      -0.385   2.455 -25.131  1.00 10.52           C  
ATOM   1466  C   ALA A 460       0.107   3.122 -26.419  1.00 11.77           C  
ATOM   1467  O   ALA A 460       1.021   2.626 -27.077  1.00 12.03           O  
ATOM   1468  CB  ALA A 460      -0.111   3.334 -23.896  1.00 11.86           C  
ATOM   1469  H   ALA A 460       1.076   0.960 -25.433  1.00  0.00           H  
ATOM   1470  HA  ALA A 460      -1.461   2.335 -25.250  1.00  0.00           H  
ATOM   1471  HB1 ALA A 460      -0.362   4.378 -24.071  1.00  0.00           H  
ATOM   1472  HB2 ALA A 460      -0.691   3.006 -23.033  1.00  0.00           H  
ATOM   1473  HB3 ALA A 460       0.934   3.290 -23.603  1.00  0.00           H  
ATOM   1474  N   GLY A 461      -0.540   4.250 -26.737  1.00 12.81           N  
ATOM   1475  CA  GLY A 461      -0.256   5.090 -27.885  1.00 13.52           C  
ATOM   1476  C   GLY A 461       0.360   6.424 -27.451  1.00 12.19           C  
ATOM   1477  O   GLY A 461       0.413   6.776 -26.271  1.00 14.37           O  
ATOM   1478  H   GLY A 461      -1.257   4.596 -26.109  1.00  0.00           H  
ATOM   1479  HA3 GLY A 461      -1.198   5.312 -28.379  1.00  0.00           H  
ATOM   1480  HA2 GLY A 461       0.371   4.571 -28.606  1.00  0.00           H  
ATOM   1481  N   GLY A 462       0.784   7.184 -28.464  1.00 13.95           N  
ATOM   1482  CA  GLY A 462       1.239   8.559 -28.356  1.00 12.63           C  
ATOM   1483  C   GLY A 462       1.135   9.183 -29.748  1.00 11.53           C  
ATOM   1484  O   GLY A 462       0.842   8.508 -30.736  1.00 12.97           O  
ATOM   1485  H   GLY A 462       0.730   6.817 -29.404  1.00  0.00           H  
ATOM   1486  HA3 GLY A 462       2.274   8.608 -28.028  1.00  0.00           H  
ATOM   1487  HA2 GLY A 462       0.645   9.123 -27.639  1.00  0.00           H  
ATOM   1488  N   ALA A 463       1.409  10.489 -29.812  1.00 13.37           N  
ATOM   1489  CA  ALA A 463       1.398  11.295 -31.019  1.00 12.21           C  
ATOM   1490  C   ALA A 463       2.651  12.168 -31.024  1.00 13.12           C  
ATOM   1491  O   ALA A 463       2.775  13.059 -30.189  1.00 13.23           O  
ATOM   1492  CB  ALA A 463       0.117  12.140 -31.036  1.00 13.68           C  
ATOM   1493  H   ALA A 463       1.622  10.989 -28.956  1.00  0.00           H  
ATOM   1494  HA  ALA A 463       1.398  10.664 -31.907  1.00  0.00           H  
ATOM   1495  HB1 ALA A 463       0.049  12.728 -31.951  1.00  0.00           H  
ATOM   1496  HB2 ALA A 463      -0.760  11.493 -30.990  1.00  0.00           H  
ATOM   1497  HB3 ALA A 463       0.063  12.824 -30.188  1.00  0.00           H  
ATOM   1498  N   LEU A 464       3.549  11.907 -31.985  1.00 13.70           N  
ATOM   1499  CA  LEU A 464       4.705  12.736 -32.316  1.00 12.79           C  
ATOM   1500  C   LEU A 464       4.216  14.129 -32.759  1.00 12.87           C  
ATOM   1501  O   LEU A 464       3.385  14.193 -33.664  1.00 13.41           O  
ATOM   1502  CB  LEU A 464       5.476  12.011 -33.444  1.00 14.92           C  
ATOM   1503  CG  LEU A 464       6.856  12.602 -33.796  1.00 15.70           C  
ATOM   1504  CD1 LEU A 464       7.881  12.322 -32.679  1.00 17.04           C  
ATOM   1505  CD2 LEU A 464       7.347  12.075 -35.161  1.00 15.92           C  
ATOM   1506  H   LEU A 464       3.373  11.137 -32.618  1.00  0.00           H  
ATOM   1507  HA  LEU A 464       5.337  12.822 -31.432  1.00  0.00           H  
ATOM   1508  HB3 LEU A 464       4.852  12.020 -34.337  1.00  0.00           H  
ATOM   1509  HB2 LEU A 464       5.601  10.957 -33.190  1.00  0.00           H  
ATOM   1510  HG  LEU A 464       6.760  13.683 -33.900  1.00  0.00           H  
ATOM   1511 HD11 LEU A 464       8.907  12.432 -33.034  1.00  0.00           H  
ATOM   1512 HD12 LEU A 464       7.755  13.015 -31.850  1.00  0.00           H  
ATOM   1513 HD13 LEU A 464       7.779  11.313 -32.279  1.00  0.00           H  
ATOM   1514 HD21 LEU A 464       8.336  11.625 -35.105  1.00  0.00           H  
ATOM   1515 HD22 LEU A 464       6.678  11.322 -35.582  1.00  0.00           H  
ATOM   1516 HD23 LEU A 464       7.404  12.887 -35.886  1.00  0.00           H  
ATOM   1517  N   ILE A 465       4.695  15.196 -32.104  1.00 13.44           N  
ATOM   1518  CA  ILE A 465       4.297  16.580 -32.407  1.00 15.80           C  
ATOM   1519  C   ILE A 465       5.467  17.446 -32.918  1.00 18.23           C  
ATOM   1520  O   ILE A 465       5.220  18.551 -33.398  1.00 19.04           O  
ATOM   1521  CB  ILE A 465       3.605  17.273 -31.200  1.00 16.45           C  
ATOM   1522  CG1 ILE A 465       4.465  17.312 -29.917  1.00 15.73           C  
ATOM   1523  CG2 ILE A 465       2.217  16.656 -30.938  1.00 15.07           C  
ATOM   1524  CD1 ILE A 465       3.928  18.281 -28.858  1.00 18.86           C  
ATOM   1525  H   ILE A 465       5.358  15.071 -31.351  1.00  0.00           H  
ATOM   1526  HA  ILE A 465       3.578  16.589 -33.229  1.00  0.00           H  
ATOM   1527  HB  ILE A 465       3.416  18.310 -31.486  1.00  0.00           H  
ATOM   1528 HG13 ILE A 465       5.487  17.607 -30.156  1.00  0.00           H  
ATOM   1529 HG12 ILE A 465       4.534  16.311 -29.487  1.00  0.00           H  
ATOM   1530 HG21 ILE A 465       1.680  17.193 -30.159  1.00  0.00           H  
ATOM   1531 HG22 ILE A 465       1.598  16.686 -31.836  1.00  0.00           H  
ATOM   1532 HG23 ILE A 465       2.295  15.615 -30.625  1.00  0.00           H  
ATOM   1533 HD11 ILE A 465       4.684  18.457 -28.094  1.00  0.00           H  
ATOM   1534 HD12 ILE A 465       3.669  19.249 -29.290  1.00  0.00           H  
ATOM   1535 HD13 ILE A 465       3.043  17.886 -28.360  1.00  0.00           H  
ATOM   1536  N   ASN A 466       6.691  16.893 -32.902  1.00 17.68           N  
ATOM   1537  CA  ASN A 466       7.887  17.372 -33.603  1.00 21.19           C  
ATOM   1538  C   ASN A 466       9.018  16.339 -33.410  1.00 22.32           C  
ATOM   1539  O   ASN A 466       8.779  15.264 -32.861  1.00 21.32           O  
ATOM   1540  CB  ASN A 466       8.273  18.829 -33.219  1.00 24.14           C  
ATOM   1541  CG  ASN A 466       8.544  19.032 -31.731  1.00 24.76           C  
ATOM   1542  OD1 ASN A 466       9.426  18.383 -31.177  1.00 30.16           O  
ATOM   1543  ND2 ASN A 466       7.801  19.933 -31.087  1.00 26.33           N  
ATOM   1544  H   ASN A 466       6.802  15.980 -32.481  1.00  0.00           H  
ATOM   1545  HA  ASN A 466       7.636  17.374 -34.663  1.00  0.00           H  
ATOM   1546  HB3 ASN A 466       7.504  19.526 -33.548  1.00  0.00           H  
ATOM   1547  HB2 ASN A 466       9.162  19.140 -33.765  1.00  0.00           H  
ATOM   1548 HD22 ASN A 466       7.932  20.094 -30.099  1.00  0.00           H  
ATOM   1549 HD21 ASN A 466       7.095  20.465 -31.584  1.00  0.00           H  
ATOM   1550  N   GLU A 467      10.237  16.688 -33.852  1.00 20.60           N  
ATOM   1551  CA  GLU A 467      11.449  15.871 -33.742  1.00 19.57           C  
ATOM   1552  C   GLU A 467      11.862  15.483 -32.305  1.00 16.67           C  
ATOM   1553  O   GLU A 467      12.434  14.408 -32.144  1.00 17.28           O  
ATOM   1554  CB  GLU A 467      12.609  16.543 -34.521  1.00 24.42           C  
ATOM   1555  CG  GLU A 467      13.172  17.861 -33.928  1.00 28.97           C  
ATOM   1556  CD  GLU A 467      12.262  19.098 -34.025  1.00 33.76           C  
ATOM   1557  OE1 GLU A 467      11.582  19.252 -35.062  1.00 34.39           O  
ATOM   1558  OE2 GLU A 467      12.255  19.881 -33.051  1.00 39.65           O1-
ATOM   1559  H   GLU A 467      10.366  17.593 -34.286  1.00  0.00           H  
ATOM   1560  HA  GLU A 467      11.232  14.930 -34.243  1.00  0.00           H  
ATOM   1561  HB3 GLU A 467      12.312  16.693 -35.560  1.00  0.00           H  
ATOM   1562  HB2 GLU A 467      13.432  15.828 -34.577  1.00  0.00           H  
ATOM   1563  HG3 GLU A 467      14.103  18.105 -34.439  1.00  0.00           H  
ATOM   1564  HG2 GLU A 467      13.459  17.691 -32.894  1.00  0.00           H  
ATOM   1565  N   TYR A 468      11.575  16.324 -31.299  1.00 16.44           N  
ATOM   1566  CA  TYR A 468      12.001  16.110 -29.912  1.00 16.73           C  
ATOM   1567  C   TYR A 468      10.860  15.797 -28.938  1.00 15.75           C  
ATOM   1568  O   TYR A 468      11.175  15.546 -27.777  1.00 14.99           O  
ATOM   1569  CB  TYR A 468      12.777  17.352 -29.422  1.00 18.84           C  
ATOM   1570  CG  TYR A 468      14.228  17.402 -29.853  1.00 22.18           C  
ATOM   1571  CD1 TYR A 468      14.683  18.431 -30.701  1.00 24.59           C  
ATOM   1572  CD2 TYR A 468      15.139  16.437 -29.373  1.00 24.00           C  
ATOM   1573  CE1 TYR A 468      16.036  18.481 -31.088  1.00 27.78           C  
ATOM   1574  CE2 TYR A 468      16.496  16.499 -29.739  1.00 26.96           C  
ATOM   1575  CZ  TYR A 468      16.945  17.521 -30.600  1.00 28.56           C  
ATOM   1576  OH  TYR A 468      18.259  17.592 -30.958  1.00 31.55           O  
ATOM   1577  H   TYR A 468      11.074  17.183 -31.489  1.00  0.00           H  
ATOM   1578  HA  TYR A 468      12.670  15.250 -29.853  1.00  0.00           H  
ATOM   1579  HB3 TYR A 468      12.818  17.371 -28.333  1.00  0.00           H  
ATOM   1580  HB2 TYR A 468      12.255  18.269 -29.708  1.00  0.00           H  
ATOM   1581  HD1 TYR A 468      13.999  19.184 -31.062  1.00  0.00           H  
ATOM   1582  HD2 TYR A 468      14.801  15.650 -28.714  1.00  0.00           H  
ATOM   1583  HE1 TYR A 468      16.378  19.268 -31.745  1.00  0.00           H  
ATOM   1584  HE2 TYR A 468      17.188  15.761 -29.359  1.00  0.00           H  
ATOM   1585  HH  TYR A 468      18.805  16.915 -30.548  1.00  0.00           H  
ATOM   1586  N   TRP A 469       9.588  15.842 -29.365  1.00 13.25           N  
ATOM   1587  CA  TRP A 469       8.453  15.787 -28.442  1.00 13.53           C  
ATOM   1588  C   TRP A 469       7.361  14.827 -28.922  1.00 13.64           C  
ATOM   1589  O   TRP A 469       6.932  14.905 -30.075  1.00 13.14           O  
ATOM   1590  CB  TRP A 469       7.904  17.209 -28.215  1.00 14.70           C  
ATOM   1591  CG  TRP A 469       8.810  18.143 -27.464  1.00 14.06           C  
ATOM   1592  CD1 TRP A 469       9.683  19.027 -28.000  1.00 16.63           C  
ATOM   1593  CD2 TRP A 469       8.967  18.274 -26.021  1.00 14.55           C  
ATOM   1594  NE1 TRP A 469      10.330  19.715 -27.003  1.00 17.46           N  
ATOM   1595  CE2 TRP A 469       9.927  19.297 -25.758  1.00 16.42           C  
ATOM   1596  CE3 TRP A 469       8.367  17.658 -24.903  1.00 15.83           C  
ATOM   1597  CZ2 TRP A 469      10.256  19.705 -24.457  1.00 16.81           C  
ATOM   1598  CZ3 TRP A 469       8.658  18.088 -23.594  1.00 17.49           C  
ATOM   1599  CH2 TRP A 469       9.594  19.115 -23.368  1.00 18.30           C  
ATOM   1600  H   TRP A 469       9.379  16.041 -30.334  1.00  0.00           H  
ATOM   1601  HA  TRP A 469       8.774  15.416 -27.467  1.00  0.00           H  
ATOM   1602  HB3 TRP A 469       6.974  17.152 -27.646  1.00  0.00           H  
ATOM   1603  HB2 TRP A 469       7.639  17.668 -29.167  1.00  0.00           H  
ATOM   1604  HD1 TRP A 469       9.839  19.202 -29.046  1.00  0.00           H  
ATOM   1605  HE1 TRP A 469      10.978  20.472 -27.197  1.00  0.00           H  
ATOM   1606  HE3 TRP A 469       7.651  16.866 -25.065  1.00  0.00           H  
ATOM   1607  HZ2 TRP A 469      10.973  20.496 -24.301  1.00  0.00           H  
ATOM   1608  HZ3 TRP A 469       8.158  17.627 -22.759  1.00  0.00           H  
ATOM   1609  HH2 TRP A 469       9.807  19.444 -22.363  1.00  0.00           H  
ATOM   1610  N   VAL A 470       6.910  13.981 -27.983  1.00 12.54           N  
ATOM   1611  CA  VAL A 470       5.766  13.086 -28.117  1.00 12.08           C  
ATOM   1612  C   VAL A 470       4.714  13.504 -27.078  1.00 11.07           C  
ATOM   1613  O   VAL A 470       5.030  13.609 -25.895  1.00 12.60           O  
ATOM   1614  CB  VAL A 470       6.161  11.603 -27.850  1.00 11.71           C  
ATOM   1615  CG1 VAL A 470       4.965  10.627 -27.746  1.00 14.04           C  
ATOM   1616  CG2 VAL A 470       7.161  11.101 -28.907  1.00 13.45           C  
ATOM   1617  H   VAL A 470       7.344  13.989 -27.069  1.00  0.00           H  
ATOM   1618  HA  VAL A 470       5.332  13.167 -29.114  1.00  0.00           H  
ATOM   1619  HB  VAL A 470       6.683  11.554 -26.894  1.00  0.00           H  
ATOM   1620 HG11 VAL A 470       5.306   9.594 -27.674  1.00  0.00           H  
ATOM   1621 HG12 VAL A 470       4.357  10.808 -26.859  1.00  0.00           H  
ATOM   1622 HG13 VAL A 470       4.312  10.704 -28.616  1.00  0.00           H  
ATOM   1623 HG21 VAL A 470       7.421  10.053 -28.747  1.00  0.00           H  
ATOM   1624 HG22 VAL A 470       6.753  11.196 -29.913  1.00  0.00           H  
ATOM   1625 HG23 VAL A 470       8.090  11.669 -28.871  1.00  0.00           H  
ATOM   1626  N   LEU A 471       3.480  13.702 -27.550  1.00 11.09           N  
ATOM   1627  CA  LEU A 471       2.292  13.963 -26.751  1.00 12.21           C  
ATOM   1628  C   LEU A 471       1.598  12.621 -26.456  1.00 12.19           C  
ATOM   1629  O   LEU A 471       1.500  11.784 -27.349  1.00 13.45           O  
ATOM   1630  CB  LEU A 471       1.404  14.927 -27.576  1.00 15.53           C  
ATOM   1631  CG  LEU A 471       0.221  15.562 -26.820  1.00 18.62           C  
ATOM   1632  CD1 LEU A 471       0.686  16.413 -25.621  1.00 18.07           C  
ATOM   1633  CD2 LEU A 471      -0.694  16.351 -27.785  1.00 18.26           C  
ATOM   1634  H   LEU A 471       3.309  13.572 -28.541  1.00  0.00           H  
ATOM   1635  HA  LEU A 471       2.583  14.437 -25.813  1.00  0.00           H  
ATOM   1636  HB3 LEU A 471       1.028  14.397 -28.454  1.00  0.00           H  
ATOM   1637  HB2 LEU A 471       2.023  15.734 -27.969  1.00  0.00           H  
ATOM   1638  HG  LEU A 471      -0.374  14.744 -26.426  1.00  0.00           H  
ATOM   1639 HD11 LEU A 471       0.193  17.383 -25.569  1.00  0.00           H  
ATOM   1640 HD12 LEU A 471       0.482  15.896 -24.684  1.00  0.00           H  
ATOM   1641 HD13 LEU A 471       1.756  16.603 -25.650  1.00  0.00           H  
ATOM   1642 HD21 LEU A 471      -1.730  16.029 -27.687  1.00  0.00           H  
ATOM   1643 HD22 LEU A 471      -0.671  17.426 -27.606  1.00  0.00           H  
ATOM   1644 HD23 LEU A 471      -0.413  16.205 -28.830  1.00  0.00           H  
ATOM   1645  N   THR A 472       1.136  12.424 -25.216  1.00 12.94           N  
ATOM   1646  CA  THR A 472       0.493  11.186 -24.768  1.00 12.66           C  
ATOM   1647  C   THR A 472      -0.428  11.494 -23.570  1.00 12.11           C  
ATOM   1648  O   THR A 472      -0.451  12.628 -23.095  1.00 11.81           O  
ATOM   1649  CB  THR A 472       1.558  10.092 -24.417  1.00 15.81           C  
ATOM   1650  OG1 THR A 472       0.973   8.836 -24.120  1.00 17.92           O  
ATOM   1651  CG2 THR A 472       2.468  10.447 -23.227  1.00 17.80           C  
ATOM   1652  H   THR A 472       1.251  13.141 -24.511  1.00  0.00           H  
ATOM   1653  HA  THR A 472      -0.149  10.815 -25.567  1.00  0.00           H  
ATOM   1654  HB  THR A 472       2.190   9.935 -25.290  1.00  0.00           H  
ATOM   1655  HG1 THR A 472       0.713   8.406 -24.940  1.00  0.00           H  
ATOM   1656 HG21 THR A 472       3.240   9.689 -23.090  1.00  0.00           H  
ATOM   1657 HG22 THR A 472       2.977  11.399 -23.388  1.00  0.00           H  
ATOM   1658 HG23 THR A 472       1.916  10.523 -22.290  1.00  0.00           H  
ATOM   1659  N   ALA A 473      -1.186  10.490 -23.108  1.00 12.69           N  
ATOM   1660  CA  ALA A 473      -1.980  10.550 -21.885  1.00 12.60           C  
ATOM   1661  C   ALA A 473      -1.070  10.486 -20.646  1.00 12.26           C  
ATOM   1662  O   ALA A 473      -0.089   9.742 -20.648  1.00 14.35           O  
ATOM   1663  CB  ALA A 473      -2.989   9.392 -21.908  1.00 14.13           C  
ATOM   1664  H   ALA A 473      -1.090   9.576 -23.527  1.00  0.00           H  
ATOM   1665  HA  ALA A 473      -2.534  11.490 -21.864  1.00  0.00           H  
ATOM   1666  HB1 ALA A 473      -3.406   9.194 -20.923  1.00  0.00           H  
ATOM   1667  HB2 ALA A 473      -3.821   9.615 -22.576  1.00  0.00           H  
ATOM   1668  HB3 ALA A 473      -2.527   8.469 -22.257  1.00  0.00           H  
ATOM   1669  N   ALA A 474      -1.420  11.253 -19.603  1.00 12.12           N  
ATOM   1670  CA  ALA A 474      -0.728  11.261 -18.312  1.00 12.90           C  
ATOM   1671  C   ALA A 474      -0.721   9.903 -17.590  1.00 14.31           C  
ATOM   1672  O   ALA A 474       0.298   9.576 -16.988  1.00 14.70           O  
ATOM   1673  CB  ALA A 474      -1.334  12.331 -17.401  1.00 13.33           C  
ATOM   1674  H   ALA A 474      -2.260  11.812 -19.658  1.00  0.00           H  
ATOM   1675  HA  ALA A 474       0.313  11.525 -18.500  1.00  0.00           H  
ATOM   1676  HB1 ALA A 474      -0.857  12.319 -16.423  1.00  0.00           H  
ATOM   1677  HB2 ALA A 474      -1.213  13.330 -17.813  1.00  0.00           H  
ATOM   1678  HB3 ALA A 474      -2.396  12.161 -17.244  1.00  0.00           H  
ATOM   1679  N   HIS A 475      -1.815   9.138 -17.703  1.00 14.58           N  
ATOM   1680  CA  HIS A 475      -1.958   7.823 -17.073  1.00 15.99           C  
ATOM   1681  C   HIS A 475      -1.055   6.739 -17.680  1.00 17.42           C  
ATOM   1682  O   HIS A 475      -0.835   5.723 -17.026  1.00 17.28           O  
ATOM   1683  CB  HIS A 475      -3.435   7.372 -17.053  1.00 17.81           C  
ATOM   1684  CG  HIS A 475      -3.992   6.739 -18.304  1.00 16.46           C  
ATOM   1685  ND1 HIS A 475      -4.853   7.422 -19.139  1.00 18.50           N1+
ATOM   1686  CD2 HIS A 475      -3.901   5.450 -18.801  1.00 18.59           C  
ATOM   1687  CE1 HIS A 475      -5.236   6.589 -20.094  1.00 16.90           C  
ATOM   1688  NE2 HIS A 475      -4.698   5.383 -19.932  1.00 18.23           N  
ATOM   1689  H   HIS A 475      -2.624   9.539 -18.167  1.00  0.00           H  
ATOM   1690  HA  HIS A 475      -1.653   7.962 -16.036  1.00  0.00           H  
ATOM   1691  HB3 HIS A 475      -4.080   8.202 -16.787  1.00  0.00           H  
ATOM   1692  HB2 HIS A 475      -3.554   6.643 -16.252  1.00  0.00           H  
ATOM   1693  HD1 HIS A 475      -5.134   8.408 -19.082  1.00  0.00           H  
ATOM   1694  HD2 HIS A 475      -3.345   4.591 -18.457  1.00  0.00           H  
ATOM   1695  HE1 HIS A 475      -5.895   6.869 -20.903  1.00  0.00           H  
ATOM   1696  HE2 HIS A 475      -4.842   4.593 -20.550  1.00  0.00           H  
ATOM   1697  N   VAL A 476      -0.590   6.946 -18.920  1.00 15.85           N  
ATOM   1698  CA  VAL A 476       0.327   6.032 -19.596  1.00 15.77           C  
ATOM   1699  C   VAL A 476       1.739   6.152 -18.995  1.00 17.51           C  
ATOM   1700  O   VAL A 476       2.422   5.148 -18.825  1.00 20.57           O  
ATOM   1701  CB  VAL A 476       0.385   6.339 -21.124  1.00 17.14           C  
ATOM   1702  CG1 VAL A 476       1.502   5.615 -21.908  1.00 16.63           C  
ATOM   1703  CG2 VAL A 476      -0.980   6.064 -21.777  1.00 18.82           C  
ATOM   1704  H   VAL A 476      -0.748   7.833 -19.381  1.00  0.00           H  
ATOM   1705  HA  VAL A 476      -0.013   5.004 -19.451  1.00  0.00           H  
ATOM   1706  HB  VAL A 476       0.588   7.402 -21.252  1.00  0.00           H  
ATOM   1707 HG11 VAL A 476       1.414   5.799 -22.980  1.00  0.00           H  
ATOM   1708 HG12 VAL A 476       2.497   5.961 -21.627  1.00  0.00           H  
ATOM   1709 HG13 VAL A 476       1.474   4.539 -21.744  1.00  0.00           H  
ATOM   1710 HG21 VAL A 476      -0.979   6.377 -22.822  1.00  0.00           H  
ATOM   1711 HG22 VAL A 476      -1.225   5.002 -21.743  1.00  0.00           H  
ATOM   1712 HG23 VAL A 476      -1.785   6.597 -21.275  1.00  0.00           H  
ATOM   1713  N   VAL A 477       2.132   7.379 -18.647  1.00 15.55           N  
ATOM   1714  CA  VAL A 477       3.497   7.689 -18.224  1.00 16.50           C  
ATOM   1715  C   VAL A 477       3.604   8.110 -16.743  1.00 18.52           C  
ATOM   1716  O   VAL A 477       4.680   8.534 -16.333  1.00 19.54           O  
ATOM   1717  CB  VAL A 477       4.105   8.793 -19.131  1.00 14.76           C  
ATOM   1718  CG1 VAL A 477       4.254   8.322 -20.585  1.00 16.89           C  
ATOM   1719  CG2 VAL A 477       3.352  10.138 -19.067  1.00 17.84           C  
ATOM   1720  H   VAL A 477       1.488   8.157 -18.686  1.00  0.00           H  
ATOM   1721  HA  VAL A 477       4.133   6.806 -18.313  1.00  0.00           H  
ATOM   1722  HB  VAL A 477       5.127   8.966 -18.799  1.00  0.00           H  
ATOM   1723 HG11 VAL A 477       4.810   9.050 -21.176  1.00  0.00           H  
ATOM   1724 HG12 VAL A 477       4.793   7.376 -20.640  1.00  0.00           H  
ATOM   1725 HG13 VAL A 477       3.285   8.185 -21.062  1.00  0.00           H  
ATOM   1726 HG21 VAL A 477       3.786  10.852 -19.766  1.00  0.00           H  
ATOM   1727 HG22 VAL A 477       2.302  10.025 -19.334  1.00  0.00           H  
ATOM   1728 HG23 VAL A 477       3.395  10.582 -18.073  1.00  0.00           H  
ATOM   1729  N   GLU A 478       2.541   7.982 -15.931  1.00 18.16           N  
ATOM   1730  CA  GLU A 478       2.641   8.253 -14.490  1.00 21.08           C  
ATOM   1731  C   GLU A 478       3.444   7.165 -13.750  1.00 21.83           C  
ATOM   1732  O   GLU A 478       4.198   7.485 -12.832  1.00 23.67           O  
ATOM   1733  CB  GLU A 478       1.259   8.506 -13.856  1.00 24.76           C  
ATOM   1734  CG  GLU A 478       0.267   7.314 -13.858  1.00 26.42           C  
ATOM   1735  CD  GLU A 478      -1.049   7.595 -13.116  1.00 29.76           C  
ATOM   1736  OE1 GLU A 478      -1.052   8.458 -12.213  1.00 29.57           O  
ATOM   1737  OE2 GLU A 478      -2.056   6.935 -13.451  1.00 31.82           O1-
ATOM   1738  H   GLU A 478       1.631   7.777 -16.316  1.00  0.00           H  
ATOM   1739  HA  GLU A 478       3.207   9.174 -14.360  1.00  0.00           H  
ATOM   1740  HB3 GLU A 478       0.795   9.367 -14.342  1.00  0.00           H  
ATOM   1741  HB2 GLU A 478       1.444   8.821 -12.828  1.00  0.00           H  
ATOM   1742  HG3 GLU A 478       0.715   6.450 -13.367  1.00  0.00           H  
ATOM   1743  HG2 GLU A 478       0.061   7.007 -14.882  1.00  0.00           H  
ATOM   1744  N   GLY A 479       3.296   5.911 -14.195  1.00 21.38           N  
ATOM   1745  CA  GLY A 479       3.984   4.753 -13.625  1.00 22.72           C  
ATOM   1746  C   GLY A 479       5.325   4.490 -14.324  1.00 22.47           C  
ATOM   1747  O   GLY A 479       6.071   3.615 -13.886  1.00 22.60           O  
ATOM   1748  H   GLY A 479       2.656   5.749 -14.960  1.00  0.00           H  
ATOM   1749  HA3 GLY A 479       3.350   3.873 -13.741  1.00  0.00           H  
ATOM   1750  HA2 GLY A 479       4.151   4.880 -12.554  1.00  0.00           H  
ATOM   1751  N   ASN A 480       5.639   5.215 -15.405  1.00 21.46           N  
ATOM   1752  CA  ASN A 480       6.852   5.039 -16.192  1.00 21.53           C  
ATOM   1753  C   ASN A 480       7.349   6.419 -16.640  1.00 22.12           C  
ATOM   1754  O   ASN A 480       6.859   6.956 -17.634  1.00 21.77           O  
ATOM   1755  CB  ASN A 480       6.597   4.076 -17.382  1.00 23.50           C  
ATOM   1756  CG  ASN A 480       7.884   3.462 -17.949  1.00 24.37           C  
ATOM   1757  OD1 ASN A 480       8.991   3.891 -17.631  1.00 26.23           O  
ATOM   1758  ND2 ASN A 480       7.750   2.451 -18.804  1.00 24.57           N  
ATOM   1759  H   ASN A 480       5.005   5.939 -15.715  1.00  0.00           H  
ATOM   1760  HA  ASN A 480       7.658   4.633 -15.576  1.00  0.00           H  
ATOM   1761  HB3 ASN A 480       6.021   4.550 -18.178  1.00  0.00           H  
ATOM   1762  HB2 ASN A 480       5.992   3.239 -17.031  1.00  0.00           H  
ATOM   1763 HD22 ASN A 480       8.566   2.018 -19.217  1.00  0.00           H  
ATOM   1764 HD21 ASN A 480       6.831   2.119 -19.072  1.00  0.00           H  
ATOM   1765  N   ARG A 481       8.328   6.951 -15.889  1.00 20.73           N  
ATOM   1766  CA  ARG A 481       9.022   8.213 -16.172  1.00 20.47           C  
ATOM   1767  C   ARG A 481      10.203   8.047 -17.153  1.00 21.50           C  
ATOM   1768  O   ARG A 481      10.855   9.040 -17.473  1.00 20.48           O  
ATOM   1769  CB  ARG A 481       9.488   8.863 -14.848  1.00 23.45           C  
ATOM   1770  CG  ARG A 481       8.395   9.064 -13.775  1.00 23.82           C  
ATOM   1771  CD  ARG A 481       7.064   9.613 -14.316  1.00 26.50           C  
ATOM   1772  NE  ARG A 481       6.107   9.927 -13.244  1.00 28.52           N  
ATOM   1773  CZ  ARG A 481       5.899  11.110 -12.640  1.00 30.62           C  
ATOM   1774  NH1 ARG A 481       6.582  12.215 -12.973  1.00 29.05           N  
ATOM   1775  NH2 ARG A 481       4.981  11.185 -11.670  1.00 30.55           N1+
ATOM   1776  H   ARG A 481       8.666   6.436 -15.087  1.00  0.00           H  
ATOM   1777  HA  ARG A 481       8.319   8.895 -16.653  1.00  0.00           H  
ATOM   1778  HB3 ARG A 481       9.923   9.840 -15.070  1.00  0.00           H  
ATOM   1779  HB2 ARG A 481      10.295   8.271 -14.413  1.00  0.00           H  
ATOM   1780  HG3 ARG A 481       8.757   9.634 -12.920  1.00  0.00           H  
ATOM   1781  HG2 ARG A 481       8.193   8.062 -13.388  1.00  0.00           H  
ATOM   1782  HD3 ARG A 481       6.573   8.787 -14.819  1.00  0.00           H  
ATOM   1783  HD2 ARG A 481       7.180  10.397 -15.068  1.00  0.00           H  
ATOM   1784  HE  ARG A 481       5.553   9.139 -12.931  1.00  0.00           H  
ATOM   1785 HH12 ARG A 481       6.387  13.101 -12.529  1.00  0.00           H  
ATOM   1786 HH11 ARG A 481       7.307  12.169 -13.678  1.00  0.00           H  
ATOM   1787 HH22 ARG A 481       4.796  12.064 -11.208  1.00  0.00           H  
ATOM   1788 HH21 ARG A 481       4.499  10.352 -11.353  1.00  0.00           H  
ATOM   1789  N   GLU A 482      10.431   6.812 -17.632  1.00 21.17           N  
ATOM   1790  CA  GLU A 482      11.428   6.444 -18.633  1.00 22.30           C  
ATOM   1791  C   GLU A 482      10.810   5.502 -19.696  1.00 21.84           C  
ATOM   1792  O   GLU A 482      11.333   4.404 -19.900  1.00 21.34           O  
ATOM   1793  CB  GLU A 482      12.671   5.858 -17.919  1.00 27.18           C  
ATOM   1794  CG  GLU A 482      12.371   4.703 -16.932  1.00 32.76           C  
ATOM   1795  CD  GLU A 482      13.646   4.002 -16.455  1.00 37.31           C  
ATOM   1796  OE1 GLU A 482      14.231   3.252 -17.267  0.00 34.28           O  
ATOM   1797  OE2 GLU A 482      14.014   4.216 -15.278  1.00 39.90           O1-
ATOM   1798  H   GLU A 482       9.845   6.051 -17.315  1.00  0.00           H  
ATOM   1799  HA  GLU A 482      11.755   7.333 -19.173  1.00  0.00           H  
ATOM   1800  HB3 GLU A 482      13.179   6.660 -17.382  1.00  0.00           H  
ATOM   1801  HB2 GLU A 482      13.387   5.526 -18.675  1.00  0.00           H  
ATOM   1802  HG3 GLU A 482      11.731   3.951 -17.393  1.00  0.00           H  
ATOM   1803  HG2 GLU A 482      11.810   5.079 -16.074  1.00  0.00           H  
ATOM   1804  N   PRO A 483       9.689   5.913 -20.343  1.00 21.23           N  
ATOM   1805  CA  PRO A 483       8.941   5.039 -21.259  1.00 20.75           C  
ATOM   1806  C   PRO A 483       9.708   4.720 -22.552  1.00 21.65           C  
ATOM   1807  O   PRO A 483      10.130   5.643 -23.244  1.00 23.19           O  
ATOM   1808  CB  PRO A 483       7.673   5.851 -21.561  1.00 20.42           C  
ATOM   1809  CG  PRO A 483       8.105   7.305 -21.460  1.00 20.43           C  
ATOM   1810  CD  PRO A 483       9.113   7.264 -20.323  1.00 20.92           C  
ATOM   1811  HA  PRO A 483       8.671   4.105 -20.766  1.00  0.00           H  
ATOM   1812  HB3 PRO A 483       6.913   5.633 -20.808  1.00  0.00           H  
ATOM   1813  HB2 PRO A 483       7.251   5.618 -22.537  1.00  0.00           H  
ATOM   1814  HG3 PRO A 483       7.278   7.993 -21.276  1.00  0.00           H  
ATOM   1815  HG2 PRO A 483       8.596   7.613 -22.383  1.00  0.00           H  
ATOM   1816  HD2 PRO A 483       9.859   8.053 -20.424  1.00  0.00           H  
ATOM   1817  HD3 PRO A 483       8.583   7.409 -19.387  1.00  0.00           H  
ATOM   1818  N   THR A 484       9.854   3.428 -22.873  1.00 22.06           N  
ATOM   1819  CA  THR A 484      10.395   3.005 -24.162  1.00 22.58           C  
ATOM   1820  C   THR A 484       9.312   3.145 -25.252  1.00 21.73           C  
ATOM   1821  O   THR A 484       8.237   2.556 -25.126  1.00 21.11           O  
ATOM   1822  CB ATHR A 484      10.906   1.545 -24.141  0.60 25.25           C  
ATOM   1823  CB BTHR A 484      10.735   1.543 -24.241  0.40 23.48           C  
ATOM   1824  OG1ATHR A 484      11.791   1.365 -23.052  0.60 26.93           O  
ATOM   1825  OG1BTHR A 484       9.922   0.807 -23.335  0.40 23.87           O  
ATOM   1826  CG2ATHR A 484      11.660   1.153 -25.420  0.60 25.66           C  
ATOM   1827  CG2BTHR A 484      12.201   1.356 -23.882  0.40 23.01           C  
ATOM   1828  H   THR A 484       9.518   2.699 -22.258  1.00  0.00           H  
ATOM   1829  HA  THR A 484      11.241   3.649 -24.416  1.00  0.00           H  
ATOM   1830  HB ATHR A 484      10.078   0.858 -23.997  0.60  0.00           H  
ATOM   1831  HB BTHR A 484      10.567   1.174 -25.252  0.40  0.00           H  
ATOM   1832  HG1ATHR A 484      12.599   1.855 -23.228  0.60  0.00           H  
ATOM   1833  HG1BTHR A 484      10.162  -0.123 -23.371  0.40  0.00           H  
ATOM   1834 HG21ATHR A 484      12.052   0.138 -25.348  0.60  0.00           H  
ATOM   1835 HG21BTHR A 484      12.457   0.298 -23.932  0.40  0.00           H  
ATOM   1836 HG22ATHR A 484      11.017   1.196 -26.298  0.60  0.00           H  
ATOM   1837 HG22BTHR A 484      12.821   1.912 -24.585  0.40  0.00           H  
ATOM   1838 HG23ATHR A 484      12.500   1.823 -25.593  0.60  0.00           H  
ATOM   1839 HG23BTHR A 484      12.379   1.724 -22.871  0.40  0.00           H  
ATOM   1840  N   MET A 485       9.614   3.963 -26.267  1.00 19.21           N  
ATOM   1841  CA  MET A 485       8.702   4.337 -27.347  1.00 18.16           C  
ATOM   1842  C   MET A 485       9.217   3.775 -28.677  1.00 17.90           C  
ATOM   1843  O   MET A 485      10.425   3.619 -28.829  1.00 18.75           O  
ATOM   1844  CB  MET A 485       8.646   5.871 -27.412  1.00 18.85           C  
ATOM   1845  CG  MET A 485       7.920   6.516 -26.222  1.00 20.00           C  
ATOM   1846  SD  MET A 485       8.216   8.296 -26.050  1.00 21.95           S  
ATOM   1847  CE  MET A 485       9.960   8.264 -25.544  1.00 21.29           C  
ATOM   1848  H   MET A 485      10.528   4.396 -26.301  1.00  0.00           H  
ATOM   1849  HA  MET A 485       7.701   3.958 -27.153  1.00  0.00           H  
ATOM   1850  HB3 MET A 485       8.155   6.190 -28.332  1.00  0.00           H  
ATOM   1851  HB2 MET A 485       9.660   6.252 -27.474  1.00  0.00           H  
ATOM   1852  HG3 MET A 485       8.206   6.042 -25.283  1.00  0.00           H  
ATOM   1853  HG2 MET A 485       6.849   6.353 -26.329  1.00  0.00           H  
ATOM   1854  HE1 MET A 485      10.284   9.253 -25.230  1.00  0.00           H  
ATOM   1855  HE2 MET A 485      10.100   7.598 -24.700  1.00  0.00           H  
ATOM   1856  HE3 MET A 485      10.611   7.940 -26.355  1.00  0.00           H  
ATOM   1857  N   TYR A 486       8.298   3.505 -29.617  1.00 15.36           N  
ATOM   1858  CA  TYR A 486       8.595   2.993 -30.958  1.00 17.57           C  
ATOM   1859  C   TYR A 486       7.783   3.766 -32.001  1.00 17.19           C  
ATOM   1860  O   TYR A 486       6.650   4.154 -31.717  1.00 15.51           O  
ATOM   1861  CB  TYR A 486       8.280   1.485 -31.059  1.00 20.56           C  
ATOM   1862  CG  TYR A 486       9.003   0.623 -30.045  1.00 23.46           C  
ATOM   1863  CD1 TYR A 486       8.406   0.384 -28.792  1.00 25.31           C  
ATOM   1864  CD2 TYR A 486      10.282   0.097 -30.326  1.00 26.05           C  
ATOM   1865  CE1 TYR A 486       9.089  -0.365 -27.822  1.00 28.33           C  
ATOM   1866  CE2 TYR A 486      10.955  -0.675 -29.357  1.00 28.44           C  
ATOM   1867  CZ  TYR A 486      10.357  -0.905 -28.102  1.00 29.58           C  
ATOM   1868  OH  TYR A 486      11.002  -1.645 -27.152  1.00 34.31           O  
ATOM   1869  H   TYR A 486       7.317   3.631 -29.400  1.00  0.00           H  
ATOM   1870  HA  TYR A 486       9.651   3.139 -31.170  1.00  0.00           H  
ATOM   1871  HB3 TYR A 486       8.530   1.124 -32.058  1.00  0.00           H  
ATOM   1872  HB2 TYR A 486       7.209   1.318 -30.944  1.00  0.00           H  
ATOM   1873  HD1 TYR A 486       7.436   0.798 -28.560  1.00  0.00           H  
ATOM   1874  HD2 TYR A 486      10.751   0.289 -31.283  1.00  0.00           H  
ATOM   1875  HE1 TYR A 486       8.631  -0.507 -26.860  1.00  0.00           H  
ATOM   1876  HE2 TYR A 486      11.935  -1.077 -29.574  1.00  0.00           H  
ATOM   1877  HH  TYR A 486      10.483  -1.744 -26.346  1.00  0.00           H  
ATOM   1878  N   VAL A 487       8.363   3.948 -33.196  1.00 17.44           N  
ATOM   1879  CA  VAL A 487       7.740   4.613 -34.344  1.00 17.40           C  
ATOM   1880  C   VAL A 487       8.164   3.934 -35.656  1.00 16.62           C  
ATOM   1881  O   VAL A 487       9.224   3.311 -35.721  1.00 17.72           O  
ATOM   1882  CB  VAL A 487       8.115   6.123 -34.431  1.00 18.97           C  
ATOM   1883  CG1 VAL A 487       7.435   6.961 -33.340  1.00 19.85           C  
ATOM   1884  CG2 VAL A 487       9.628   6.401 -34.490  1.00 19.37           C  
ATOM   1885  H   VAL A 487       9.297   3.592 -33.356  1.00  0.00           H  
ATOM   1886  HA  VAL A 487       6.656   4.526 -34.277  1.00  0.00           H  
ATOM   1887  HB  VAL A 487       7.711   6.512 -35.366  1.00  0.00           H  
ATOM   1888 HG11 VAL A 487       7.688   8.017 -33.437  1.00  0.00           H  
ATOM   1889 HG12 VAL A 487       6.350   6.878 -33.415  1.00  0.00           H  
ATOM   1890 HG13 VAL A 487       7.726   6.637 -32.343  1.00  0.00           H  
ATOM   1891 HG21 VAL A 487       9.830   7.469 -34.565  1.00  0.00           H  
ATOM   1892 HG22 VAL A 487      10.135   6.025 -33.603  1.00  0.00           H  
ATOM   1893 HG23 VAL A 487      10.079   5.925 -35.358  1.00  0.00           H  
ATOM   1894  N   GLY A 488       7.336   4.112 -36.696  1.00 17.48           N  
ATOM   1895  CA  GLY A 488       7.686   3.776 -38.072  1.00 17.79           C  
ATOM   1896  C   GLY A 488       7.333   2.344 -38.489  1.00 19.51           C  
ATOM   1897  O   GLY A 488       7.759   1.939 -39.570  1.00 18.85           O  
ATOM   1898  H   GLY A 488       6.488   4.650 -36.566  1.00  0.00           H  
ATOM   1899  HA3 GLY A 488       8.746   3.959 -38.260  1.00  0.00           H  
ATOM   1900  HA2 GLY A 488       7.133   4.457 -38.712  1.00  0.00           H  
ATOM   1901  N   SER A 489       6.569   1.587 -37.685  1.00 17.59           N  
ATOM   1902  CA  SER A 489       6.154   0.221 -38.001  1.00 19.57           C  
ATOM   1903  C   SER A 489       4.649   0.044 -37.763  1.00 18.86           C  
ATOM   1904  O   SER A 489       4.126   0.498 -36.746  1.00 19.46           O  
ATOM   1905  CB ASER A 489       7.013  -0.753 -37.172  0.60 21.73           C  
ATOM   1906  CB BSER A 489       6.908  -0.814 -37.224  0.40 19.41           C  
ATOM   1907  OG ASER A 489       6.746  -2.102 -37.497  0.60 24.32           O  
ATOM   1908  OG BSER A 489       8.185  -0.962 -37.814  0.30 17.61           O  
ATOM   1909  H   SER A 489       6.254   1.948 -36.793  1.00  0.00           H  
ATOM   1910  HA  SER A 489       6.338   0.011 -39.056  1.00  0.00           H  
ATOM   1911  HB3ASER A 489       6.851  -0.611 -36.103  0.60  0.00           H  
ATOM   1912  HB3BSER A 489       6.389  -1.772 -37.241  0.40  0.00           H  
ATOM   1913  HB2ASER A 489       8.068  -0.567 -37.362  0.60  0.00           H  
ATOM   1914  HB2BSER A 489       7.021  -0.509 -36.185  0.40  0.00           H  
ATOM   1915  HG ASER A 489       6.114  -2.446 -36.856  0.60  0.00           H  
ATOM   1916  HG BSER A 489       8.689  -1.619 -37.328  0.30  0.00           H  
ATOM   1917  N   THR A 490       3.985  -0.640 -38.709  1.00 18.52           N  
ATOM   1918  CA  THR A 490       2.574  -1.018 -38.624  1.00 18.75           C  
ATOM   1919  C   THR A 490       2.333  -2.093 -37.548  1.00 18.84           C  
ATOM   1920  O   THR A 490       1.330  -2.003 -36.845  1.00 19.25           O  
ATOM   1921  CB  THR A 490       2.051  -1.552 -39.982  1.00 20.03           C  
ATOM   1922  OG1 THR A 490       2.190  -0.537 -40.955  1.00 19.32           O  
ATOM   1923  CG2 THR A 490       0.583  -2.017 -39.995  1.00 19.07           C  
ATOM   1924  H   THR A 490       4.478  -0.961 -39.533  1.00  0.00           H  
ATOM   1925  HA  THR A 490       1.992  -0.135 -38.348  1.00  0.00           H  
ATOM   1926  HB  THR A 490       2.675  -2.387 -40.306  1.00  0.00           H  
ATOM   1927  HG1 THR A 490       1.938  -0.900 -41.810  1.00  0.00           H  
ATOM   1928 HG21 THR A 490       0.241  -2.220 -41.012  1.00  0.00           H  
ATOM   1929 HG22 THR A 490       0.438  -2.933 -39.423  1.00  0.00           H  
ATOM   1930 HG23 THR A 490      -0.070  -1.254 -39.573  1.00  0.00           H  
ATOM   1931  N   SER A 491       3.269  -3.050 -37.416  1.00 20.21           N  
ATOM   1932  CA  SER A 491       3.267  -4.081 -36.382  1.00 22.09           C  
ATOM   1933  C   SER A 491       4.101  -3.642 -35.164  1.00 23.15           C  
ATOM   1934  O   SER A 491       5.136  -2.996 -35.333  1.00 24.61           O  
ATOM   1935  CB  SER A 491       3.807  -5.391 -36.994  1.00 24.04           C  
ATOM   1936  OG  SER A 491       3.744  -6.467 -36.079  1.00 26.96           O  
ATOM   1937  H   SER A 491       4.064  -3.058 -38.044  1.00  0.00           H  
ATOM   1938  HA  SER A 491       2.242  -4.258 -36.072  1.00  0.00           H  
ATOM   1939  HB3 SER A 491       4.844  -5.270 -37.306  1.00  0.00           H  
ATOM   1940  HB2 SER A 491       3.237  -5.660 -37.884  1.00  0.00           H  
ATOM   1941  HG  SER A 491       2.823  -6.706 -35.954  1.00  0.00           H  
ATOM   1942  N   VAL A 492       3.665  -4.053 -33.961  1.00 22.28           N  
ATOM   1943  CA  VAL A 492       4.427  -3.901 -32.714  1.00 23.60           C  
ATOM   1944  C   VAL A 492       5.394  -5.074 -32.449  1.00 26.00           C  
ATOM   1945  O   VAL A 492       6.240  -4.954 -31.562  1.00 27.44           O  
ATOM   1946  CB  VAL A 492       3.499  -3.744 -31.480  1.00 25.41           C  
ATOM   1947  CG1 VAL A 492       2.624  -2.492 -31.612  1.00 27.90           C  
ATOM   1948  CG2 VAL A 492       2.651  -4.984 -31.145  1.00 26.05           C  
ATOM   1949  H   VAL A 492       2.784  -4.544 -33.890  1.00  0.00           H  
ATOM   1950  HA  VAL A 492       5.041  -3.006 -32.776  1.00  0.00           H  
ATOM   1951  HB  VAL A 492       4.132  -3.562 -30.609  1.00  0.00           H  
ATOM   1952 HG11 VAL A 492       1.978  -2.358 -30.744  1.00  0.00           H  
ATOM   1953 HG12 VAL A 492       3.227  -1.590 -31.723  1.00  0.00           H  
ATOM   1954 HG13 VAL A 492       1.987  -2.572 -32.486  1.00  0.00           H  
ATOM   1955 HG21 VAL A 492       1.944  -4.758 -30.352  1.00  0.00           H  
ATOM   1956 HG22 VAL A 492       2.081  -5.324 -32.005  1.00  0.00           H  
ATOM   1957 HG23 VAL A 492       3.263  -5.819 -30.800  1.00  0.00           H  
ATOM   1958  N   GLN A 493       5.267  -6.172 -33.216  1.00 27.22           N  
ATOM   1959  CA  GLN A 493       6.118  -7.370 -33.142  1.00 29.98           C  
ATOM   1960  C   GLN A 493       7.197  -7.271 -34.211  1.00 32.05           C  
ATOM   1961  O   GLN A 493       7.228  -6.428 -35.110  1.00 34.60           O  
ATOM   1962  CB  GLN A 493       5.260  -8.634 -33.367  1.00 29.26           C  
ATOM   1963  CG  GLN A 493       4.244  -8.893 -32.236  1.00 30.18           C  
ATOM   1964  CD  GLN A 493       3.465 -10.196 -32.423  1.00 30.45           C  
ATOM   1965  OE1 GLN A 493       3.304 -10.687 -33.539  1.00 30.63           O  
ATOM   1966  NE2 GLN A 493       2.955 -10.756 -31.325  1.00 27.99           N  
ATOM   1967  H   GLN A 493       4.554  -6.187 -33.931  1.00  0.00           H  
ATOM   1968  HA  GLN A 493       6.605  -7.447 -32.167  1.00  0.00           H  
ATOM   1969  HXT GLN A 493       7.972  -8.036 -34.131  1.00  0.00           H  
ATOM   1970  HB3 GLN A 493       5.914  -9.508 -33.440  1.00  0.00           H  
ATOM   1971  HB2 GLN A 493       4.735  -8.567 -34.323  1.00  0.00           H  
ATOM   1972  HG3 GLN A 493       3.530  -8.071 -32.168  1.00  0.00           H  
ATOM   1973  HG2 GLN A 493       4.769  -8.930 -31.279  1.00  0.00           H  
ATOM   1974 HE22 GLN A 493       2.432 -11.617 -31.394  1.00  0.00           H  
ATOM   1975 HE21 GLN A 493       3.095 -10.332 -30.420  1.00  0.00           H  
ATOM   1976  N   LYS A 501      11.630   1.663 -34.915  1.00 28.93           N  
ATOM   1977  CA  LYS A 501      12.707   2.548 -34.457  1.00 27.73           C  
ATOM   1978  C   LYS A 501      12.371   2.945 -33.008  1.00 26.21           C  
ATOM   1979  O   LYS A 501      11.387   3.653 -32.780  1.00 23.72           O  
ATOM   1980  CB  LYS A 501      12.844   3.779 -35.370  1.00 30.70           C  
ATOM   1981  CG  LYS A 501      13.942   4.769 -34.929  1.00 34.11           C  
ATOM   1982  CD  LYS A 501      14.112   5.939 -35.897  0.00 31.83           C  
ATOM   1983  CE  LYS A 501      12.843   6.791 -36.053  0.00 32.10           C  
ATOM   1984  NZ  LYS A 501      13.051   7.850 -37.038  1.00 27.79           N1+
ATOM   1985  H1  LYS A 501      11.665   1.533 -35.917  1.00  0.00           H  
ATOM   1986  H2  LYS A 501      11.745   0.739 -34.519  1.00  0.00           H  
ATOM   1987  HA  LYS A 501      13.655   2.006 -34.488  1.00  0.00           H  
ATOM   1988  HB3 LYS A 501      11.877   4.279 -35.426  1.00  0.00           H  
ATOM   1989  HB2 LYS A 501      13.060   3.446 -36.385  1.00  0.00           H  
ATOM   1990  HG3 LYS A 501      14.891   4.238 -34.839  1.00  0.00           H  
ATOM   1991  HG2 LYS A 501      13.725   5.166 -33.937  1.00  0.00           H  
ATOM   1992  HD3 LYS A 501      14.423   5.549 -36.867  1.00  0.00           H  
ATOM   1993  HD2 LYS A 501      14.936   6.555 -35.541  1.00  0.00           H  
ATOM   1994  HE3 LYS A 501      12.552   7.229 -35.098  1.00  0.00           H  
ATOM   1995  HE2 LYS A 501      12.012   6.195 -36.419  1.00  0.00           H  
ATOM   1996  HZ1 LYS A 501      13.265   7.432 -37.932  1.00  0.00           H  
ATOM   1997  HZ2 LYS A 501      12.220   8.419 -37.128  1.00  0.00           H  
ATOM   1998  HZ3 LYS A 501      13.829   8.426 -36.746  1.00  0.00           H  
ATOM   1999  N   MET A 502      13.225   2.514 -32.068  1.00 25.71           N  
ATOM   2000  CA  MET A 502      13.120   2.846 -30.654  1.00 26.35           C  
ATOM   2001  C   MET A 502      13.586   4.289 -30.377  1.00 26.50           C  
ATOM   2002  O   MET A 502      14.700   4.647 -30.763  1.00 26.59           O  
ATOM   2003  CB  MET A 502      13.918   1.809 -29.845  1.00 28.19           C  
ATOM   2004  CG  MET A 502      13.741   1.936 -28.324  1.00 30.93           C  
ATOM   2005  SD  MET A 502      14.657   0.698 -27.365  0.60 33.95           S  
ATOM   2006  CE  MET A 502      16.349   1.307 -27.586  0.60 33.33           C  
ATOM   2007  H   MET A 502      14.037   1.974 -32.342  1.00  0.00           H  
ATOM   2008  HA  MET A 502      12.073   2.739 -30.382  1.00  0.00           H  
ATOM   2009  HB3 MET A 502      14.975   1.884 -30.103  1.00  0.00           H  
ATOM   2010  HB2 MET A 502      13.611   0.806 -30.144  1.00  0.00           H  
ATOM   2011  HG3 MET A 502      12.684   1.830 -28.083  1.00  0.00           H  
ATOM   2012  HG2 MET A 502      14.042   2.922 -27.971  1.00  0.00           H  
ATOM   2013  HE1 MET A 502      17.041   0.714 -26.985  1.00  0.00           H  
ATOM   2014  HE2 MET A 502      16.656   1.236 -28.628  1.00  0.00           H  
ATOM   2015  HE3 MET A 502      16.425   2.348 -27.269  1.00  0.00           H  
ATOM   2016  N   LEU A 503      12.739   5.063 -29.680  1.00 24.92           N  
ATOM   2017  CA  LEU A 503      13.037   6.414 -29.200  1.00 25.95           C  
ATOM   2018  C   LEU A 503      13.309   6.334 -27.690  1.00 26.64           C  
ATOM   2019  O   LEU A 503      12.584   5.635 -26.979  1.00 27.91           O  
ATOM   2020  CB  LEU A 503      11.855   7.381 -29.475  1.00 25.46           C  
ATOM   2021  CG  LEU A 503      11.156   7.245 -30.846  1.00 27.19           C  
ATOM   2022  CD1 LEU A 503       9.974   8.233 -30.954  1.00 27.25           C  
ATOM   2023  CD2 LEU A 503      12.139   7.355 -32.031  1.00 27.60           C  
ATOM   2024  H   LEU A 503      11.853   4.674 -29.381  1.00  0.00           H  
ATOM   2025  HA  LEU A 503      13.925   6.803 -29.703  1.00  0.00           H  
ATOM   2026  HB3 LEU A 503      12.213   8.404 -29.350  1.00  0.00           H  
ATOM   2027  HB2 LEU A 503      11.092   7.255 -28.711  1.00  0.00           H  
ATOM   2028  HG  LEU A 503      10.714   6.249 -30.901  1.00  0.00           H  
ATOM   2029 HD11 LEU A 503       9.936   8.757 -31.910  1.00  0.00           H  
ATOM   2030 HD12 LEU A 503       9.026   7.708 -30.837  1.00  0.00           H  
ATOM   2031 HD13 LEU A 503      10.000   8.991 -30.173  1.00  0.00           H  
ATOM   2032 HD21 LEU A 503      11.743   7.941 -32.857  1.00  0.00           H  
ATOM   2033 HD22 LEU A 503      13.091   7.799 -31.739  1.00  0.00           H  
ATOM   2034 HD23 LEU A 503      12.359   6.365 -32.430  1.00  0.00           H  
ATOM   2035  N   THR A 504      14.339   7.065 -27.235  1.00 24.78           N  
ATOM   2036  CA  THR A 504      14.763   7.088 -25.835  1.00 24.44           C  
ATOM   2037  C   THR A 504      14.318   8.422 -25.189  1.00 23.57           C  
ATOM   2038  O   THR A 504      14.641   9.481 -25.732  1.00 22.75           O  
ATOM   2039  CB  THR A 504      16.310   7.009 -25.727  1.00 27.40           C  
ATOM   2040  OG1 THR A 504      16.761   5.839 -26.381  1.00 29.91           O  
ATOM   2041  CG2 THR A 504      16.825   6.935 -24.276  1.00 28.99           C  
ATOM   2042  H   THR A 504      14.866   7.656 -27.866  1.00  0.00           H  
ATOM   2043  HA  THR A 504      14.360   6.214 -25.328  1.00  0.00           H  
ATOM   2044  HB  THR A 504      16.773   7.861 -26.227  1.00  0.00           H  
ATOM   2045  HG1 THR A 504      16.524   5.900 -27.309  1.00  0.00           H  
ATOM   2046 HG21 THR A 504      17.905   6.788 -24.254  1.00  0.00           H  
ATOM   2047 HG22 THR A 504      16.606   7.845 -23.719  1.00  0.00           H  
ATOM   2048 HG23 THR A 504      16.372   6.101 -23.738  1.00  0.00           H  
ATOM   2049  N   PRO A 505      13.577   8.364 -24.059  1.00 21.58           N  
ATOM   2050  CA  PRO A 505      13.115   9.571 -23.351  1.00 20.84           C  
ATOM   2051  C   PRO A 505      14.246  10.262 -22.569  1.00 21.05           C  
ATOM   2052  O   PRO A 505      15.086   9.586 -21.972  1.00 21.68           O  
ATOM   2053  CB  PRO A 505      12.043   9.028 -22.397  1.00 21.98           C  
ATOM   2054  CG  PRO A 505      12.523   7.627 -22.066  1.00 21.55           C  
ATOM   2055  CD  PRO A 505      13.155   7.148 -23.363  1.00 21.45           C  
ATOM   2056  HA  PRO A 505      12.660  10.276 -24.049  1.00  0.00           H  
ATOM   2057  HB3 PRO A 505      11.085   8.972 -22.914  1.00  0.00           H  
ATOM   2058  HB2 PRO A 505      11.892   9.638 -21.505  1.00  0.00           H  
ATOM   2059  HG3 PRO A 505      11.725   6.978 -21.734  1.00  0.00           H  
ATOM   2060  HG2 PRO A 505      13.275   7.666 -21.277  1.00  0.00           H  
ATOM   2061  HD2 PRO A 505      13.979   6.466 -23.152  1.00  0.00           H  
ATOM   2062  HD3 PRO A 505      12.424   6.629 -23.984  1.00  0.00           H  
ATOM   2063  N   GLU A 506      14.213  11.601 -22.570  1.00 20.41           N  
ATOM   2064  CA  GLU A 506      15.040  12.450 -21.720  1.00 21.31           C  
ATOM   2065  C   GLU A 506      14.312  12.792 -20.409  1.00 20.31           C  
ATOM   2066  O   GLU A 506      14.924  12.681 -19.346  1.00 20.26           O  
ATOM   2067  CB  GLU A 506      15.462  13.703 -22.510  1.00 24.06           C  
ATOM   2068  CG  GLU A 506      16.329  14.689 -21.700  1.00 29.12           C  
ATOM   2069  CD  GLU A 506      16.969  15.764 -22.582  1.00 34.15           C  
ATOM   2070  OE1 GLU A 506      16.552  16.937 -22.460  1.00 37.11           O  
ATOM   2071  OE2 GLU A 506      17.878  15.401 -23.362  1.00 37.45           O1-
ATOM   2072  H   GLU A 506      13.492  12.076 -23.100  1.00  0.00           H  
ATOM   2073  HA  GLU A 506      15.955  11.914 -21.458  1.00  0.00           H  
ATOM   2074  HB3 GLU A 506      14.575  14.222 -22.876  1.00  0.00           H  
ATOM   2075  HB2 GLU A 506      16.002  13.380 -23.399  1.00  0.00           H  
ATOM   2076  HG3 GLU A 506      17.128  14.147 -21.192  1.00  0.00           H  
ATOM   2077  HG2 GLU A 506      15.736  15.160 -20.913  1.00  0.00           H  
ATOM   2078  N   HIS A 507      13.029  13.184 -20.501  1.00 19.24           N  
ATOM   2079  CA  HIS A 507      12.189  13.537 -19.355  1.00 17.57           C  
ATOM   2080  C   HIS A 507      10.709  13.476 -19.749  1.00 17.59           C  
ATOM   2081  O   HIS A 507      10.358  13.834 -20.874  1.00 17.17           O  
ATOM   2082  CB  HIS A 507      12.563  14.942 -18.825  1.00 18.50           C  
ATOM   2083  CG  HIS A 507      11.954  15.287 -17.485  1.00 20.08           C  
ATOM   2084  ND1 HIS A 507      12.548  14.923 -16.272  1.00 21.95           N  
ATOM   2085  CD2 HIS A 507      10.779  15.953 -17.211  1.00 19.00           C  
ATOM   2086  CE1 HIS A 507      11.730  15.386 -15.335  1.00 21.79           C  
ATOM   2087  NE2 HIS A 507      10.662  16.006 -15.836  1.00 20.91           N  
ATOM   2088  H   HIS A 507      12.583  13.240 -21.407  1.00  0.00           H  
ATOM   2089  HA  HIS A 507      12.369  12.797 -18.571  1.00  0.00           H  
ATOM   2090  HB3 HIS A 507      12.279  15.709 -19.547  1.00  0.00           H  
ATOM   2091  HB2 HIS A 507      13.645  15.032 -18.716  1.00  0.00           H  
ATOM   2092  HD2 HIS A 507      10.023  16.365 -17.858  1.00  0.00           H  
ATOM   2093  HE1 HIS A 507      11.911  15.271 -14.276  1.00  0.00           H  
ATOM   2094  HE2 HIS A 507       9.905  16.431 -15.314  1.00  0.00           H  
ATOM   2095  N   VAL A 508       9.870  13.070 -18.783  1.00 15.68           N  
ATOM   2096  CA  VAL A 508       8.415  13.058 -18.894  1.00 14.77           C  
ATOM   2097  C   VAL A 508       7.839  14.221 -18.063  1.00 15.19           C  
ATOM   2098  O   VAL A 508       8.059  14.284 -16.852  1.00 17.44           O  
ATOM   2099  CB  VAL A 508       7.831  11.716 -18.370  1.00 14.60           C  
ATOM   2100  CG1 VAL A 508       6.295  11.694 -18.275  1.00 16.59           C  
ATOM   2101  CG2 VAL A 508       8.297  10.532 -19.235  1.00 15.03           C  
ATOM   2102  H   VAL A 508      10.245  12.800 -17.884  1.00  0.00           H  
ATOM   2103  HA  VAL A 508       8.109  13.177 -19.934  1.00  0.00           H  
ATOM   2104  HB  VAL A 508       8.215  11.543 -17.362  1.00  0.00           H  
ATOM   2105 HG11 VAL A 508       5.957  10.755 -17.841  1.00  0.00           H  
ATOM   2106 HG12 VAL A 508       5.905  12.477 -17.634  1.00  0.00           H  
ATOM   2107 HG13 VAL A 508       5.840  11.813 -19.257  1.00  0.00           H  
ATOM   2108 HG21 VAL A 508       7.868   9.596 -18.880  1.00  0.00           H  
ATOM   2109 HG22 VAL A 508       7.995  10.656 -20.273  1.00  0.00           H  
ATOM   2110 HG23 VAL A 508       9.381  10.424 -19.222  1.00  0.00           H  
ATOM   2111  N   PHE A 509       7.093  15.103 -18.740  1.00 14.28           N  
ATOM   2112  CA  PHE A 509       6.400  16.258 -18.180  1.00 14.20           C  
ATOM   2113  C   PHE A 509       4.908  15.926 -18.126  1.00 15.41           C  
ATOM   2114  O   PHE A 509       4.243  15.981 -19.158  1.00 15.30           O  
ATOM   2115  CB  PHE A 509       6.625  17.485 -19.093  1.00 14.24           C  
ATOM   2116  CG  PHE A 509       8.064  17.926 -19.243  1.00 15.05           C  
ATOM   2117  CD1 PHE A 509       8.900  17.295 -20.188  1.00 16.39           C  
ATOM   2118  CD2 PHE A 509       8.620  18.857 -18.342  1.00 17.78           C  
ATOM   2119  CE1 PHE A 509      10.239  17.645 -20.275  1.00 17.78           C  
ATOM   2120  CE2 PHE A 509       9.964  19.191 -18.443  1.00 18.24           C  
ATOM   2121  CZ  PHE A 509      10.766  18.594 -19.409  1.00 15.72           C  
ATOM   2122  H   PHE A 509       6.938  14.955 -19.730  1.00  0.00           H  
ATOM   2123  HA  PHE A 509       6.765  16.489 -17.178  1.00  0.00           H  
ATOM   2124  HB3 PHE A 509       6.047  18.332 -18.721  1.00  0.00           H  
ATOM   2125  HB2 PHE A 509       6.246  17.285 -20.094  1.00  0.00           H  
ATOM   2126  HD1 PHE A 509       8.505  16.531 -20.840  1.00  0.00           H  
ATOM   2127  HD2 PHE A 509       8.007  19.316 -17.581  1.00  0.00           H  
ATOM   2128  HE1 PHE A 509      10.876  17.170 -21.006  1.00  0.00           H  
ATOM   2129  HE2 PHE A 509      10.389  19.913 -17.762  1.00  0.00           H  
ATOM   2130  HZ  PHE A 509      11.812  18.852 -19.474  1.00  0.00           H  
ATOM   2131  N   ILE A 510       4.403  15.586 -16.936  1.00 14.92           N  
ATOM   2132  CA  ILE A 510       2.977  15.369 -16.702  1.00 15.38           C  
ATOM   2133  C   ILE A 510       2.331  16.710 -16.314  1.00 13.80           C  
ATOM   2134  O   ILE A 510       2.938  17.463 -15.548  1.00 14.80           O  
ATOM   2135  CB  ILE A 510       2.749  14.321 -15.573  1.00 18.51           C  
ATOM   2136  CG1 ILE A 510       3.352  12.961 -15.989  1.00 20.06           C  
ATOM   2137  CG2 ILE A 510       1.264  14.154 -15.193  1.00 17.01           C  
ATOM   2138  CD1 ILE A 510       3.248  11.855 -14.937  1.00 24.45           C  
ATOM   2139  H   ILE A 510       5.001  15.549 -16.118  1.00  0.00           H  
ATOM   2140  HA  ILE A 510       2.497  15.001 -17.612  1.00  0.00           H  
ATOM   2141  HB  ILE A 510       3.279  14.653 -14.678  1.00  0.00           H  
ATOM   2142 HG13 ILE A 510       4.408  13.090 -16.217  1.00  0.00           H  
ATOM   2143 HG12 ILE A 510       2.877  12.621 -16.911  1.00  0.00           H  
ATOM   2144 HG21 ILE A 510       1.112  13.345 -14.482  1.00  0.00           H  
ATOM   2145 HG22 ILE A 510       0.869  15.049 -14.720  1.00  0.00           H  
ATOM   2146 HG23 ILE A 510       0.660  13.950 -16.074  1.00  0.00           H  
ATOM   2147 HD11 ILE A 510       4.068  11.145 -15.052  1.00  0.00           H  
ATOM   2148 HD12 ILE A 510       3.295  12.253 -13.924  1.00  0.00           H  
ATOM   2149 HD13 ILE A 510       2.312  11.306 -15.042  1.00  0.00           H  
ATOM   2150  N   HIS A 511       1.122  16.984 -16.842  1.00 13.67           N  
ATOM   2151  CA  HIS A 511       0.354  18.196 -16.538  1.00 14.74           C  
ATOM   2152  C   HIS A 511       0.067  18.304 -15.024  1.00 14.42           C  
ATOM   2153  O   HIS A 511      -0.369  17.312 -14.441  1.00 13.15           O  
ATOM   2154  CB  HIS A 511      -0.961  18.177 -17.341  1.00 15.13           C  
ATOM   2155  CG  HIS A 511      -1.680  19.505 -17.348  1.00 16.79           C  
ATOM   2156  ND1 HIS A 511      -2.513  19.929 -16.305  1.00 17.07           N  
ATOM   2157  CD2 HIS A 511      -1.612  20.513 -18.286  1.00 12.73           C  
ATOM   2158  CE1 HIS A 511      -2.872  21.164 -16.630  1.00 13.18           C  
ATOM   2159  NE2 HIS A 511      -2.360  21.568 -17.792  1.00 18.87           N  
ATOM   2160  H   HIS A 511       0.683  16.325 -17.469  1.00  0.00           H  
ATOM   2161  HA  HIS A 511       0.966  19.021 -16.898  1.00  0.00           H  
ATOM   2162  HB3 HIS A 511      -1.637  17.397 -16.984  1.00  0.00           H  
ATOM   2163  HB2 HIS A 511      -0.731  17.934 -18.376  1.00  0.00           H  
ATOM   2164  HD2 HIS A 511      -1.095  20.571 -19.230  1.00  0.00           H  
ATOM   2165  HE1 HIS A 511      -3.512  21.782 -16.018  1.00  0.00           H  
ATOM   2166  HE2 HIS A 511      -2.507  22.466 -18.239  1.00  0.00           H  
ATOM   2167  N   PRO A 512       0.329  19.477 -14.403  1.00 14.66           N  
ATOM   2168  CA  PRO A 512       0.173  19.655 -12.943  1.00 14.52           C  
ATOM   2169  C   PRO A 512      -1.261  19.511 -12.394  1.00 15.02           C  
ATOM   2170  O   PRO A 512      -1.415  19.342 -11.186  1.00 16.29           O  
ATOM   2171  CB  PRO A 512       0.754  21.055 -12.685  1.00 16.80           C  
ATOM   2172  CG  PRO A 512       0.565  21.797 -13.999  1.00 16.82           C  
ATOM   2173  CD  PRO A 512       0.801  20.711 -15.037  1.00 16.54           C  
ATOM   2174  HA  PRO A 512       0.789  18.914 -12.426  1.00  0.00           H  
ATOM   2175  HB3 PRO A 512       1.819  20.966 -12.464  1.00  0.00           H  
ATOM   2176  HB2 PRO A 512       0.292  21.578 -11.847  1.00  0.00           H  
ATOM   2177  HG3 PRO A 512       1.225  22.657 -14.115  1.00  0.00           H  
ATOM   2178  HG2 PRO A 512      -0.465  22.152 -14.071  1.00  0.00           H  
ATOM   2179  HD2 PRO A 512       0.287  20.955 -15.965  1.00  0.00           H  
ATOM   2180  HD3 PRO A 512       1.866  20.605 -15.252  1.00  0.00           H  
ATOM   2181  N   GLY A 513      -2.271  19.542 -13.279  1.00 13.27           N  
ATOM   2182  CA  GLY A 513      -3.670  19.301 -12.949  1.00 14.93           C  
ATOM   2183  C   GLY A 513      -4.010  17.803 -12.885  1.00 14.35           C  
ATOM   2184  O   GLY A 513      -5.095  17.470 -12.409  1.00 15.63           O  
ATOM   2185  H   GLY A 513      -2.066  19.694 -14.258  1.00  0.00           H  
ATOM   2186  HA3 GLY A 513      -4.280  19.757 -13.727  1.00  0.00           H  
ATOM   2187  HA2 GLY A 513      -3.938  19.785 -12.008  1.00  0.00           H  
ATOM   2188  N   TRP A 514      -3.116  16.916 -13.349  1.00 13.85           N  
ATOM   2189  CA  TRP A 514      -3.278  15.469 -13.249  1.00 15.04           C  
ATOM   2190  C   TRP A 514      -3.181  15.024 -11.784  1.00 16.10           C  
ATOM   2191  O   TRP A 514      -2.169  15.293 -11.135  1.00 15.79           O  
ATOM   2192  CB  TRP A 514      -2.202  14.755 -14.088  1.00 15.12           C  
ATOM   2193  CG  TRP A 514      -2.282  13.259 -14.081  1.00 11.99           C  
ATOM   2194  CD1 TRP A 514      -1.398  12.405 -13.517  1.00 13.73           C  
ATOM   2195  CD2 TRP A 514      -3.354  12.433 -14.605  1.00 12.48           C  
ATOM   2196  NE1 TRP A 514      -1.821  11.105 -13.716  1.00 14.93           N  
ATOM   2197  CE2 TRP A 514      -3.020  11.064 -14.393  1.00 13.87           C  
ATOM   2198  CE3 TRP A 514      -4.586  12.707 -15.237  1.00 11.68           C  
ATOM   2199  CZ2 TRP A 514      -3.850  10.020 -14.825  1.00 13.82           C  
ATOM   2200  CZ3 TRP A 514      -5.437  11.671 -15.648  1.00 13.70           C  
ATOM   2201  CH2 TRP A 514      -5.068  10.328 -15.458  1.00 12.96           C  
ATOM   2202  H   TRP A 514      -2.208  17.231 -13.674  1.00  0.00           H  
ATOM   2203  HA  TRP A 514      -4.262  15.211 -13.644  1.00  0.00           H  
ATOM   2204  HB3 TRP A 514      -1.213  15.032 -13.725  1.00  0.00           H  
ATOM   2205  HB2 TRP A 514      -2.259  15.087 -15.125  1.00  0.00           H  
ATOM   2206  HD1 TRP A 514      -0.508  12.717 -12.988  1.00  0.00           H  
ATOM   2207  HE1 TRP A 514      -1.338  10.294 -13.336  1.00  0.00           H  
ATOM   2208  HE3 TRP A 514      -4.877  13.733 -15.405  1.00  0.00           H  
ATOM   2209  HZ2 TRP A 514      -3.559   8.997 -14.645  1.00  0.00           H  
ATOM   2210  HZ3 TRP A 514      -6.367  11.929 -16.124  1.00  0.00           H  
ATOM   2211  HH2 TRP A 514      -5.726   9.543 -15.798  1.00  0.00           H  
ATOM   2212  N   LYS A 515      -4.219  14.340 -11.294  1.00 16.35           N  
ATOM   2213  CA  LYS A 515      -4.205  13.761  -9.959  1.00 18.35           C  
ATOM   2214  C   LYS A 515      -3.381  12.470  -9.963  1.00 20.21           C  
ATOM   2215  O   LYS A 515      -3.775  11.515 -10.621  1.00 18.73           O  
ATOM   2216  CB  LYS A 515      -5.654  13.534  -9.482  1.00 21.84           C  
ATOM   2217  CG  LYS A 515      -5.729  12.964  -8.058  1.00 25.39           C  
ATOM   2218  CD  LYS A 515      -7.136  13.076  -7.451  1.00 31.97           C  
ATOM   2219  CE  LYS A 515      -7.230  12.590  -5.993  1.00 34.93           C  
ATOM   2220  NZ  LYS A 515      -6.391  13.380  -5.075  1.00 37.76           N1+
ATOM   2221  H   LYS A 515      -5.038  14.156 -11.861  1.00  0.00           H  
ATOM   2222  HA  LYS A 515      -3.744  14.478  -9.277  1.00  0.00           H  
ATOM   2223  HB3 LYS A 515      -6.195  12.875 -10.162  1.00  0.00           H  
ATOM   2224  HB2 LYS A 515      -6.175  14.492  -9.509  1.00  0.00           H  
ATOM   2225  HG3 LYS A 515      -5.006  13.492  -7.436  1.00  0.00           H  
ATOM   2226  HG2 LYS A 515      -5.422  11.918  -8.061  1.00  0.00           H  
ATOM   2227  HD3 LYS A 515      -7.827  12.493  -8.061  1.00  0.00           H  
ATOM   2228  HD2 LYS A 515      -7.486  14.109  -7.515  1.00  0.00           H  
ATOM   2229  HE3 LYS A 515      -6.940  11.541  -5.922  1.00  0.00           H  
ATOM   2230  HE2 LYS A 515      -8.265  12.652  -5.652  1.00  0.00           H  
ATOM   2231  HZ1 LYS A 515      -5.423  13.320  -5.360  1.00  0.00           H  
ATOM   2232  HZ2 LYS A 515      -6.682  14.347  -5.098  1.00  0.00           H  
ATOM   2233  HZ3 LYS A 515      -6.485  13.023  -4.134  1.00  0.00           H  
ATOM   2234  N   LEU A 516      -2.270  12.444  -9.215  1.00 22.11           N  
ATOM   2235  CA  LEU A 516      -1.515  11.219  -8.954  1.00 24.55           C  
ATOM   2236  C   LEU A 516      -2.224  10.422  -7.844  1.00 26.18           C  
ATOM   2237  O   LEU A 516      -2.706  11.014  -6.877  1.00 27.19           O  
ATOM   2238  CB  LEU A 516      -0.064  11.581  -8.577  1.00 27.07           C  
ATOM   2239  CG  LEU A 516       0.768  12.119  -9.768  1.00 27.93           C  
ATOM   2240  CD1 LEU A 516       2.089  12.753  -9.286  1.00 31.31           C  
ATOM   2241  CD2 LEU A 516       1.018  11.035 -10.839  1.00 27.77           C  
ATOM   2242  H   LEU A 516      -1.990  13.264  -8.691  1.00  0.00           H  
ATOM   2243  HA  LEU A 516      -1.497  10.605  -9.856  1.00  0.00           H  
ATOM   2244  HB3 LEU A 516       0.444  10.710  -8.159  1.00  0.00           H  
ATOM   2245  HB2 LEU A 516      -0.088  12.323  -7.777  1.00  0.00           H  
ATOM   2246  HG  LEU A 516       0.199  12.920 -10.243  1.00  0.00           H  
ATOM   2247 HD11 LEU A 516       2.184  13.774  -9.658  1.00  0.00           H  
ATOM   2248 HD12 LEU A 516       2.148  12.802  -8.197  1.00  0.00           H  
ATOM   2249 HD13 LEU A 516       2.965  12.199  -9.621  1.00  0.00           H  
ATOM   2250 HD21 LEU A 516       1.966  11.173 -11.360  1.00  0.00           H  
ATOM   2251 HD22 LEU A 516       1.030  10.034 -10.405  1.00  0.00           H  
ATOM   2252 HD23 LEU A 516       0.236  11.047 -11.597  1.00  0.00           H  
ATOM   2253  N   LEU A 517      -2.287   9.096  -8.028  1.00 27.26           N  
ATOM   2254  CA  LEU A 517      -2.937   8.153  -7.120  1.00 29.59           C  
ATOM   2255  C   LEU A 517      -1.910   7.137  -6.610  1.00 32.24           C  
ATOM   2256  O   LEU A 517      -1.008   6.742  -7.352  1.00 32.65           O  
ATOM   2257  CB  LEU A 517      -4.065   7.407  -7.872  1.00 26.57           C  
ATOM   2258  CG  LEU A 517      -5.312   8.257  -8.200  1.00 23.99           C  
ATOM   2259  CD1 LEU A 517      -6.323   7.435  -9.024  1.00 24.56           C  
ATOM   2260  CD2 LEU A 517      -5.965   8.861  -6.944  1.00 26.71           C  
ATOM   2261  H   LEU A 517      -1.819   8.681  -8.828  1.00  0.00           H  
ATOM   2262  HA  LEU A 517      -3.351   8.670  -6.252  1.00  0.00           H  
ATOM   2263  HB3 LEU A 517      -4.392   6.552  -7.277  1.00  0.00           H  
ATOM   2264  HB2 LEU A 517      -3.657   6.983  -8.791  1.00  0.00           H  
ATOM   2265  HG  LEU A 517      -4.991   9.093  -8.824  1.00  0.00           H  
ATOM   2266 HD11 LEU A 517      -6.694   8.010  -9.871  1.00  0.00           H  
ATOM   2267 HD12 LEU A 517      -5.885   6.521  -9.423  1.00  0.00           H  
ATOM   2268 HD13 LEU A 517      -7.187   7.133  -8.431  1.00  0.00           H  
ATOM   2269 HD21 LEU A 517      -7.049   8.941  -7.037  1.00  0.00           H  
ATOM   2270 HD22 LEU A 517      -5.757   8.265  -6.054  1.00  0.00           H  
ATOM   2271 HD23 LEU A 517      -5.581   9.864  -6.763  1.00  0.00           H  
ATOM   2272  N   ALA A 518      -2.117   6.685  -5.363  1.00 36.11           N  
ATOM   2273  CA  ALA A 518      -1.388   5.565  -4.768  1.00 39.00           C  
ATOM   2274  C   ALA A 518      -1.733   4.225  -5.442  1.00 40.21           C  
ATOM   2275  O   ALA A 518      -0.832   3.413  -5.653  1.00 42.28           O  
ATOM   2276  CB  ALA A 518      -1.682   5.511  -3.261  1.00 39.87           C  
ATOM   2277  H   ALA A 518      -2.887   7.053  -4.821  1.00  0.00           H  
ATOM   2278  HA  ALA A 518      -0.318   5.744  -4.899  1.00  0.00           H  
ATOM   2279  HB1 ALA A 518      -1.139   4.695  -2.781  1.00  0.00           H  
ATOM   2280  HB2 ALA A 518      -1.381   6.436  -2.770  1.00  0.00           H  
ATOM   2281  HB3 ALA A 518      -2.746   5.363  -3.064  1.00  0.00           H  
ATOM   2282  N   VAL A 519      -3.018   4.048  -5.794  1.00 40.48           N  
ATOM   2283  CA  VAL A 519      -3.544   2.891  -6.507  1.00 40.67           C  
ATOM   2284  C   VAL A 519      -4.169   3.417  -7.826  1.00 39.76           C  
ATOM   2285  O   VAL A 519      -5.304   3.895  -7.802  1.00 39.99           O  
ATOM   2286  CB  VAL A 519      -4.627   2.152  -5.665  1.00 40.54           C  
ATOM   2287  CG1 VAL A 519      -5.169   0.892  -6.369  1.00 41.44           C  
ATOM   2288  CG2 VAL A 519      -4.097   1.755  -4.274  1.00 41.32           C  
ATOM   2289  H   VAL A 519      -3.697   4.762  -5.560  1.00  0.00           H  
ATOM   2290  HA  VAL A 519      -2.757   2.164  -6.700  1.00  0.00           H  
ATOM   2291  HB  VAL A 519      -5.473   2.821  -5.497  1.00  0.00           H  
ATOM   2292 HG11 VAL A 519      -5.942   0.408  -5.771  1.00  0.00           H  
ATOM   2293 HG12 VAL A 519      -5.610   1.113  -7.339  1.00  0.00           H  
ATOM   2294 HG13 VAL A 519      -4.376   0.162  -6.534  1.00  0.00           H  
ATOM   2295 HG21 VAL A 519      -4.845   1.194  -3.712  1.00  0.00           H  
ATOM   2296 HG22 VAL A 519      -3.205   1.132  -4.353  1.00  0.00           H  
ATOM   2297 HG23 VAL A 519      -3.841   2.631  -3.677  1.00  0.00           H  
ATOM   2298  N   PRO A 520      -3.374   3.476  -8.924  1.00 39.52           N  
ATOM   2299  CA  PRO A 520      -3.793   4.199 -10.140  1.00 38.79           C  
ATOM   2300  C   PRO A 520      -4.868   3.506 -10.989  1.00 38.04           C  
ATOM   2301  O   PRO A 520      -5.692   4.201 -11.584  1.00 37.56           O  
ATOM   2302  CB  PRO A 520      -2.482   4.433 -10.910  1.00 39.16           C  
ATOM   2303  CG  PRO A 520      -1.568   3.302 -10.468  1.00 40.00           C  
ATOM   2304  CD  PRO A 520      -1.968   3.069  -9.012  1.00 40.08           C  
ATOM   2305  HA  PRO A 520      -4.204   5.167  -9.867  1.00  0.00           H  
ATOM   2306  HB3 PRO A 520      -2.055   5.390 -10.610  1.00  0.00           H  
ATOM   2307  HB2 PRO A 520      -2.610   4.462 -11.993  1.00  0.00           H  
ATOM   2308  HG3 PRO A 520      -0.509   3.527 -10.595  1.00  0.00           H  
ATOM   2309  HG2 PRO A 520      -1.788   2.413 -11.058  1.00  0.00           H  
ATOM   2310  HD2 PRO A 520      -1.800   2.031  -8.721  1.00  0.00           H  
ATOM   2311  HD3 PRO A 520      -1.373   3.711  -8.359  1.00  0.00           H  
ATOM   2312  N   GLU A 521      -4.848   2.172 -11.068  1.00 36.68           N  
ATOM   2313  CA  GLU A 521      -5.824   1.389 -11.819  1.00 36.52           C  
ATOM   2314  C   GLU A 521      -7.195   1.448 -11.121  1.00 35.99           C  
ATOM   2315  O   GLU A 521      -7.253   1.302  -9.900  1.00 37.50           O  
ATOM   2316  CB  GLU A 521      -5.343  -0.075 -11.951  1.00 37.25           C  
ATOM   2317  CG  GLU A 521      -3.877  -0.256 -12.429  0.00 43.07           C  
ATOM   2318  CD  GLU A 521      -2.789  -0.296 -11.339  0.00 45.30           C  
ATOM   2319  OE1 GLU A 521      -3.108  -0.152 -10.139  0.00 46.50           O  
ATOM   2320  OE2 GLU A 521      -1.614  -0.455 -11.734  0.00 46.04           O1-
ATOM   2321  H   GLU A 521      -4.162   1.634 -10.553  1.00  0.00           H  
ATOM   2322  HA  GLU A 521      -5.909   1.820 -12.819  1.00  0.00           H  
ATOM   2323  HB3 GLU A 521      -5.987  -0.561 -12.686  1.00  0.00           H  
ATOM   2324  HB2 GLU A 521      -5.526  -0.628 -11.027  1.00  0.00           H  
ATOM   2325  HG3 GLU A 521      -3.626   0.522 -13.154  1.00  0.00           H  
ATOM   2326  HG2 GLU A 521      -3.810  -1.199 -12.973  1.00  0.00           H  
ATOM   2327  N   GLY A 522      -8.269   1.654 -11.894  1.00 35.36           N  
ATOM   2328  CA  GLY A 522      -9.618   1.792 -11.333  1.00 33.39           C  
ATOM   2329  C   GLY A 522      -9.915   3.243 -10.916  1.00 31.14           C  
ATOM   2330  O   GLY A 522     -10.901   3.491 -10.226  1.00 31.67           O  
ATOM   2331  H   GLY A 522      -8.163   1.771 -12.899  1.00  0.00           H  
ATOM   2332  HA3 GLY A 522      -9.768   1.128 -10.481  1.00  0.00           H  
ATOM   2333  HA2 GLY A 522     -10.345   1.499 -12.092  1.00  0.00           H  
ATOM   2334  N   ARG A 523      -9.073   4.193 -11.352  1.00 28.24           N  
ATOM   2335  CA  ARG A 523      -9.255   5.647 -11.325  1.00 24.33           C  
ATOM   2336  C   ARG A 523     -10.653   6.097 -11.778  1.00 23.93           C  
ATOM   2337  O   ARG A 523     -11.186   5.507 -12.722  1.00 24.14           O  
ATOM   2338  CB  ARG A 523      -8.193   6.211 -12.286  1.00 21.26           C  
ATOM   2339  CG  ARG A 523      -8.267   7.698 -12.676  1.00 18.51           C  
ATOM   2340  CD  ARG A 523      -7.126   8.085 -13.626  1.00 15.60           C  
ATOM   2341  NE  ARG A 523      -5.817   8.027 -12.962  1.00 15.82           N  
ATOM   2342  CZ  ARG A 523      -5.284   8.972 -12.181  1.00 14.82           C  
ATOM   2343  NH1 ARG A 523      -5.912  10.125 -11.928  1.00 15.93           N  
ATOM   2344  NH2 ARG A 523      -4.089   8.759 -11.634  1.00 17.44           N1+
ATOM   2345  H   ARG A 523      -8.232   3.872 -11.810  1.00  0.00           H  
ATOM   2346  HA  ARG A 523      -9.073   6.003 -10.310  1.00  0.00           H  
ATOM   2347  HB3 ARG A 523      -8.245   5.642 -13.215  1.00  0.00           H  
ATOM   2348  HB2 ARG A 523      -7.221   6.014 -11.845  1.00  0.00           H  
ATOM   2349  HG3 ARG A 523      -8.178   8.271 -11.753  1.00  0.00           H  
ATOM   2350  HG2 ARG A 523      -9.217   7.996 -13.121  1.00  0.00           H  
ATOM   2351  HD3 ARG A 523      -7.322   9.019 -14.153  1.00  0.00           H  
ATOM   2352  HD2 ARG A 523      -7.044   7.324 -14.398  1.00  0.00           H  
ATOM   2353  HE  ARG A 523      -5.307   7.160 -13.065  1.00  0.00           H  
ATOM   2354 HH12 ARG A 523      -5.416  10.845 -11.414  1.00  0.00           H  
ATOM   2355 HH11 ARG A 523      -6.800  10.357 -12.363  1.00  0.00           H  
ATOM   2356 HH22 ARG A 523      -3.653   9.512 -11.116  1.00  0.00           H  
ATOM   2357 HH21 ARG A 523      -3.470   8.021 -11.963  1.00  0.00           H  
ATOM   2358  N   THR A 524     -11.167   7.180 -11.172  1.00 22.86           N  
ATOM   2359  CA  THR A 524     -12.442   7.756 -11.586  1.00 23.11           C  
ATOM   2360  C   THR A 524     -12.300   9.241 -11.967  1.00 23.59           C  
ATOM   2361  O   THR A 524     -13.254   9.794 -12.508  1.00 23.59           O  
ATOM   2362  CB  THR A 524     -13.506   7.597 -10.471  1.00 26.11           C  
ATOM   2363  OG1 THR A 524     -13.081   8.207  -9.268  1.00 28.79           O  
ATOM   2364  CG2 THR A 524     -13.832   6.123 -10.185  1.00 25.85           C  
ATOM   2365  H   THR A 524     -10.658   7.688 -10.461  1.00  0.00           H  
ATOM   2366  HA  THR A 524     -12.807   7.256 -12.481  1.00  0.00           H  
ATOM   2367  HB  THR A 524     -14.433   8.088 -10.773  1.00  0.00           H  
ATOM   2368  HG1 THR A 524     -12.441   7.625  -8.848  1.00  0.00           H  
ATOM   2369 HG21 THR A 524     -14.612   6.035  -9.433  1.00  0.00           H  
ATOM   2370 HG22 THR A 524     -14.188   5.621 -11.086  1.00  0.00           H  
ATOM   2371 HG23 THR A 524     -12.963   5.575  -9.819  1.00  0.00           H  
ATOM   2372  N   ASN A 525     -11.118   9.848 -11.761  1.00 21.93           N  
ATOM   2373  CA  ASN A 525     -10.810  11.199 -12.216  1.00 20.98           C  
ATOM   2374  C   ASN A 525      -9.705  11.124 -13.276  1.00 18.51           C  
ATOM   2375  O   ASN A 525      -8.533  11.016 -12.926  1.00 18.18           O  
ATOM   2376  CB  ASN A 525     -10.421  12.089 -11.009  1.00 23.24           C  
ATOM   2377  CG  ASN A 525     -10.377  13.590 -11.335  1.00 25.35           C  
ATOM   2378  OD1 ASN A 525     -10.514  13.999 -12.485  1.00 25.34           O  
ATOM   2379  ND2 ASN A 525     -10.187  14.424 -10.315  1.00 26.25           N  
ATOM   2380  H   ASN A 525     -10.365   9.347 -11.310  1.00  0.00           H  
ATOM   2381  HA  ASN A 525     -11.665  11.660 -12.710  1.00  0.00           H  
ATOM   2382  HB3 ASN A 525      -9.468  11.780 -10.577  1.00  0.00           H  
ATOM   2383  HB2 ASN A 525     -11.168  11.960 -10.223  1.00  0.00           H  
ATOM   2384 HD22 ASN A 525     -10.141  15.421 -10.482  1.00  0.00           H  
ATOM   2385 HD21 ASN A 525     -10.094  14.079  -9.367  1.00  0.00           H  
ATOM   2386  N   PHE A 526     -10.111  11.221 -14.544  1.00 16.97           N  
ATOM   2387  CA  PHE A 526      -9.225  11.329 -15.702  1.00 15.62           C  
ATOM   2388  C   PHE A 526      -9.076  12.780 -16.214  1.00 14.63           C  
ATOM   2389  O   PHE A 526      -8.703  12.982 -17.368  1.00 15.64           O  
ATOM   2390  CB  PHE A 526      -9.714  10.372 -16.806  1.00 15.63           C  
ATOM   2391  CG  PHE A 526      -9.350   8.907 -16.618  1.00 16.16           C  
ATOM   2392  CD1 PHE A 526     -10.159   8.056 -15.838  1.00 18.44           C  
ATOM   2393  CD2 PHE A 526      -8.147   8.408 -17.160  1.00 16.23           C  
ATOM   2394  CE1 PHE A 526      -9.813   6.718 -15.699  1.00 17.33           C  
ATOM   2395  CE2 PHE A 526      -7.823   7.066 -17.016  1.00 18.89           C  
ATOM   2396  CZ  PHE A 526      -8.663   6.224 -16.299  1.00 18.43           C  
ATOM   2397  H   PHE A 526     -11.098  11.315 -14.736  1.00  0.00           H  
ATOM   2398  HA  PHE A 526      -8.221  11.013 -15.425  1.00  0.00           H  
ATOM   2399  HB3 PHE A 526      -9.329  10.663 -17.783  1.00  0.00           H  
ATOM   2400  HB2 PHE A 526     -10.798  10.456 -16.889  1.00  0.00           H  
ATOM   2401  HD1 PHE A 526     -11.066   8.433 -15.385  1.00  0.00           H  
ATOM   2402  HD2 PHE A 526      -7.501   9.061 -17.728  1.00  0.00           H  
ATOM   2403  HE1 PHE A 526     -10.442   6.046 -15.133  1.00  0.00           H  
ATOM   2404  HE2 PHE A 526      -6.927   6.670 -17.468  1.00  0.00           H  
ATOM   2405  HZ  PHE A 526      -8.425   5.178 -16.196  1.00  0.00           H  
ATOM   2406  N   ASP A 527      -9.385  13.788 -15.388  1.00 13.82           N  
ATOM   2407  CA  ASP A 527      -9.231  15.198 -15.755  1.00 15.46           C  
ATOM   2408  C   ASP A 527      -7.739  15.560 -15.892  1.00 14.68           C  
ATOM   2409  O   ASP A 527      -6.953  15.209 -15.012  1.00 13.17           O  
ATOM   2410  CB  ASP A 527      -9.935  16.125 -14.733  1.00 15.97           C  
ATOM   2411  CG  ASP A 527     -10.021  17.612 -15.115  1.00 20.31           C  
ATOM   2412  OD1 ASP A 527     -10.081  17.922 -16.324  1.00 20.62           O  
ATOM   2413  OD2 ASP A 527     -10.175  18.423 -14.179  1.00 19.86           O1-
ATOM   2414  H   ASP A 527      -9.702  13.599 -14.447  1.00  0.00           H  
ATOM   2415  HA  ASP A 527      -9.712  15.330 -16.727  1.00  0.00           H  
ATOM   2416  HB3 ASP A 527      -9.442  16.029 -13.765  1.00  0.00           H  
ATOM   2417  HB2 ASP A 527     -10.954  15.768 -14.575  1.00  0.00           H  
ATOM   2418  N   ASN A 528      -7.391  16.275 -16.975  1.00 14.26           N  
ATOM   2419  CA  ASN A 528      -6.033  16.729 -17.305  1.00 14.15           C  
ATOM   2420  C   ASN A 528      -5.104  15.561 -17.672  1.00 12.77           C  
ATOM   2421  O   ASN A 528      -3.937  15.558 -17.276  1.00 13.14           O  
ATOM   2422  CB  ASN A 528      -5.427  17.643 -16.205  1.00 14.03           C  
ATOM   2423  CG  ASN A 528      -6.347  18.789 -15.776  1.00 16.21           C  
ATOM   2424  OD1 ASN A 528      -6.635  19.678 -16.567  1.00 16.54           O  
ATOM   2425  ND2 ASN A 528      -6.817  18.779 -14.528  1.00 13.81           N  
ATOM   2426  H   ASN A 528      -8.107  16.524 -17.647  1.00  0.00           H  
ATOM   2427  HA  ASN A 528      -6.067  17.288 -18.234  1.00  0.00           H  
ATOM   2428  HB3 ASN A 528      -4.494  18.079 -16.562  1.00  0.00           H  
ATOM   2429  HB2 ASN A 528      -5.163  17.047 -15.332  1.00  0.00           H  
ATOM   2430 HD22 ASN A 528      -7.478  19.481 -14.222  1.00  0.00           H  
ATOM   2431 HD21 ASN A 528      -6.553  18.039 -13.892  1.00  0.00           H  
ATOM   2432  N   ASP A 529      -5.647  14.589 -18.428  1.00 12.38           N  
ATOM   2433  CA  ASP A 529      -4.944  13.377 -18.844  1.00 12.32           C  
ATOM   2434  C   ASP A 529      -4.061  13.661 -20.071  1.00 12.87           C  
ATOM   2435  O   ASP A 529      -4.386  13.247 -21.184  1.00 13.37           O  
ATOM   2436  CB  ASP A 529      -5.933  12.209 -19.079  1.00 12.71           C  
ATOM   2437  CG  ASP A 529      -5.312  10.817 -19.229  1.00 14.91           C  
ATOM   2438  OD1 ASP A 529      -4.216  10.577 -18.686  1.00 13.13           O  
ATOM   2439  OD2 ASP A 529      -6.024   9.938 -19.750  1.00 16.20           O1-
ATOM   2440  H   ASP A 529      -6.614  14.665 -18.711  1.00  0.00           H  
ATOM   2441  HA  ASP A 529      -4.282  13.098 -18.026  1.00  0.00           H  
ATOM   2442  HB3 ASP A 529      -6.585  12.423 -19.921  1.00  0.00           H  
ATOM   2443  HB2 ASP A 529      -6.608  12.146 -18.237  1.00  0.00           H  
ATOM   2444  N   ILE A 530      -2.963  14.385 -19.837  1.00 11.41           N  
ATOM   2445  CA  ILE A 530      -2.031  14.798 -20.870  1.00 11.60           C  
ATOM   2446  C   ILE A 530      -0.629  14.943 -20.272  1.00 11.18           C  
ATOM   2447  O   ILE A 530      -0.461  15.446 -19.161  1.00 11.44           O  
ATOM   2448  CB  ILE A 530      -2.481  16.117 -21.565  1.00 13.10           C  
ATOM   2449  CG1 ILE A 530      -1.649  16.454 -22.819  1.00 13.97           C  
ATOM   2450  CG2 ILE A 530      -2.562  17.337 -20.628  1.00 13.53           C  
ATOM   2451  CD1 ILE A 530      -2.315  17.497 -23.730  1.00 16.25           C  
ATOM   2452  H   ILE A 530      -2.767  14.715 -18.900  1.00  0.00           H  
ATOM   2453  HA  ILE A 530      -1.994  14.009 -21.623  1.00  0.00           H  
ATOM   2454  HB  ILE A 530      -3.490  15.926 -21.922  1.00  0.00           H  
ATOM   2455 HG13 ILE A 530      -1.475  15.543 -23.392  1.00  0.00           H  
ATOM   2456 HG12 ILE A 530      -0.661  16.813 -22.529  1.00  0.00           H  
ATOM   2457 HG21 ILE A 530      -3.114  18.143 -21.102  1.00  0.00           H  
ATOM   2458 HG22 ILE A 530      -3.073  17.106 -19.692  1.00  0.00           H  
ATOM   2459 HG23 ILE A 530      -1.572  17.723 -20.393  1.00  0.00           H  
ATOM   2460 HD11 ILE A 530      -2.063  17.329 -24.776  1.00  0.00           H  
ATOM   2461 HD12 ILE A 530      -3.403  17.482 -23.652  1.00  0.00           H  
ATOM   2462 HD13 ILE A 530      -1.978  18.499 -23.467  1.00  0.00           H  
ATOM   2463  N   ALA A 531       0.348  14.476 -21.050  1.00 11.57           N  
ATOM   2464  CA  ALA A 531       1.761  14.544 -20.748  1.00 11.99           C  
ATOM   2465  C   ALA A 531       2.543  14.708 -22.051  1.00 12.58           C  
ATOM   2466  O   ALA A 531       2.120  14.233 -23.105  1.00 12.71           O  
ATOM   2467  CB  ALA A 531       2.192  13.279 -19.992  1.00 11.27           C  
ATOM   2468  H   ALA A 531       0.115  14.045 -21.937  1.00  0.00           H  
ATOM   2469  HA  ALA A 531       1.946  15.415 -20.123  1.00  0.00           H  
ATOM   2470  HB1 ALA A 531       3.267  13.272 -19.809  1.00  0.00           H  
ATOM   2471  HB2 ALA A 531       1.700  13.225 -19.022  1.00  0.00           H  
ATOM   2472  HB3 ALA A 531       1.938  12.376 -20.549  1.00  0.00           H  
ATOM   2473  N   LEU A 532       3.697  15.363 -21.924  1.00 12.22           N  
ATOM   2474  CA  LEU A 532       4.706  15.490 -22.960  1.00 13.29           C  
ATOM   2475  C   LEU A 532       5.914  14.651 -22.535  1.00 13.61           C  
ATOM   2476  O   LEU A 532       6.291  14.677 -21.366  1.00 15.12           O  
ATOM   2477  CB  LEU A 532       5.118  16.969 -23.068  1.00 14.11           C  
ATOM   2478  CG  LEU A 532       4.174  17.864 -23.890  1.00 16.25           C  
ATOM   2479  CD1 LEU A 532       4.460  19.346 -23.597  1.00 17.45           C  
ATOM   2480  CD2 LEU A 532       4.306  17.592 -25.398  1.00 14.46           C  
ATOM   2481  H   LEU A 532       3.971  15.696 -21.006  1.00  0.00           H  
ATOM   2482  HA  LEU A 532       4.337  15.124 -23.917  1.00  0.00           H  
ATOM   2483  HB3 LEU A 532       6.105  17.041 -23.511  1.00  0.00           H  
ATOM   2484  HB2 LEU A 532       5.217  17.380 -22.064  1.00  0.00           H  
ATOM   2485  HG  LEU A 532       3.145  17.655 -23.594  1.00  0.00           H  
ATOM   2486 HD11 LEU A 532       4.398  19.963 -24.493  1.00  0.00           H  
ATOM   2487 HD12 LEU A 532       3.750  19.742 -22.869  1.00  0.00           H  
ATOM   2488 HD13 LEU A 532       5.460  19.486 -23.189  1.00  0.00           H  
ATOM   2489 HD21 LEU A 532       3.505  18.089 -25.945  1.00  0.00           H  
ATOM   2490 HD22 LEU A 532       5.253  17.976 -25.784  1.00  0.00           H  
ATOM   2491 HD23 LEU A 532       4.261  16.532 -25.641  1.00  0.00           H  
ATOM   2492  N   VAL A 533       6.524  13.960 -23.501  1.00 12.83           N  
ATOM   2493  CA  VAL A 533       7.771  13.237 -23.307  1.00 13.50           C  
ATOM   2494  C   VAL A 533       8.797  13.872 -24.252  1.00 14.45           C  
ATOM   2495  O   VAL A 533       8.653  13.752 -25.470  1.00 14.05           O  
ATOM   2496  CB  VAL A 533       7.643  11.721 -23.644  1.00 15.85           C  
ATOM   2497  CG1 VAL A 533       8.944  10.954 -23.331  1.00 17.86           C  
ATOM   2498  CG2 VAL A 533       6.454  11.064 -22.920  1.00 16.26           C  
ATOM   2499  H   VAL A 533       6.145  13.959 -24.441  1.00  0.00           H  
ATOM   2500  HA  VAL A 533       8.133  13.328 -22.283  1.00  0.00           H  
ATOM   2501  HB  VAL A 533       7.449  11.598 -24.708  1.00  0.00           H  
ATOM   2502 HG11 VAL A 533       8.804   9.881 -23.448  1.00  0.00           H  
ATOM   2503 HG12 VAL A 533       9.759  11.249 -23.993  1.00  0.00           H  
ATOM   2504 HG13 VAL A 533       9.273  11.129 -22.307  1.00  0.00           H  
ATOM   2505 HG21 VAL A 533       6.440   9.985 -23.073  1.00  0.00           H  
ATOM   2506 HG22 VAL A 533       6.485  11.249 -21.847  1.00  0.00           H  
ATOM   2507 HG23 VAL A 533       5.503  11.451 -23.289  1.00  0.00           H  
ATOM   2508  N   ARG A 534       9.814  14.534 -23.670  1.00 15.75           N  
ATOM   2509  CA  ARG A 534      10.990  14.961 -24.421  1.00 17.27           C  
ATOM   2510  C   ARG A 534      11.876  13.746 -24.713  1.00 18.68           C  
ATOM   2511  O   ARG A 534      12.086  12.918 -23.828  1.00 19.16           O  
ATOM   2512  CB  ARG A 534      11.773  16.075 -23.699  1.00 20.76           C  
ATOM   2513  CG  ARG A 534      12.992  16.545 -24.519  1.00 24.85           C  
ATOM   2514  CD  ARG A 534      13.599  17.879 -24.080  1.00 30.36           C  
ATOM   2515  NE  ARG A 534      14.737  18.241 -24.948  1.00 32.91           N  
ATOM   2516  CZ  ARG A 534      14.721  18.947 -26.095  1.00 33.19           C  
ATOM   2517  NH1 ARG A 534      13.604  19.497 -26.584  1.00 34.41           N  
ATOM   2518  NH2 ARG A 534      15.859  19.104 -26.781  1.00 32.71           N1+
ATOM   2519  H   ARG A 534       9.880  14.579 -22.662  1.00  0.00           H  
ATOM   2520  HA  ARG A 534      10.636  15.386 -25.360  1.00  0.00           H  
ATOM   2521  HB3 ARG A 534      12.104  15.734 -22.716  1.00  0.00           H  
ATOM   2522  HB2 ARG A 534      11.113  16.919 -23.521  1.00  0.00           H  
ATOM   2523  HG3 ARG A 534      12.760  16.581 -25.585  1.00  0.00           H  
ATOM   2524  HG2 ARG A 534      13.767  15.784 -24.410  1.00  0.00           H  
ATOM   2525  HD3 ARG A 534      14.006  17.763 -23.078  1.00  0.00           H  
ATOM   2526  HD2 ARG A 534      12.848  18.664 -24.010  1.00  0.00           H  
ATOM   2527  HE  ARG A 534      15.622  17.845 -24.656  1.00  0.00           H  
ATOM   2528 HH12 ARG A 534      13.629  20.042 -27.437  1.00  0.00           H  
ATOM   2529 HH11 ARG A 534      12.733  19.394 -26.082  1.00  0.00           H  
ATOM   2530 HH22 ARG A 534      15.871  19.642 -27.637  1.00  0.00           H  
ATOM   2531 HH21 ARG A 534      16.699  18.628 -26.477  1.00  0.00           H  
ATOM   2532  N   LEU A 535      12.385  13.697 -25.945  1.00 17.52           N  
ATOM   2533  CA  LEU A 535      13.291  12.678 -26.452  1.00 18.47           C  
ATOM   2534  C   LEU A 535      14.736  13.182 -26.330  1.00 20.92           C  
ATOM   2535  O   LEU A 535      14.965  14.390 -26.418  1.00 20.94           O  
ATOM   2536  CB  LEU A 535      12.932  12.413 -27.930  1.00 17.33           C  
ATOM   2537  CG  LEU A 535      11.447  12.045 -28.174  1.00 18.09           C  
ATOM   2538  CD1 LEU A 535      11.132  11.995 -29.672  1.00 18.07           C  
ATOM   2539  CD2 LEU A 535      11.014  10.764 -27.445  1.00 18.67           C  
ATOM   2540  H   LEU A 535      12.139  14.428 -26.604  1.00  0.00           H  
ATOM   2541  HA  LEU A 535      13.186  11.759 -25.875  1.00  0.00           H  
ATOM   2542  HB3 LEU A 535      13.571  11.619 -28.320  1.00  0.00           H  
ATOM   2543  HB2 LEU A 535      13.176  13.304 -28.513  1.00  0.00           H  
ATOM   2544  HG  LEU A 535      10.826  12.855 -27.787  1.00  0.00           H  
ATOM   2545 HD11 LEU A 535      10.124  12.358 -29.879  1.00  0.00           H  
ATOM   2546 HD12 LEU A 535      11.814  12.634 -30.230  1.00  0.00           H  
ATOM   2547 HD13 LEU A 535      11.218  10.984 -30.066  1.00  0.00           H  
ATOM   2548 HD21 LEU A 535      10.461  10.083 -28.089  1.00  0.00           H  
ATOM   2549 HD22 LEU A 535      11.862  10.211 -27.040  1.00  0.00           H  
ATOM   2550 HD23 LEU A 535      10.356  11.023 -26.616  1.00  0.00           H  
ATOM   2551  N   LYS A 536      15.687  12.250 -26.160  1.00 23.18           N  
ATOM   2552  CA  LYS A 536      17.121  12.551 -26.139  1.00 26.46           C  
ATOM   2553  C   LYS A 536      17.650  13.056 -27.489  1.00 27.08           C  
ATOM   2554  O   LYS A 536      18.411  14.022 -27.514  1.00 28.56           O  
ATOM   2555  CB  LYS A 536      17.927  11.309 -25.713  1.00 29.39           C  
ATOM   2556  CG  LYS A 536      17.825  10.975 -24.220  1.00 31.94           C  
ATOM   2557  CD  LYS A 536      18.861   9.914 -23.820  1.00 34.92           C  
ATOM   2558  CE  LYS A 536      18.812   9.558 -22.329  0.00 34.16           C  
ATOM   2559  NZ  LYS A 536      19.761   8.477 -22.006  0.00 35.15           N1+
ATOM   2560  H   LYS A 536      15.429  11.273 -26.091  1.00  0.00           H  
ATOM   2561  HA  LYS A 536      17.290  13.343 -25.406  1.00  0.00           H  
ATOM   2562  HB3 LYS A 536      18.983  11.496 -25.926  1.00  0.00           H  
ATOM   2563  HB2 LYS A 536      17.651  10.443 -26.317  1.00  0.00           H  
ATOM   2564  HG3 LYS A 536      16.821  10.620 -23.992  1.00  0.00           H  
ATOM   2565  HG2 LYS A 536      17.982  11.876 -23.626  1.00  0.00           H  
ATOM   2566  HD3 LYS A 536      19.858  10.283 -24.068  1.00  0.00           H  
ATOM   2567  HD2 LYS A 536      18.716   9.025 -24.433  1.00  0.00           H  
ATOM   2568  HE3 LYS A 536      17.810   9.236 -22.043  1.00  0.00           H  
ATOM   2569  HE2 LYS A 536      19.052  10.433 -21.723  1.00  0.00           H  
ATOM   2570  HZ1 LYS A 536      19.749   8.301 -21.010  1.00  0.00           H  
ATOM   2571  HZ2 LYS A 536      19.505   7.635 -22.500  1.00  0.00           H  
ATOM   2572  HZ3 LYS A 536      20.696   8.750 -22.275  1.00  0.00           H  
ATOM   2573  N   ASP A 537      17.242  12.372 -28.566  1.00 26.31           N  
ATOM   2574  CA  ASP A 537      17.725  12.571 -29.933  1.00 27.10           C  
ATOM   2575  C   ASP A 537      16.560  13.024 -30.832  1.00 26.41           C  
ATOM   2576  O   ASP A 537      15.413  12.664 -30.554  1.00 24.45           O  
ATOM   2577  CB  ASP A 537      18.359  11.267 -30.487  1.00 31.46           C  
ATOM   2578  CG  ASP A 537      19.529  10.712 -29.654  1.00 36.46           C  
ATOM   2579  OD1 ASP A 537      20.373  11.522 -29.208  1.00 39.54           O  
ATOM   2580  OD2 ASP A 537      19.621   9.467 -29.569  1.00 39.60           O1-
ATOM   2581  H   ASP A 537      16.596  11.606 -28.439  1.00  0.00           H  
ATOM   2582  HA  ASP A 537      18.484  13.352 -29.924  1.00  0.00           H  
ATOM   2583  HB3 ASP A 537      18.730  11.421 -31.500  1.00  0.00           H  
ATOM   2584  HB2 ASP A 537      17.587  10.499 -30.560  1.00  0.00           H  
ATOM   2585  N   PRO A 538      16.864  13.791 -31.906  1.00 25.10           N  
ATOM   2586  CA  PRO A 538      15.846  14.203 -32.884  1.00 24.28           C  
ATOM   2587  C   PRO A 538      15.395  13.016 -33.750  1.00 23.19           C  
ATOM   2588  O   PRO A 538      16.235  12.302 -34.299  1.00 24.10           O  
ATOM   2589  CB  PRO A 538      16.552  15.294 -33.703  1.00 24.89           C  
ATOM   2590  CG  PRO A 538      18.027  14.924 -33.655  1.00 25.32           C  
ATOM   2591  CD  PRO A 538      18.192  14.294 -32.275  1.00 25.79           C  
ATOM   2592  HA  PRO A 538      14.988  14.643 -32.373  1.00  0.00           H  
ATOM   2593  HB3 PRO A 538      16.403  16.260 -33.218  1.00  0.00           H  
ATOM   2594  HB2 PRO A 538      16.179  15.388 -34.724  1.00  0.00           H  
ATOM   2595  HG3 PRO A 538      18.691  15.772 -33.823  1.00  0.00           H  
ATOM   2596  HG2 PRO A 538      18.238  14.180 -34.424  1.00  0.00           H  
ATOM   2597  HD2 PRO A 538      18.959  13.520 -32.295  1.00  0.00           H  
ATOM   2598  HD3 PRO A 538      18.498  15.046 -31.550  1.00  0.00           H  
ATOM   2599  N   VAL A 539      14.075  12.815 -33.833  1.00 22.14           N  
ATOM   2600  CA  VAL A 539      13.449  11.774 -34.640  1.00 21.03           C  
ATOM   2601  C   VAL A 539      13.526  12.143 -36.128  1.00 21.59           C  
ATOM   2602  O   VAL A 539      13.007  13.189 -36.517  1.00 21.74           O  
ATOM   2603  CB  VAL A 539      11.958  11.582 -34.250  1.00 21.33           C  
ATOM   2604  CG1 VAL A 539      11.181  10.617 -35.159  1.00 22.71           C  
ATOM   2605  CG2 VAL A 539      11.846  11.086 -32.807  1.00 22.50           C  
ATOM   2606  H   VAL A 539      13.445  13.423 -33.324  1.00  0.00           H  
ATOM   2607  HA  VAL A 539      13.978  10.833 -34.469  1.00  0.00           H  
ATOM   2608  HB  VAL A 539      11.454  12.549 -34.295  1.00  0.00           H  
ATOM   2609 HG11 VAL A 539      10.197  10.396 -34.747  1.00  0.00           H  
ATOM   2610 HG12 VAL A 539      11.028  11.031 -36.156  1.00  0.00           H  
ATOM   2611 HG13 VAL A 539      11.708   9.669 -35.258  1.00  0.00           H  
ATOM   2612 HG21 VAL A 539      10.808  11.021 -32.483  1.00  0.00           H  
ATOM   2613 HG22 VAL A 539      12.299  10.102 -32.701  1.00  0.00           H  
ATOM   2614 HG23 VAL A 539      12.371  11.751 -32.130  1.00  0.00           H  
ATOM   2615  N   LYS A 540      14.154  11.263 -36.922  1.00 20.86           N  
ATOM   2616  CA  LYS A 540      14.214  11.358 -38.376  1.00 21.96           C  
ATOM   2617  C   LYS A 540      12.818  11.147 -38.981  1.00 22.57           C  
ATOM   2618  O   LYS A 540      12.173  10.143 -38.679  1.00 23.36           O  
ATOM   2619  CB  LYS A 540      15.223  10.317 -38.915  1.00 24.59           C  
ATOM   2620  CG  LYS A 540      15.409  10.316 -40.443  1.00 28.91           C  
ATOM   2621  CD  LYS A 540      16.135  11.565 -40.959  1.00 31.86           C  
ATOM   2622  CE  LYS A 540      16.138  11.645 -42.490  1.00 35.12           C  
ATOM   2623  NZ  LYS A 540      17.076  12.672 -42.965  1.00 36.24           N1+
ATOM   2624  H   LYS A 540      14.604  10.455 -36.509  1.00  0.00           H  
ATOM   2625  HA  LYS A 540      14.567  12.362 -38.620  1.00  0.00           H  
ATOM   2626  HB3 LYS A 540      14.906   9.319 -38.616  1.00  0.00           H  
ATOM   2627  HB2 LYS A 540      16.195  10.465 -38.445  1.00  0.00           H  
ATOM   2628  HG3 LYS A 540      14.449  10.211 -40.949  1.00  0.00           H  
ATOM   2629  HG2 LYS A 540      15.983   9.432 -40.725  1.00  0.00           H  
ATOM   2630  HD3 LYS A 540      17.158  11.555 -40.577  1.00  0.00           H  
ATOM   2631  HD2 LYS A 540      15.671  12.466 -40.560  1.00  0.00           H  
ATOM   2632  HE3 LYS A 540      15.136  11.880 -42.853  1.00  0.00           H  
ATOM   2633  HE2 LYS A 540      16.427  10.690 -42.930  1.00  0.00           H  
ATOM   2634  HZ1 LYS A 540      16.955  12.799 -43.964  1.00  0.00           H  
ATOM   2635  HZ2 LYS A 540      16.873  13.547 -42.498  1.00  0.00           H  
ATOM   2636  HZ3 LYS A 540      18.026  12.399 -42.762  1.00  0.00           H  
ATOM   2637  N   MET A 541      12.387  12.079 -39.838  1.00 20.64           N  
ATOM   2638  CA  MET A 541      11.116  11.982 -40.542  1.00 20.36           C  
ATOM   2639  C   MET A 541      11.326  11.341 -41.917  1.00 22.39           C  
ATOM   2640  O   MET A 541      12.338  11.591 -42.569  1.00 23.52           O  
ATOM   2641  CB  MET A 541      10.432  13.359 -40.648  1.00 21.27           C  
ATOM   2642  CG  MET A 541      10.380  14.148 -39.330  1.00 21.51           C  
ATOM   2643  SD  MET A 541       9.721  13.249 -37.899  1.00 19.55           S  
ATOM   2644  CE  MET A 541       9.935  14.524 -36.645  1.00 18.70           C  
ATOM   2645  H   MET A 541      12.961  12.888 -40.052  1.00  0.00           H  
ATOM   2646  HA  MET A 541      10.454  11.339 -39.964  1.00  0.00           H  
ATOM   2647  HB3 MET A 541       9.418  13.219 -41.018  1.00  0.00           H  
ATOM   2648  HB2 MET A 541      10.939  13.970 -41.394  1.00  0.00           H  
ATOM   2649  HG3 MET A 541       9.775  15.040 -39.482  1.00  0.00           H  
ATOM   2650  HG2 MET A 541      11.376  14.504 -39.067  1.00  0.00           H  
ATOM   2651  HE1 MET A 541       9.573  14.167 -35.680  1.00  0.00           H  
ATOM   2652  HE2 MET A 541      10.985  14.796 -36.555  1.00  0.00           H  
ATOM   2653  HE3 MET A 541       9.383  15.422 -36.916  1.00  0.00           H  
ATOM   2654  N   GLY A 542      10.352  10.518 -42.310  1.00 21.93           N  
ATOM   2655  CA  GLY A 542      10.333   9.776 -43.562  1.00 22.29           C  
ATOM   2656  C   GLY A 542       8.886   9.326 -43.811  1.00 23.55           C  
ATOM   2657  O   GLY A 542       7.971   9.857 -43.184  1.00 22.58           O  
ATOM   2658  H   GLY A 542       9.537  10.412 -41.718  1.00  0.00           H  
ATOM   2659  HA3 GLY A 542      11.013   8.929 -43.476  1.00  0.00           H  
ATOM   2660  HA2 GLY A 542      10.665  10.399 -44.394  1.00  0.00           H  
ATOM   2661  N   PRO A 543       8.642   8.375 -44.739  1.00 24.57           N  
ATOM   2662  CA  PRO A 543       7.276   7.970 -45.135  1.00 24.84           C  
ATOM   2663  C   PRO A 543       6.417   7.313 -44.038  1.00 23.79           C  
ATOM   2664  O   PRO A 543       5.194   7.372 -44.150  1.00 25.56           O  
ATOM   2665  CB  PRO A 543       7.501   7.030 -46.331  1.00 25.71           C  
ATOM   2666  CG  PRO A 543       8.915   6.498 -46.146  1.00 26.04           C  
ATOM   2667  CD  PRO A 543       9.654   7.678 -45.532  1.00 25.93           C  
ATOM   2668  HA  PRO A 543       6.728   8.847 -45.479  1.00  0.00           H  
ATOM   2669  HB3 PRO A 543       7.446   7.596 -47.260  1.00  0.00           H  
ATOM   2670  HB2 PRO A 543       6.761   6.234 -46.406  1.00  0.00           H  
ATOM   2671  HG3 PRO A 543       9.368   6.138 -47.070  1.00  0.00           H  
ATOM   2672  HG2 PRO A 543       8.899   5.670 -45.435  1.00  0.00           H  
ATOM   2673  HD2 PRO A 543      10.508   7.334 -44.949  1.00  0.00           H  
ATOM   2674  HD3 PRO A 543      10.020   8.352 -46.308  1.00  0.00           H  
ATOM   2675  N   THR A 544       7.049   6.732 -43.008  1.00 23.04           N  
ATOM   2676  CA  THR A 544       6.378   6.043 -41.901  1.00 22.11           C  
ATOM   2677  C   THR A 544       6.445   6.832 -40.574  1.00 21.53           C  
ATOM   2678  O   THR A 544       5.754   6.440 -39.636  1.00 19.99           O  
ATOM   2679  CB  THR A 544       7.015   4.643 -41.676  1.00 21.36           C  
ATOM   2680  OG1 THR A 544       8.323   4.700 -41.141  1.00 22.55           O  
ATOM   2681  CG2 THR A 544       7.024   3.751 -42.927  1.00 23.84           C  
ATOM   2682  H   THR A 544       8.060   6.736 -42.979  1.00  0.00           H  
ATOM   2683  HA  THR A 544       5.320   5.896 -42.128  1.00  0.00           H  
ATOM   2684  HB  THR A 544       6.425   4.125 -40.923  1.00  0.00           H  
ATOM   2685  HG1 THR A 544       8.871   5.245 -41.716  1.00  0.00           H  
ATOM   2686 HG21 THR A 544       7.413   2.757 -42.695  1.00  0.00           H  
ATOM   2687 HG22 THR A 544       6.016   3.621 -43.319  1.00  0.00           H  
ATOM   2688 HG23 THR A 544       7.641   4.171 -43.722  1.00  0.00           H  
ATOM   2689  N   VAL A 545       7.247   7.911 -40.502  1.00 19.76           N  
ATOM   2690  CA  VAL A 545       7.427   8.715 -39.292  1.00 18.87           C  
ATOM   2691  C   VAL A 545       7.347  10.207 -39.660  1.00 20.00           C  
ATOM   2692  O   VAL A 545       8.162  10.671 -40.451  1.00 19.38           O  
ATOM   2693  CB  VAL A 545       8.800   8.451 -38.603  1.00 18.64           C  
ATOM   2694  CG1 VAL A 545       8.979   9.254 -37.304  1.00 18.22           C  
ATOM   2695  CG2 VAL A 545       9.025   6.963 -38.290  1.00 18.37           C  
ATOM   2696  H   VAL A 545       7.766   8.210 -41.317  1.00  0.00           H  
ATOM   2697  HA  VAL A 545       6.644   8.495 -38.569  1.00  0.00           H  
ATOM   2698  HB  VAL A 545       9.602   8.750 -39.282  1.00  0.00           H  
ATOM   2699 HG11 VAL A 545       9.897   8.955 -36.802  1.00  0.00           H  
ATOM   2700 HG12 VAL A 545       9.045  10.328 -37.486  1.00  0.00           H  
ATOM   2701 HG13 VAL A 545       8.156   9.082 -36.610  1.00  0.00           H  
ATOM   2702 HG21 VAL A 545       9.955   6.800 -37.746  1.00  0.00           H  
ATOM   2703 HG22 VAL A 545       8.210   6.573 -37.682  1.00  0.00           H  
ATOM   2704 HG23 VAL A 545       9.086   6.367 -39.199  1.00  0.00           H  
ATOM   2705  N   SER A 546       6.392  10.942 -39.074  1.00 17.86           N  
ATOM   2706  CA  SER A 546       6.228  12.389 -39.253  1.00 18.77           C  
ATOM   2707  C   SER A 546       5.203  12.919 -38.243  1.00 18.41           C  
ATOM   2708  O   SER A 546       4.256  12.197 -37.944  1.00 19.54           O  
ATOM   2709  CB  SER A 546       5.838  12.760 -40.704  1.00 21.69           C  
ATOM   2710  OG  SER A 546       4.609  12.206 -41.107  1.00 25.03           O  
ATOM   2711  H   SER A 546       5.737  10.502 -38.440  1.00  0.00           H  
ATOM   2712  HA  SER A 546       7.204  12.811 -39.044  1.00  0.00           H  
ATOM   2713  HB3 SER A 546       6.613  12.483 -41.419  1.00  0.00           H  
ATOM   2714  HB2 SER A 546       5.716  13.839 -40.779  1.00  0.00           H  
ATOM   2715  HG  SER A 546       3.887  12.663 -40.660  1.00  0.00           H  
ATOM   2716  N   PRO A 547       5.373  14.158 -37.730  1.00 17.63           N  
ATOM   2717  CA  PRO A 547       4.501  14.659 -36.658  1.00 16.81           C  
ATOM   2718  C   PRO A 547       3.078  15.006 -37.118  1.00 15.40           C  
ATOM   2719  O   PRO A 547       2.851  15.205 -38.309  1.00 16.82           O  
ATOM   2720  CB  PRO A 547       5.223  15.909 -36.137  1.00 18.81           C  
ATOM   2721  CG  PRO A 547       6.587  15.921 -36.793  1.00 19.91           C  
ATOM   2722  CD  PRO A 547       6.365  15.168 -38.090  1.00 17.82           C  
ATOM   2723  HA  PRO A 547       4.469  13.894 -35.881  1.00  0.00           H  
ATOM   2724  HB3 PRO A 547       5.313  15.867 -35.058  1.00  0.00           H  
ATOM   2725  HB2 PRO A 547       4.680  16.822 -36.386  1.00  0.00           H  
ATOM   2726  HG3 PRO A 547       7.274  15.361 -36.158  1.00  0.00           H  
ATOM   2727  HG2 PRO A 547       6.989  16.924 -36.933  1.00  0.00           H  
ATOM   2728  HD2 PRO A 547       5.925  15.828 -38.839  1.00  0.00           H  
ATOM   2729  HD3 PRO A 547       7.309  14.804 -38.484  1.00  0.00           H  
ATOM   2730  N   ILE A 548       2.168  15.110 -36.144  1.00 14.29           N  
ATOM   2731  CA  ILE A 548       0.841  15.697 -36.313  1.00 15.05           C  
ATOM   2732  C   ILE A 548       0.881  17.153 -35.816  1.00 15.94           C  
ATOM   2733  O   ILE A 548       1.664  17.468 -34.916  1.00 16.17           O  
ATOM   2734  CB  ILE A 548      -0.225  14.898 -35.508  1.00 14.86           C  
ATOM   2735  CG1 ILE A 548      -1.660  15.221 -35.972  1.00 14.40           C  
ATOM   2736  CG2 ILE A 548      -0.110  14.987 -33.972  1.00 13.79           C  
ATOM   2737  CD1 ILE A 548      -2.717  14.204 -35.522  1.00 13.04           C  
ATOM   2738  H   ILE A 548       2.446  14.920 -35.188  1.00  0.00           H  
ATOM   2739  HA  ILE A 548       0.566  15.691 -37.366  1.00  0.00           H  
ATOM   2740  HB  ILE A 548      -0.051  13.860 -35.759  1.00  0.00           H  
ATOM   2741 HG13 ILE A 548      -1.694  15.289 -37.059  1.00  0.00           H  
ATOM   2742 HG12 ILE A 548      -1.936  16.202 -35.596  1.00  0.00           H  
ATOM   2743 HG21 ILE A 548      -0.766  14.260 -33.497  1.00  0.00           H  
ATOM   2744 HG22 ILE A 548       0.901  14.770 -33.632  1.00  0.00           H  
ATOM   2745 HG23 ILE A 548      -0.383  15.971 -33.593  1.00  0.00           H  
ATOM   2746 HD11 ILE A 548      -3.503  14.120 -36.271  1.00  0.00           H  
ATOM   2747 HD12 ILE A 548      -2.292  13.213 -35.367  1.00  0.00           H  
ATOM   2748 HD13 ILE A 548      -3.184  14.502 -34.586  1.00  0.00           H  
ATOM   2749  N   CYS A 549       0.027  18.013 -36.396  1.00 16.70           N  
ATOM   2750  CA  CYS A 549      -0.151  19.403 -35.964  1.00 17.82           C  
ATOM   2751  C   CYS A 549      -0.798  19.479 -34.566  1.00 18.09           C  
ATOM   2752  O   CYS A 549      -1.463  18.536 -34.138  1.00 16.87           O  
ATOM   2753  CB  CYS A 549      -1.013  20.197 -36.963  1.00 19.74           C  
ATOM   2754  SG  CYS A 549      -0.217  20.345 -38.579  1.00 25.56           S  
ATOM   2755  H   CYS A 549      -0.591  17.695 -37.130  1.00  0.00           H  
ATOM   2756  HA  CYS A 549       0.833  19.874 -35.914  1.00  0.00           H  
ATOM   2757  HB3 CYS A 549      -1.191  21.203 -36.590  1.00  0.00           H  
ATOM   2758  HB2 CYS A 549      -1.984  19.733 -37.107  1.00  0.00           H  
ATOM   2759  HG  CYS A 549       0.686  21.258 -38.200  1.00  0.00           H  
ATOM   2760  N   LEU A 550      -0.626  20.627 -33.895  1.00 18.99           N  
ATOM   2761  CA  LEU A 550      -1.369  20.980 -32.684  1.00 18.93           C  
ATOM   2762  C   LEU A 550      -2.597  21.835 -33.065  1.00 19.99           C  
ATOM   2763  O   LEU A 550      -2.577  22.469 -34.124  1.00 20.52           O  
ATOM   2764  CB  LEU A 550      -0.443  21.768 -31.733  1.00 19.45           C  
ATOM   2765  CG  LEU A 550       0.645  20.903 -31.060  1.00 20.87           C  
ATOM   2766  CD1 LEU A 550       1.641  21.790 -30.295  1.00 20.36           C  
ATOM   2767  CD2 LEU A 550       0.053  19.804 -30.152  1.00 21.72           C  
ATOM   2768  H   LEU A 550      -0.053  21.361 -34.292  1.00  0.00           H  
ATOM   2769  HA  LEU A 550      -1.696  20.067 -32.193  1.00  0.00           H  
ATOM   2770  HB3 LEU A 550      -1.029  22.246 -30.945  1.00  0.00           H  
ATOM   2771  HB2 LEU A 550       0.019  22.587 -32.285  1.00  0.00           H  
ATOM   2772  HG  LEU A 550       1.217  20.409 -31.847  1.00  0.00           H  
ATOM   2773 HD11 LEU A 550       2.610  21.301 -30.200  1.00  0.00           H  
ATOM   2774 HD12 LEU A 550       1.807  22.743 -30.799  1.00  0.00           H  
ATOM   2775 HD13 LEU A 550       1.278  22.020 -29.293  1.00  0.00           H  
ATOM   2776 HD21 LEU A 550       0.642  19.657 -29.247  1.00  0.00           H  
ATOM   2777 HD22 LEU A 550      -0.967  20.037 -29.842  1.00  0.00           H  
ATOM   2778 HD23 LEU A 550       0.024  18.848 -30.676  1.00  0.00           H  
ATOM   2779  N   PRO A 551      -3.629  21.898 -32.190  1.00 19.91           N  
ATOM   2780  CA  PRO A 551      -4.710  22.894 -32.324  1.00 20.60           C  
ATOM   2781  C   PRO A 551      -4.192  24.335 -32.180  1.00 23.09           C  
ATOM   2782  O   PRO A 551      -3.277  24.579 -31.393  1.00 20.73           O  
ATOM   2783  CB  PRO A 551      -5.689  22.566 -31.177  1.00 21.21           C  
ATOM   2784  CG  PRO A 551      -5.279  21.201 -30.656  1.00 20.47           C  
ATOM   2785  CD  PRO A 551      -3.792  21.121 -30.965  1.00 19.41           C  
ATOM   2786  HA  PRO A 551      -5.198  22.752 -33.289  1.00  0.00           H  
ATOM   2787  HB3 PRO A 551      -6.729  22.581 -31.502  1.00  0.00           H  
ATOM   2788  HB2 PRO A 551      -5.602  23.290 -30.365  1.00  0.00           H  
ATOM   2789  HG3 PRO A 551      -5.816  20.431 -31.205  1.00  0.00           H  
ATOM   2790  HG2 PRO A 551      -5.504  21.059 -29.604  1.00  0.00           H  
ATOM   2791  HD2 PRO A 551      -3.208  21.589 -30.173  1.00  0.00           H  
ATOM   2792  HD3 PRO A 551      -3.484  20.081 -31.052  1.00  0.00           H  
ATOM   2793  N   GLY A 552      -4.836  25.262 -32.903  1.00 25.92           N  
ATOM   2794  CA  GLY A 552      -4.708  26.692 -32.649  1.00 28.69           C  
ATOM   2795  C   GLY A 552      -5.604  27.083 -31.463  1.00 31.12           C  
ATOM   2796  O   GLY A 552      -6.475  26.320 -31.033  1.00 31.42           O  
ATOM   2797  H   GLY A 552      -5.569  24.979 -33.538  1.00  0.00           H  
ATOM   2798  HA3 GLY A 552      -5.022  27.237 -33.538  1.00  0.00           H  
ATOM   2799  HA2 GLY A 552      -3.670  26.969 -32.452  1.00  0.00           H  
ATOM   2800  N   THR A 553      -5.387  28.298 -30.942  1.00 33.18           N  
ATOM   2801  CA  THR A 553      -6.125  28.848 -29.802  1.00 35.27           C  
ATOM   2802  C   THR A 553      -7.324  29.730 -30.224  1.00 35.91           C  
ATOM   2803  O   THR A 553      -8.041  30.206 -29.342  1.00 37.07           O  
ATOM   2804  CB  THR A 553      -5.186  29.655 -28.865  1.00 38.74           C  
ATOM   2805  OG1 THR A 553      -4.759  30.874 -29.445  1.00 41.09           O  
ATOM   2806  CG2 THR A 553      -3.961  28.851 -28.395  1.00 39.91           C  
ATOM   2807  H   THR A 553      -4.672  28.895 -31.332  1.00  0.00           H  
ATOM   2808  HA  THR A 553      -6.532  28.029 -29.208  1.00  0.00           H  
ATOM   2809  HB  THR A 553      -5.749  29.924 -27.970  1.00  0.00           H  
ATOM   2810  HG1 THR A 553      -4.167  31.308 -28.825  1.00  0.00           H  
ATOM   2811 HG21 THR A 553      -3.361  29.418 -27.685  1.00  0.00           H  
ATOM   2812 HG22 THR A 553      -4.265  27.927 -27.900  1.00  0.00           H  
ATOM   2813 HG23 THR A 553      -3.309  28.583 -29.226  1.00  0.00           H  
ATOM   2814  N   SER A 554      -7.580  29.884 -31.537  1.00 36.21           N  
ATOM   2815  CA  SER A 554      -8.795  30.512 -32.068  1.00 36.56           C  
ATOM   2816  C   SER A 554     -10.035  29.604 -31.925  1.00 36.61           C  
ATOM   2817  O   SER A 554      -9.908  28.388 -31.759  1.00 35.87           O  
ATOM   2818  CB  SER A 554      -8.551  30.955 -33.530  1.00 38.06           C  
ATOM   2819  OG  SER A 554      -8.555  29.876 -34.445  1.00 41.00           O  
ATOM   2820  H   SER A 554      -6.957  29.475 -32.222  1.00  0.00           H  
ATOM   2821  HA  SER A 554      -8.976  31.415 -31.483  1.00  0.00           H  
ATOM   2822  HB3 SER A 554      -7.608  31.495 -33.616  1.00  0.00           H  
ATOM   2823  HB2 SER A 554      -9.333  31.651 -33.840  1.00  0.00           H  
ATOM   2824  HG  SER A 554      -8.575  30.228 -35.340  1.00  0.00           H  
ATOM   2825  N   SER A 555     -11.220  30.229 -32.020  1.00 35.26           N  
ATOM   2826  CA  SER A 555     -12.536  29.580 -31.998  1.00 34.59           C  
ATOM   2827  C   SER A 555     -12.824  28.637 -33.188  1.00 33.24           C  
ATOM   2828  O   SER A 555     -13.781  27.870 -33.108  1.00 32.54           O  
ATOM   2829  CB  SER A 555     -13.627  30.657 -31.824  1.00 38.01           C  
ATOM   2830  OG  SER A 555     -13.774  31.466 -32.977  1.00 40.14           O  
ATOM   2831  H   SER A 555     -11.236  31.236 -32.128  1.00  0.00           H  
ATOM   2832  HA  SER A 555     -12.550  28.953 -31.105  1.00  0.00           H  
ATOM   2833  HB3 SER A 555     -13.407  31.292 -30.966  1.00  0.00           H  
ATOM   2834  HB2 SER A 555     -14.590  30.187 -31.623  1.00  0.00           H  
ATOM   2835  HG  SER A 555     -13.042  32.088 -33.010  1.00  0.00           H  
ATOM   2836  N   ASP A 556     -11.980  28.667 -34.237  1.00 31.63           N  
ATOM   2837  CA  ASP A 556     -11.984  27.729 -35.370  1.00 30.43           C  
ATOM   2838  C   ASP A 556     -11.677  26.279 -34.943  1.00 29.44           C  
ATOM   2839  O   ASP A 556     -12.085  25.344 -35.632  1.00 28.52           O  
ATOM   2840  CB  ASP A 556     -10.997  28.139 -36.499  1.00 32.69           C  
ATOM   2841  CG  ASP A 556     -11.060  29.596 -36.998  0.00 41.80           C  
ATOM   2842  OD1 ASP A 556     -10.079  29.993 -37.664  0.00 44.98           O  
ATOM   2843  OD2 ASP A 556     -12.114  30.254 -36.826  0.00 43.91           O1-
ATOM   2844  H   ASP A 556     -11.231  29.346 -34.242  1.00  0.00           H  
ATOM   2845  HA  ASP A 556     -12.993  27.732 -35.787  1.00  0.00           H  
ATOM   2846  HB3 ASP A 556     -11.166  27.502 -37.368  1.00  0.00           H  
ATOM   2847  HB2 ASP A 556      -9.973  27.948 -36.165  1.00  0.00           H  
ATOM   2848  N   TYR A 557     -10.976  26.128 -33.807  1.00 28.02           N  
ATOM   2849  CA  TYR A 557     -10.595  24.859 -33.194  1.00 28.54           C  
ATOM   2850  C   TYR A 557     -11.556  24.427 -32.073  1.00 29.30           C  
ATOM   2851  O   TYR A 557     -11.254  23.447 -31.394  1.00 30.39           O  
ATOM   2852  CB  TYR A 557      -9.136  24.973 -32.711  1.00 27.67           C  
ATOM   2853  CG  TYR A 557      -8.160  25.151 -33.855  1.00 26.53           C  
ATOM   2854  CD1 TYR A 557      -7.842  26.442 -34.325  1.00 27.27           C  
ATOM   2855  CD2 TYR A 557      -7.607  24.019 -34.482  1.00 26.14           C  
ATOM   2856  CE1 TYR A 557      -6.984  26.595 -35.430  1.00 25.87           C  
ATOM   2857  CE2 TYR A 557      -6.738  24.172 -35.578  1.00 26.84           C  
ATOM   2858  CZ  TYR A 557      -6.430  25.463 -36.053  1.00 27.80           C  
ATOM   2859  OH  TYR A 557      -5.592  25.626 -37.116  1.00 29.45           O  
ATOM   2860  H   TYR A 557     -10.678  26.958 -33.312  1.00  0.00           H  
ATOM   2861  HA  TYR A 557     -10.631  24.068 -33.944  1.00  0.00           H  
ATOM   2862  HB3 TYR A 557      -8.838  24.083 -32.156  1.00  0.00           H  
ATOM   2863  HB2 TYR A 557      -9.027  25.815 -32.025  1.00  0.00           H  
ATOM   2864  HD1 TYR A 557      -8.271  27.312 -33.852  1.00  0.00           H  
ATOM   2865  HD2 TYR A 557      -7.853  23.033 -34.124  1.00  0.00           H  
ATOM   2866  HE1 TYR A 557      -6.754  27.584 -35.800  1.00  0.00           H  
ATOM   2867  HE2 TYR A 557      -6.318  23.296 -36.047  1.00  0.00           H  
ATOM   2868  HH  TYR A 557      -5.381  24.801 -37.571  1.00  0.00           H  
ATOM   2869  N   ASN A 558     -12.709  25.106 -31.908  1.00 29.30           N  
ATOM   2870  CA  ASN A 558     -13.818  24.601 -31.096  1.00 30.87           C  
ATOM   2871  C   ASN A 558     -14.527  23.483 -31.867  1.00 31.40           C  
ATOM   2872  O   ASN A 558     -15.156  23.760 -32.891  1.00 32.36           O  
ATOM   2873  CB  ASN A 558     -14.820  25.729 -30.752  1.00 32.73           C  
ATOM   2874  CG  ASN A 558     -14.316  26.757 -29.735  1.00 34.72           C  
ATOM   2875  OD1 ASN A 558     -13.487  26.454 -28.882  1.00 35.64           O  
ATOM   2876  ND2 ASN A 558     -14.856  27.975 -29.789  1.00 35.10           N  
ATOM   2877  H   ASN A 558     -12.911  25.904 -32.497  1.00  0.00           H  
ATOM   2878  HA  ASN A 558     -13.397  24.204 -30.174  1.00  0.00           H  
ATOM   2879  HB3 ASN A 558     -15.715  25.290 -30.308  1.00  0.00           H  
ATOM   2880  HB2 ASN A 558     -15.155  26.228 -31.660  1.00  0.00           H  
ATOM   2881 HD22 ASN A 558     -14.587  28.682 -29.121  1.00  0.00           H  
ATOM   2882 HD21 ASN A 558     -15.558  28.190 -30.489  1.00  0.00           H  
ATOM   2883  N   LEU A 559     -14.413  22.249 -31.349  1.00 30.54           N  
ATOM   2884  CA  LEU A 559     -15.112  21.084 -31.885  1.00 30.38           C  
ATOM   2885  C   LEU A 559     -16.621  21.187 -31.626  1.00 30.97           C  
ATOM   2886  O   LEU A 559     -17.035  21.508 -30.512  1.00 32.45           O  
ATOM   2887  CB  LEU A 559     -14.566  19.790 -31.248  1.00 27.40           C  
ATOM   2888  CG  LEU A 559     -13.123  19.432 -31.653  1.00 27.24           C  
ATOM   2889  CD1 LEU A 559     -12.600  18.258 -30.800  1.00 26.26           C  
ATOM   2890  CD2 LEU A 559     -12.984  19.164 -33.166  1.00 27.26           C  
ATOM   2891  H   LEU A 559     -13.842  22.092 -30.531  1.00  0.00           H  
ATOM   2892  HA  LEU A 559     -14.941  21.057 -32.960  1.00  0.00           H  
ATOM   2893  HB3 LEU A 559     -15.214  18.951 -31.509  1.00  0.00           H  
ATOM   2894  HB2 LEU A 559     -14.627  19.882 -30.164  1.00  0.00           H  
ATOM   2895  HG  LEU A 559     -12.495  20.292 -31.420  1.00  0.00           H  
ATOM   2896 HD11 LEU A 559     -12.388  17.363 -31.387  1.00  0.00           H  
ATOM   2897 HD12 LEU A 559     -11.679  18.542 -30.291  1.00  0.00           H  
ATOM   2898 HD13 LEU A 559     -13.315  17.961 -30.034  1.00  0.00           H  
ATOM   2899 HD21 LEU A 559     -12.381  18.284 -33.382  1.00  0.00           H  
ATOM   2900 HD22 LEU A 559     -13.952  19.009 -33.644  1.00  0.00           H  
ATOM   2901 HD23 LEU A 559     -12.505  20.007 -33.664  1.00  0.00           H  
ATOM   2902  N   MET A 560     -17.393  20.879 -32.669  1.00 30.86           N  
ATOM   2903  CA  MET A 560     -18.847  20.802 -32.643  1.00 31.12           C  
ATOM   2904  C   MET A 560     -19.284  19.337 -32.742  1.00 30.44           C  
ATOM   2905  O   MET A 560     -18.509  18.477 -33.168  1.00 27.13           O  
ATOM   2906  CB  MET A 560     -19.417  21.631 -33.812  1.00 31.58           C  
ATOM   2907  CG  MET A 560     -19.036  23.121 -33.745  0.00 43.84           C  
ATOM   2908  SD  MET A 560     -19.890  24.183 -34.942  0.00 33.31           S  
ATOM   2909  CE  MET A 560     -19.147  23.593 -36.488  0.00 49.77           C  
ATOM   2910  H   MET A 560     -16.959  20.622 -33.549  1.00  0.00           H  
ATOM   2911  HA  MET A 560     -19.237  21.207 -31.706  1.00  0.00           H  
ATOM   2912  HB3 MET A 560     -20.505  21.545 -33.835  1.00  0.00           H  
ATOM   2913  HB2 MET A 560     -19.065  21.214 -34.756  1.00  0.00           H  
ATOM   2914  HG3 MET A 560     -17.962  23.245 -33.890  1.00  0.00           H  
ATOM   2915  HG2 MET A 560     -19.259  23.508 -32.751  1.00  0.00           H  
ATOM   2916  HE1 MET A 560     -19.493  24.200 -37.325  1.00  0.00           H  
ATOM   2917  HE2 MET A 560     -18.059  23.659 -36.439  1.00  0.00           H  
ATOM   2918  HE3 MET A 560     -19.423  22.555 -36.679  1.00  0.00           H  
ATOM   2919  N   ASP A 561     -20.547  19.095 -32.364  1.00 30.87           N  
ATOM   2920  CA  ASP A 561     -21.258  17.827 -32.521  1.00 31.45           C  
ATOM   2921  C   ASP A 561     -21.293  17.427 -34.012  1.00 29.47           C  
ATOM   2922  O   ASP A 561     -21.721  18.225 -34.848  1.00 30.01           O  
ATOM   2923  CB  ASP A 561     -22.667  17.944 -31.879  1.00 38.07           C  
ATOM   2924  CG  ASP A 561     -23.582  16.706 -31.853  1.00 42.74           C  
ATOM   2925  OD1 ASP A 561     -23.124  15.587 -32.168  1.00 45.62           O  
ATOM   2926  OD2 ASP A 561     -24.748  16.895 -31.441  1.00 47.22           O1-
ATOM   2927  H   ASP A 561     -21.108  19.867 -32.022  1.00  0.00           H  
ATOM   2928  HA  ASP A 561     -20.692  17.075 -31.965  1.00  0.00           H  
ATOM   2929  HB3 ASP A 561     -23.207  18.762 -32.359  1.00  0.00           H  
ATOM   2930  HB2 ASP A 561     -22.541  18.267 -30.844  1.00  0.00           H  
ATOM   2931  N   GLY A 562     -20.820  16.208 -34.299  1.00 27.07           N  
ATOM   2932  CA  GLY A 562     -20.773  15.624 -35.632  1.00 25.56           C  
ATOM   2933  C   GLY A 562     -19.412  15.816 -36.320  1.00 24.63           C  
ATOM   2934  O   GLY A 562     -19.214  15.195 -37.365  1.00 24.77           O  
ATOM   2935  H   GLY A 562     -20.505  15.617 -33.539  1.00  0.00           H  
ATOM   2936  HA3 GLY A 562     -21.561  16.031 -36.271  1.00  0.00           H  
ATOM   2937  HA2 GLY A 562     -20.971  14.556 -35.540  1.00  0.00           H  
ATOM   2938  N   ASP A 563     -18.477  16.621 -35.771  1.00 24.05           N  
ATOM   2939  CA  ASP A 563     -17.115  16.783 -36.311  1.00 23.77           C  
ATOM   2940  C   ASP A 563     -16.342  15.461 -36.278  1.00 22.01           C  
ATOM   2941  O   ASP A 563     -16.188  14.866 -35.214  1.00 23.10           O  
ATOM   2942  CB  ASP A 563     -16.271  17.887 -35.621  1.00 25.11           C  
ATOM   2943  CG  ASP A 563     -16.688  19.346 -35.884  1.00 30.73           C  
ATOM   2944  OD1 ASP A 563     -17.609  19.591 -36.694  1.00 31.03           O  
ATOM   2945  OD2 ASP A 563     -16.014  20.221 -35.300  1.00 29.18           O1-
ATOM   2946  H   ASP A 563     -18.687  17.132 -34.924  1.00  0.00           H  
ATOM   2947  HA  ASP A 563     -17.230  17.061 -37.362  1.00  0.00           H  
ATOM   2948  HB3 ASP A 563     -15.221  17.789 -35.900  1.00  0.00           H  
ATOM   2949  HB2 ASP A 563     -16.305  17.731 -34.542  1.00  0.00           H  
ATOM   2950  N   LEU A 564     -15.887  15.027 -37.460  1.00 20.04           N  
ATOM   2951  CA  LEU A 564     -15.229  13.743 -37.654  1.00 19.34           C  
ATOM   2952  C   LEU A 564     -13.735  13.838 -37.305  1.00 21.41           C  
ATOM   2953  O   LEU A 564     -13.084  14.820 -37.660  1.00 21.10           O  
ATOM   2954  CB  LEU A 564     -15.455  13.280 -39.109  1.00 19.32           C  
ATOM   2955  CG  LEU A 564     -16.946  13.061 -39.477  1.00 19.01           C  
ATOM   2956  CD1 LEU A 564     -17.127  12.777 -40.977  1.00 19.77           C  
ATOM   2957  CD2 LEU A 564     -17.628  11.985 -38.611  1.00 19.98           C  
ATOM   2958  H   LEU A 564     -16.036  15.586 -38.289  1.00  0.00           H  
ATOM   2959  HA  LEU A 564     -15.689  13.018 -36.985  1.00  0.00           H  
ATOM   2960  HB3 LEU A 564     -14.910  12.350 -39.275  1.00  0.00           H  
ATOM   2961  HB2 LEU A 564     -15.016  14.015 -39.788  1.00  0.00           H  
ATOM   2962  HG  LEU A 564     -17.468  14.001 -39.295  1.00  0.00           H  
ATOM   2963 HD11 LEU A 564     -18.056  13.220 -41.344  1.00  0.00           H  
ATOM   2964 HD12 LEU A 564     -16.320  13.206 -41.568  1.00  0.00           H  
ATOM   2965 HD13 LEU A 564     -17.159  11.709 -41.191  1.00  0.00           H  
ATOM   2966 HD21 LEU A 564     -18.249  11.309 -39.198  1.00  0.00           H  
ATOM   2967 HD22 LEU A 564     -16.908  11.369 -38.070  1.00  0.00           H  
ATOM   2968 HD23 LEU A 564     -18.279  12.456 -37.875  1.00  0.00           H  
ATOM   2969  N   GLY A 565     -13.233  12.802 -36.622  1.00 21.08           N  
ATOM   2970  CA  GLY A 565     -11.822  12.640 -36.296  1.00 20.18           C  
ATOM   2971  C   GLY A 565     -11.469  11.160 -36.441  1.00 20.83           C  
ATOM   2972  O   GLY A 565     -12.322  10.287 -36.279  1.00 21.45           O  
ATOM   2973  H   GLY A 565     -13.846  12.048 -36.339  1.00  0.00           H  
ATOM   2974  HA3 GLY A 565     -11.628  12.962 -35.274  1.00  0.00           H  
ATOM   2975  HA2 GLY A 565     -11.187  13.240 -36.948  1.00  0.00           H  
ATOM   2976  N   LEU A 566     -10.186  10.891 -36.718  1.00 19.05           N  
ATOM   2977  CA  LEU A 566      -9.622   9.555 -36.850  1.00 17.78           C  
ATOM   2978  C   LEU A 566      -8.905   9.170 -35.554  1.00 19.09           C  
ATOM   2979  O   LEU A 566      -8.012   9.894 -35.118  1.00 17.84           O  
ATOM   2980  CB  LEU A 566      -8.608   9.534 -38.013  1.00 19.93           C  
ATOM   2981  CG  LEU A 566      -9.217   9.692 -39.418  1.00 23.72           C  
ATOM   2982  CD1 LEU A 566      -8.126   9.931 -40.480  1.00 23.69           C  
ATOM   2983  CD2 LEU A 566     -10.110   8.497 -39.786  1.00 25.62           C  
ATOM   2984  H   LEU A 566      -9.530  11.656 -36.820  1.00  0.00           H  
ATOM   2985  HA  LEU A 566     -10.406   8.829 -37.056  1.00  0.00           H  
ATOM   2986  HB3 LEU A 566      -8.063   8.590 -37.985  1.00  0.00           H  
ATOM   2987  HB2 LEU A 566      -7.869  10.319 -37.853  1.00  0.00           H  
ATOM   2988  HG  LEU A 566      -9.849  10.580 -39.414  1.00  0.00           H  
ATOM   2989 HD11 LEU A 566      -8.387  10.771 -41.122  1.00  0.00           H  
ATOM   2990 HD12 LEU A 566      -7.156  10.155 -40.034  1.00  0.00           H  
ATOM   2991 HD13 LEU A 566      -7.983   9.060 -41.121  1.00  0.00           H  
ATOM   2992 HD21 LEU A 566     -10.202   8.378 -40.864  1.00  0.00           H  
ATOM   2993 HD22 LEU A 566      -9.735   7.560 -39.369  1.00  0.00           H  
ATOM   2994 HD23 LEU A 566     -11.110   8.650 -39.395  1.00  0.00           H  
ATOM   2995  N   ILE A 567      -9.262   8.002 -35.006  1.00 17.20           N  
ATOM   2996  CA  ILE A 567      -8.502   7.324 -33.959  1.00 16.75           C  
ATOM   2997  C   ILE A 567      -7.672   6.194 -34.581  1.00 15.62           C  
ATOM   2998  O   ILE A 567      -8.044   5.676 -35.634  1.00 15.89           O  
ATOM   2999  CB  ILE A 567      -9.430   6.724 -32.869  1.00 17.55           C  
ATOM   3000  CG1 ILE A 567     -10.532   5.762 -33.383  1.00 19.44           C  
ATOM   3001  CG2 ILE A 567     -10.039   7.867 -32.054  1.00 20.09           C  
ATOM   3002  CD1 ILE A 567     -11.266   4.983 -32.280  1.00 19.08           C  
ATOM   3003  H   ILE A 567     -10.002   7.462 -35.436  1.00  0.00           H  
ATOM   3004  HA  ILE A 567      -7.808   8.020 -33.485  1.00  0.00           H  
ATOM   3005  HB  ILE A 567      -8.800   6.157 -32.180  1.00  0.00           H  
ATOM   3006 HG13 ILE A 567     -10.116   5.032 -34.077  1.00  0.00           H  
ATOM   3007 HG12 ILE A 567     -11.270   6.325 -33.958  1.00  0.00           H  
ATOM   3008 HG21 ILE A 567     -10.516   7.482 -31.161  1.00  0.00           H  
ATOM   3009 HG22 ILE A 567      -9.283   8.587 -31.736  1.00  0.00           H  
ATOM   3010 HG23 ILE A 567     -10.794   8.393 -32.639  1.00  0.00           H  
ATOM   3011 HD11 ILE A 567     -12.087   4.399 -32.698  1.00  0.00           H  
ATOM   3012 HD12 ILE A 567     -10.603   4.292 -31.769  1.00  0.00           H  
ATOM   3013 HD13 ILE A 567     -11.691   5.630 -31.519  1.00  0.00           H  
ATOM   3014  N   SER A 568      -6.562   5.842 -33.919  1.00 15.13           N  
ATOM   3015  CA  SER A 568      -5.647   4.789 -34.351  1.00 14.62           C  
ATOM   3016  C   SER A 568      -4.859   4.238 -33.158  1.00 14.54           C  
ATOM   3017  O   SER A 568      -4.544   4.996 -32.241  1.00 15.10           O  
ATOM   3018  CB  SER A 568      -4.739   5.306 -35.493  1.00 18.67           C  
ATOM   3019  OG  SER A 568      -3.862   6.331 -35.066  1.00 19.56           O  
ATOM   3020  H   SER A 568      -6.317   6.308 -33.053  1.00  0.00           H  
ATOM   3021  HA  SER A 568      -6.266   3.978 -34.724  1.00  0.00           H  
ATOM   3022  HB3 SER A 568      -5.337   5.682 -36.323  1.00  0.00           H  
ATOM   3023  HB2 SER A 568      -4.142   4.487 -35.898  1.00  0.00           H  
ATOM   3024  HG  SER A 568      -3.264   5.978 -34.398  1.00  0.00           H  
ATOM   3025  N   GLY A 569      -4.530   2.939 -33.199  1.00 15.46           N  
ATOM   3026  CA  GLY A 569      -3.725   2.314 -32.155  1.00 13.83           C  
ATOM   3027  C   GLY A 569      -3.761   0.788 -32.250  1.00 14.58           C  
ATOM   3028  O   GLY A 569      -4.336   0.208 -33.173  1.00 15.04           O  
ATOM   3029  H   GLY A 569      -4.825   2.357 -33.973  1.00  0.00           H  
ATOM   3030  HA3 GLY A 569      -4.095   2.606 -31.172  1.00  0.00           H  
ATOM   3031  HA2 GLY A 569      -2.693   2.657 -32.233  1.00  0.00           H  
ATOM   3032  N   TRP A 570      -3.101   0.164 -31.260  1.00 13.83           N  
ATOM   3033  CA  TRP A 570      -2.896  -1.279 -31.103  1.00 13.12           C  
ATOM   3034  C   TRP A 570      -3.656  -1.872 -29.908  1.00 14.35           C  
ATOM   3035  O   TRP A 570      -3.315  -2.966 -29.457  1.00 14.83           O  
ATOM   3036  CB  TRP A 570      -1.387  -1.552 -30.968  1.00 14.44           C  
ATOM   3037  CG  TRP A 570      -0.601  -1.250 -32.195  1.00 15.61           C  
ATOM   3038  CD1 TRP A 570      -0.499  -2.055 -33.273  1.00 16.55           C  
ATOM   3039  CD2 TRP A 570       0.128  -0.037 -32.526  1.00 15.38           C  
ATOM   3040  NE1 TRP A 570       0.290  -1.446 -34.224  1.00 17.19           N  
ATOM   3041  CE2 TRP A 570       0.696  -0.194 -33.824  1.00 16.78           C  
ATOM   3042  CE3 TRP A 570       0.368   1.181 -31.857  1.00 14.80           C  
ATOM   3043  CZ2 TRP A 570       1.465   0.808 -34.435  1.00 17.34           C  
ATOM   3044  CZ3 TRP A 570       1.144   2.188 -32.454  1.00 16.84           C  
ATOM   3045  CH2 TRP A 570       1.678   2.011 -33.745  1.00 16.71           C  
ATOM   3046  H   TRP A 570      -2.667   0.734 -30.546  1.00  0.00           H  
ATOM   3047  HA  TRP A 570      -3.258  -1.800 -31.987  1.00  0.00           H  
ATOM   3048  HB3 TRP A 570      -1.184  -2.592 -30.719  1.00  0.00           H  
ATOM   3049  HB2 TRP A 570      -0.975  -0.970 -30.143  1.00  0.00           H  
ATOM   3050  HD1 TRP A 570      -0.961  -3.026 -33.352  1.00  0.00           H  
ATOM   3051  HE1 TRP A 570       0.520  -1.876 -35.112  1.00  0.00           H  
ATOM   3052  HE3 TRP A 570      -0.042   1.337 -30.874  1.00  0.00           H  
ATOM   3053  HZ2 TRP A 570       1.865   0.662 -35.427  1.00  0.00           H  
ATOM   3054  HZ3 TRP A 570       1.336   3.095 -31.901  1.00  0.00           H  
ATOM   3055  HH2 TRP A 570       2.239   2.797 -34.222  1.00  0.00           H  
ATOM   3056  N   GLY A 571      -4.674  -1.160 -29.407  1.00 14.69           N  
ATOM   3057  CA  GLY A 571      -5.495  -1.580 -28.279  1.00 15.71           C  
ATOM   3058  C   GLY A 571      -6.435  -2.733 -28.633  1.00 15.18           C  
ATOM   3059  O   GLY A 571      -6.370  -3.330 -29.709  1.00 15.18           O  
ATOM   3060  H   GLY A 571      -4.916  -0.269 -29.825  1.00  0.00           H  
ATOM   3061  HA3 GLY A 571      -6.081  -0.734 -27.918  1.00  0.00           H  
ATOM   3062  HA2 GLY A 571      -4.851  -1.895 -27.463  1.00  0.00           H  
ATOM   3063  N   ARG A 572      -7.282  -3.074 -27.657  1.00 16.98           N  
ATOM   3064  CA  ARG A 572      -8.260  -4.150 -27.753  1.00 17.86           C  
ATOM   3065  C   ARG A 572      -9.267  -3.927 -28.890  1.00 18.26           C  
ATOM   3066  O   ARG A 572      -9.915  -2.878 -28.933  1.00 18.91           O  
ATOM   3067  CB  ARG A 572      -8.970  -4.318 -26.393  1.00 20.26           C  
ATOM   3068  CG  ARG A 572      -9.994  -5.477 -26.363  1.00 23.64           C  
ATOM   3069  CD  ARG A 572     -10.688  -5.722 -25.014  1.00 30.28           C  
ATOM   3070  NE  ARG A 572      -9.744  -5.977 -23.911  1.00 33.38           N  
ATOM   3071  CZ  ARG A 572      -9.615  -5.315 -22.749  1.00 37.97           C  
ATOM   3072  NH1 ARG A 572     -10.379  -4.259 -22.440  1.00 38.78           N  
ATOM   3073  NH2 ARG A 572      -8.695  -5.735 -21.877  1.00 38.29           N1+
ATOM   3074  H   ARG A 572      -7.241  -2.559 -26.785  1.00  0.00           H  
ATOM   3075  HA  ARG A 572      -7.704  -5.063 -27.967  1.00  0.00           H  
ATOM   3076  HB3 ARG A 572      -9.480  -3.392 -26.141  1.00  0.00           H  
ATOM   3077  HB2 ARG A 572      -8.218  -4.461 -25.619  1.00  0.00           H  
ATOM   3078  HG3 ARG A 572      -9.603  -6.404 -26.785  1.00  0.00           H  
ATOM   3079  HG2 ARG A 572     -10.797  -5.180 -27.039  1.00  0.00           H  
ATOM   3080  HD3 ARG A 572     -11.225  -6.666 -25.102  1.00  0.00           H  
ATOM   3081  HD2 ARG A 572     -11.456  -4.974 -24.811  1.00  0.00           H  
ATOM   3082  HE  ARG A 572      -9.116  -6.765 -24.056  1.00  0.00           H  
ATOM   3083 HH12 ARG A 572     -10.291  -3.790 -21.551  1.00  0.00           H  
ATOM   3084 HH11 ARG A 572     -11.067  -3.921 -23.098  1.00  0.00           H  
ATOM   3085 HH22 ARG A 572      -8.578  -5.299 -20.974  1.00  0.00           H  
ATOM   3086 HH21 ARG A 572      -8.151  -6.566 -22.093  1.00  0.00           H  
ATOM   3087  N   THR A 573      -9.404  -4.961 -29.719  1.00 17.88           N  
ATOM   3088  CA  THR A 573     -10.408  -5.086 -30.763  1.00 19.34           C  
ATOM   3089  C   THR A 573     -11.519  -6.040 -30.280  1.00 21.66           C  
ATOM   3090  O   THR A 573     -11.391  -6.683 -29.235  1.00 20.47           O  
ATOM   3091  CB  THR A 573      -9.778  -5.632 -32.079  1.00 20.01           C  
ATOM   3092  OG1 THR A 573      -9.577  -7.032 -32.075  1.00 21.64           O  
ATOM   3093  CG2 THR A 573      -8.470  -4.936 -32.484  1.00 17.93           C  
ATOM   3094  H   THR A 573      -8.839  -5.786 -29.567  1.00  0.00           H  
ATOM   3095  HA  THR A 573     -10.868  -4.122 -30.970  1.00  0.00           H  
ATOM   3096  HB  THR A 573     -10.491  -5.438 -32.882  1.00  0.00           H  
ATOM   3097  HG1 THR A 573      -8.991  -7.267 -32.803  1.00  0.00           H  
ATOM   3098 HG21 THR A 573      -8.128  -5.274 -33.461  1.00  0.00           H  
ATOM   3099 HG22 THR A 573      -8.592  -3.855 -32.534  1.00  0.00           H  
ATOM   3100 HG23 THR A 573      -7.677  -5.147 -31.765  1.00  0.00           H  
ATOM   3101  N   GLU A 574     -12.597  -6.123 -31.072  1.00 22.25           N  
ATOM   3102  CA  GLU A 574     -13.713  -7.043 -30.871  1.00 26.18           C  
ATOM   3103  C   GLU A 574     -13.345  -8.531 -31.102  1.00 27.30           C  
ATOM   3104  O   GLU A 574     -14.169  -9.389 -30.785  1.00 29.13           O  
ATOM   3105  CB  GLU A 574     -14.918  -6.568 -31.728  1.00 30.11           C  
ATOM   3106  CG  GLU A 574     -14.876  -6.805 -33.260  1.00 34.56           C  
ATOM   3107  CD  GLU A 574     -13.953  -5.914 -34.116  1.00 38.31           C  
ATOM   3108  OE1 GLU A 574     -13.411  -4.908 -33.606  1.00 36.86           O  
ATOM   3109  OE2 GLU A 574     -13.815  -6.259 -35.310  1.00 41.66           O1-
ATOM   3110  H   GLU A 574     -12.648  -5.559 -31.913  1.00  0.00           H  
ATOM   3111  HA  GLU A 574     -14.012  -6.955 -29.825  1.00  0.00           H  
ATOM   3112  HB3 GLU A 574     -15.104  -5.513 -31.536  1.00  0.00           H  
ATOM   3113  HB2 GLU A 574     -15.812  -7.065 -31.346  1.00  0.00           H  
ATOM   3114  HG3 GLU A 574     -15.887  -6.646 -33.644  1.00  0.00           H  
ATOM   3115  HG2 GLU A 574     -14.655  -7.850 -33.464  1.00  0.00           H  
ATOM   3116  N   LYS A 575     -12.137  -8.811 -31.628  1.00 25.75           N  
ATOM   3117  CA  LYS A 575     -11.630 -10.150 -31.938  1.00 27.04           C  
ATOM   3118  C   LYS A 575     -10.408 -10.564 -31.097  1.00 26.25           C  
ATOM   3119  O   LYS A 575     -10.129 -11.763 -31.045  1.00 25.99           O  
ATOM   3120  CB  LYS A 575     -11.260 -10.206 -33.440  1.00 31.54           C  
ATOM   3121  CG  LYS A 575     -12.454 -10.102 -34.405  1.00 36.63           C  
ATOM   3122  CD  LYS A 575     -13.345 -11.360 -34.422  1.00 40.08           C  
ATOM   3123  CE  LYS A 575     -14.640 -11.200 -35.238  1.00 41.70           C  
ATOM   3124  NZ  LYS A 575     -15.638 -10.364 -34.546  1.00 44.44           N1+
ATOM   3125  H   LYS A 575     -11.515  -8.047 -31.856  1.00  0.00           H  
ATOM   3126  HA  LYS A 575     -12.396 -10.897 -31.729  1.00  0.00           H  
ATOM   3127  HB3 LYS A 575     -10.727 -11.130 -33.664  1.00  0.00           H  
ATOM   3128  HB2 LYS A 575     -10.556  -9.399 -33.661  1.00  0.00           H  
ATOM   3129  HG3 LYS A 575     -12.073  -9.927 -35.413  1.00  0.00           H  
ATOM   3130  HG2 LYS A 575     -13.039  -9.217 -34.163  1.00  0.00           H  
ATOM   3131  HD3 LYS A 575     -13.588 -11.681 -33.410  1.00  0.00           H  
ATOM   3132  HD2 LYS A 575     -12.768 -12.180 -34.852  1.00  0.00           H  
ATOM   3133  HE3 LYS A 575     -15.087 -12.182 -35.401  1.00  0.00           H  
ATOM   3134  HE2 LYS A 575     -14.427 -10.781 -36.224  1.00  0.00           H  
ATOM   3135  HZ1 LYS A 575     -15.264  -9.434 -34.420  1.00  0.00           H  
ATOM   3136  HZ2 LYS A 575     -16.482 -10.313 -35.101  1.00  0.00           H  
ATOM   3137  HZ3 LYS A 575     -15.851 -10.764 -33.644  1.00  0.00           H  
ATOM   3138  N   ARG A 576      -9.682  -9.610 -30.487  1.00 22.73           N  
ATOM   3139  CA  ARG A 576      -8.387  -9.873 -29.852  1.00 20.54           C  
ATOM   3140  C   ARG A 576      -8.116  -8.849 -28.741  1.00 19.50           C  
ATOM   3141  O   ARG A 576      -8.450  -7.676 -28.908  1.00 18.37           O  
ATOM   3142  CB  ARG A 576      -7.295  -9.863 -30.948  1.00 18.45           C  
ATOM   3143  CG  ARG A 576      -5.996 -10.601 -30.583  1.00 18.40           C  
ATOM   3144  CD  ARG A 576      -4.986 -10.543 -31.744  1.00 18.72           C  
ATOM   3145  NE  ARG A 576      -3.799 -11.387 -31.518  1.00 20.42           N  
ATOM   3146  CZ  ARG A 576      -2.681 -11.111 -30.822  1.00 19.65           C  
ATOM   3147  NH1 ARG A 576      -2.507  -9.963 -30.151  1.00 20.14           N  
ATOM   3148  NH2 ARG A 576      -1.706 -12.028 -30.793  1.00 18.73           N1+
ATOM   3149  H   ARG A 576      -9.950  -8.637 -30.563  1.00  0.00           H  
ATOM   3150  HA  ARG A 576      -8.424 -10.862 -29.394  1.00  0.00           H  
ATOM   3151  HB3 ARG A 576      -7.076  -8.837 -31.249  1.00  0.00           H  
ATOM   3152  HB2 ARG A 576      -7.683 -10.351 -31.842  1.00  0.00           H  
ATOM   3153  HG3 ARG A 576      -6.197 -11.633 -30.287  1.00  0.00           H  
ATOM   3154  HG2 ARG A 576      -5.568 -10.117 -29.707  1.00  0.00           H  
ATOM   3155  HD3 ARG A 576      -4.636  -9.523 -31.865  1.00  0.00           H  
ATOM   3156  HD2 ARG A 576      -5.459 -10.797 -32.693  1.00  0.00           H  
ATOM   3157  HE  ARG A 576      -3.859 -12.303 -31.949  1.00  0.00           H  
ATOM   3158 HH12 ARG A 576      -1.657  -9.784 -29.636  1.00  0.00           H  
ATOM   3159 HH11 ARG A 576      -3.226  -9.249 -30.191  1.00  0.00           H  
ATOM   3160 HH22 ARG A 576      -0.856 -11.859 -30.277  1.00  0.00           H  
ATOM   3161 HH21 ARG A 576      -1.815 -12.897 -31.298  1.00  0.00           H  
ATOM   3162  N   ASP A 577      -7.503  -9.315 -27.635  1.00 17.76           N  
ATOM   3163  CA  ASP A 577      -7.215  -8.531 -26.424  1.00 18.38           C  
ATOM   3164  C   ASP A 577      -6.321  -7.297 -26.673  1.00 18.05           C  
ATOM   3165  O   ASP A 577      -6.505  -6.284 -26.006  1.00 17.72           O  
ATOM   3166  CB  ASP A 577      -6.659  -9.429 -25.290  1.00 20.60           C  
ATOM   3167  CG  ASP A 577      -6.475  -8.724 -23.936  1.00 23.54           C  
ATOM   3168  OD1 ASP A 577      -5.306  -8.535 -23.532  1.00 24.54           O  
ATOM   3169  OD2 ASP A 577      -7.505  -8.299 -23.367  1.00 24.99           O1-
ATOM   3170  H   ASP A 577      -7.281 -10.300 -27.576  1.00  0.00           H  
ATOM   3171  HA  ASP A 577      -8.183  -8.146 -26.094  1.00  0.00           H  
ATOM   3172  HB3 ASP A 577      -5.719  -9.885 -25.610  1.00  0.00           H  
ATOM   3173  HB2 ASP A 577      -7.336 -10.271 -25.140  1.00  0.00           H  
ATOM   3174  N   ARG A 578      -5.409  -7.398 -27.647  1.00 16.96           N  
ATOM   3175  CA  ARG A 578      -4.645  -6.302 -28.237  1.00 17.58           C  
ATOM   3176  C   ARG A 578      -4.491  -6.611 -29.730  1.00 18.05           C  
ATOM   3177  O   ARG A 578      -4.534  -7.781 -30.102  1.00 18.65           O  
ATOM   3178  CB  ARG A 578      -3.253  -6.197 -27.573  1.00 15.99           C  
ATOM   3179  CG  ARG A 578      -3.230  -5.683 -26.122  1.00 14.61           C  
ATOM   3180  CD  ARG A 578      -3.858  -4.285 -25.971  1.00 18.41           C  
ATOM   3181  NE  ARG A 578      -3.677  -3.734 -24.618  1.00 16.95           N  
ATOM   3182  CZ  ARG A 578      -4.457  -3.921 -23.537  1.00 17.82           C  
ATOM   3183  NH1 ARG A 578      -5.526  -4.730 -23.551  1.00 17.57           N  
ATOM   3184  NH2 ARG A 578      -4.154  -3.275 -22.404  1.00 19.25           N1+
ATOM   3185  H   ARG A 578      -5.333  -8.274 -28.144  1.00  0.00           H  
ATOM   3186  HA  ARG A 578      -5.194  -5.364 -28.154  1.00  0.00           H  
ATOM   3187  HB3 ARG A 578      -2.640  -5.518 -28.166  1.00  0.00           H  
ATOM   3188  HB2 ARG A 578      -2.747  -7.163 -27.616  1.00  0.00           H  
ATOM   3189  HG3 ARG A 578      -2.212  -5.692 -25.730  1.00  0.00           H  
ATOM   3190  HG2 ARG A 578      -3.783  -6.393 -25.505  1.00  0.00           H  
ATOM   3191  HD3 ARG A 578      -4.929  -4.320 -26.155  1.00  0.00           H  
ATOM   3192  HD2 ARG A 578      -3.472  -3.604 -26.723  1.00  0.00           H  
ATOM   3193  HE  ARG A 578      -2.857  -3.156 -24.508  1.00  0.00           H  
ATOM   3194 HH12 ARG A 578      -6.089  -4.862 -22.723  1.00  0.00           H  
ATOM   3195 HH11 ARG A 578      -5.765  -5.237 -24.395  1.00  0.00           H  
ATOM   3196 HH22 ARG A 578      -4.720  -3.418 -21.577  1.00  0.00           H  
ATOM   3197 HH21 ARG A 578      -3.378  -2.632 -22.365  1.00  0.00           H  
ATOM   3198  N   ALA A 579      -4.273  -5.581 -30.559  1.00 17.11           N  
ATOM   3199  CA  ALA A 579      -3.939  -5.764 -31.970  1.00 18.61           C  
ATOM   3200  C   ALA A 579      -2.414  -5.750 -32.140  1.00 19.73           C  
ATOM   3201  O   ALA A 579      -1.754  -4.861 -31.609  1.00 20.94           O  
ATOM   3202  CB  ALA A 579      -4.596  -4.654 -32.800  1.00 17.72           C  
ATOM   3203  H   ALA A 579      -4.237  -4.633 -30.206  1.00  0.00           H  
ATOM   3204  HA  ALA A 579      -4.337  -6.714 -32.329  1.00  0.00           H  
ATOM   3205  HB1 ALA A 579      -4.556  -4.899 -33.860  1.00  0.00           H  
ATOM   3206  HB2 ALA A 579      -5.644  -4.531 -32.541  1.00  0.00           H  
ATOM   3207  HB3 ALA A 579      -4.108  -3.693 -32.661  1.00  0.00           H  
ATOM   3208  N   VAL A 580      -1.886  -6.722 -32.900  1.00 20.20           N  
ATOM   3209  CA  VAL A 580      -0.484  -6.763 -33.324  1.00 21.44           C  
ATOM   3210  C   VAL A 580      -0.189  -5.658 -34.353  1.00 19.96           C  
ATOM   3211  O   VAL A 580       0.830  -4.985 -34.224  1.00 19.27           O  
ATOM   3212  CB  VAL A 580      -0.098  -8.141 -33.938  1.00 25.45           C  
ATOM   3213  CG1 VAL A 580       1.266  -8.188 -34.658  1.00 28.40           C  
ATOM   3214  CG2 VAL A 580      -0.151  -9.244 -32.870  1.00 27.75           C  
ATOM   3215  H   VAL A 580      -2.491  -7.436 -33.296  1.00  0.00           H  
ATOM   3216  HA  VAL A 580       0.141  -6.589 -32.445  1.00  0.00           H  
ATOM   3217  HB  VAL A 580      -0.850  -8.399 -34.688  1.00  0.00           H  
ATOM   3218 HG11 VAL A 580       1.518  -9.204 -34.962  1.00  0.00           H  
ATOM   3219 HG12 VAL A 580       1.268  -7.591 -35.568  1.00  0.00           H  
ATOM   3220 HG13 VAL A 580       2.065  -7.823 -34.015  1.00  0.00           H  
ATOM   3221 HG21 VAL A 580       0.140 -10.212 -33.279  1.00  0.00           H  
ATOM   3222 HG22 VAL A 580       0.509  -9.022 -32.032  1.00  0.00           H  
ATOM   3223 HG23 VAL A 580      -1.163  -9.353 -32.487  1.00  0.00           H  
ATOM   3224  N   ARG A 581      -1.099  -5.492 -35.324  1.00 18.05           N  
ATOM   3225  CA  ARG A 581      -1.025  -4.481 -36.373  1.00 19.30           C  
ATOM   3226  C   ARG A 581      -2.025  -3.354 -36.113  1.00 17.68           C  
ATOM   3227  O   ARG A 581      -3.048  -3.558 -35.457  1.00 18.40           O  
ATOM   3228  CB  ARG A 581      -1.260  -5.153 -37.733  1.00 19.64           C  
ATOM   3229  CG  ARG A 581      -0.012  -5.926 -38.175  1.00 26.86           C  
ATOM   3230  CD  ARG A 581      -0.192  -6.723 -39.473  1.00 31.22           C  
ATOM   3231  NE  ARG A 581       1.117  -7.041 -40.070  1.00 38.49           N  
ATOM   3232  CZ  ARG A 581       2.091  -7.846 -39.603  1.00 40.23           C  
ATOM   3233  NH1 ARG A 581       1.947  -8.599 -38.501  1.00 42.13           N  
ATOM   3234  NH2 ARG A 581       3.254  -7.883 -40.266  1.00 43.72           N1+
ATOM   3235  H   ARG A 581      -1.915  -6.096 -35.355  1.00  0.00           H  
ATOM   3236  HA  ARG A 581      -0.036  -4.030 -36.381  1.00  0.00           H  
ATOM   3237  HB3 ARG A 581      -1.450  -4.390 -38.486  1.00  0.00           H  
ATOM   3238  HB2 ARG A 581      -2.141  -5.795 -37.715  1.00  0.00           H  
ATOM   3239  HG3 ARG A 581       0.189  -6.645 -37.382  1.00  0.00           H  
ATOM   3240  HG2 ARG A 581       0.859  -5.272 -38.215  1.00  0.00           H  
ATOM   3241  HD3 ARG A 581      -0.861  -6.226 -40.175  1.00  0.00           H  
ATOM   3242  HD2 ARG A 581      -0.651  -7.685 -39.237  1.00  0.00           H  
ATOM   3243  HE  ARG A 581       1.334  -6.477 -40.885  1.00  0.00           H  
ATOM   3244 HH12 ARG A 581       2.699  -9.190 -38.175  1.00  0.00           H  
ATOM   3245 HH11 ARG A 581       1.065  -8.600 -38.007  1.00  0.00           H  
ATOM   3246 HH22 ARG A 581       4.011  -8.471 -39.946  1.00  0.00           H  
ATOM   3247 HH21 ARG A 581       3.388  -7.313 -41.090  1.00  0.00           H  
ATOM   3248  N   LEU A 582      -1.668  -2.164 -36.620  1.00 16.36           N  
ATOM   3249  CA  LEU A 582      -2.369  -0.907 -36.388  1.00 15.12           C  
ATOM   3250  C   LEU A 582      -3.787  -0.942 -36.973  1.00 15.03           C  
ATOM   3251  O   LEU A 582      -3.967  -1.322 -38.130  1.00 17.31           O  
ATOM   3252  CB  LEU A 582      -1.510   0.237 -36.979  1.00 16.69           C  
ATOM   3253  CG  LEU A 582      -2.002   1.680 -36.724  1.00 16.28           C  
ATOM   3254  CD1 LEU A 582      -1.863   2.075 -35.248  1.00 14.79           C  
ATOM   3255  CD2 LEU A 582      -1.270   2.688 -37.632  1.00 16.53           C  
ATOM   3256  H   LEU A 582      -0.809  -2.094 -37.146  1.00  0.00           H  
ATOM   3257  HA  LEU A 582      -2.437  -0.786 -35.307  1.00  0.00           H  
ATOM   3258  HB3 LEU A 582      -1.430   0.079 -38.052  1.00  0.00           H  
ATOM   3259  HB2 LEU A 582      -0.489   0.153 -36.604  1.00  0.00           H  
ATOM   3260  HG  LEU A 582      -3.062   1.739 -36.976  1.00  0.00           H  
ATOM   3261 HD11 LEU A 582      -2.481   2.941 -35.016  1.00  0.00           H  
ATOM   3262 HD12 LEU A 582      -2.150   1.271 -34.574  1.00  0.00           H  
ATOM   3263 HD13 LEU A 582      -0.832   2.328 -35.013  1.00  0.00           H  
ATOM   3264 HD21 LEU A 582      -0.835   3.514 -37.068  1.00  0.00           H  
ATOM   3265 HD22 LEU A 582      -0.460   2.220 -38.189  1.00  0.00           H  
ATOM   3266 HD23 LEU A 582      -1.955   3.120 -38.362  1.00  0.00           H  
ATOM   3267  N   LYS A 583      -4.758  -0.543 -36.145  1.00 14.95           N  
ATOM   3268  CA  LYS A 583      -6.155  -0.368 -36.531  1.00 16.42           C  
ATOM   3269  C   LYS A 583      -6.480   1.127 -36.486  1.00 16.59           C  
ATOM   3270  O   LYS A 583      -5.759   1.889 -35.839  1.00 17.44           O  
ATOM   3271  CB  LYS A 583      -7.056  -1.129 -35.538  1.00 16.79           C  
ATOM   3272  CG  LYS A 583      -6.771  -2.635 -35.416  1.00 18.60           C  
ATOM   3273  CD  LYS A 583      -7.120  -3.447 -36.674  1.00 21.39           C  
ATOM   3274  CE  LYS A 583      -6.713  -4.927 -36.554  1.00 23.26           C  
ATOM   3275  NZ  LYS A 583      -5.294  -5.139 -36.888  1.00 25.93           N1+
ATOM   3276  H   LYS A 583      -4.526  -0.257 -35.204  1.00  0.00           H  
ATOM   3277  HA  LYS A 583      -6.332  -0.729 -37.543  1.00  0.00           H  
ATOM   3278  HB3 LYS A 583      -8.105  -0.989 -35.807  1.00  0.00           H  
ATOM   3279  HB2 LYS A 583      -6.939  -0.679 -34.553  1.00  0.00           H  
ATOM   3280  HG3 LYS A 583      -7.355  -3.028 -34.582  1.00  0.00           H  
ATOM   3281  HG2 LYS A 583      -5.729  -2.797 -35.137  1.00  0.00           H  
ATOM   3282  HD3 LYS A 583      -6.668  -2.999 -37.559  1.00  0.00           H  
ATOM   3283  HD2 LYS A 583      -8.197  -3.388 -36.838  1.00  0.00           H  
ATOM   3284  HE3 LYS A 583      -7.310  -5.532 -37.234  1.00  0.00           H  
ATOM   3285  HE2 LYS A 583      -6.915  -5.301 -35.550  1.00  0.00           H  
ATOM   3286  HZ1 LYS A 583      -5.048  -6.109 -36.722  1.00  0.00           H  
ATOM   3287  HZ2 LYS A 583      -5.143  -4.912 -37.861  1.00  0.00           H  
ATOM   3288  HZ3 LYS A 583      -4.711  -4.557 -36.303  1.00  0.00           H  
ATOM   3289  N   ALA A 584      -7.581   1.511 -37.145  1.00 15.85           N  
ATOM   3290  CA  ALA A 584      -8.106   2.869 -37.111  1.00 16.90           C  
ATOM   3291  C   ALA A 584      -9.596   2.901 -37.454  1.00 17.37           C  
ATOM   3292  O   ALA A 584     -10.098   2.006 -38.135  1.00 19.05           O  
ATOM   3293  CB  ALA A 584      -7.296   3.772 -38.054  1.00 17.29           C  
ATOM   3294  H   ALA A 584      -8.112   0.839 -37.684  1.00  0.00           H  
ATOM   3295  HA  ALA A 584      -8.014   3.226 -36.086  1.00  0.00           H  
ATOM   3296  HB1 ALA A 584      -7.685   4.791 -38.073  1.00  0.00           H  
ATOM   3297  HB2 ALA A 584      -6.250   3.824 -37.752  1.00  0.00           H  
ATOM   3298  HB3 ALA A 584      -7.328   3.400 -39.075  1.00  0.00           H  
ATOM   3299  N   ALA A 585     -10.265   3.959 -36.978  1.00 17.47           N  
ATOM   3300  CA  ALA A 585     -11.688   4.209 -37.181  1.00 19.62           C  
ATOM   3301  C   ALA A 585     -11.950   5.717 -37.222  1.00 21.20           C  
ATOM   3302  O   ALA A 585     -11.234   6.478 -36.573  1.00 21.77           O  
ATOM   3303  CB  ALA A 585     -12.489   3.545 -36.048  1.00 19.30           C  
ATOM   3304  H   ALA A 585      -9.767   4.664 -36.451  1.00  0.00           H  
ATOM   3305  HA  ALA A 585     -11.997   3.788 -38.137  1.00  0.00           H  
ATOM   3306  HB1 ALA A 585     -13.561   3.647 -36.215  1.00  0.00           H  
ATOM   3307  HB2 ALA A 585     -12.271   2.480 -35.973  1.00  0.00           H  
ATOM   3308  HB3 ALA A 585     -12.262   3.991 -35.080  1.00  0.00           H  
ATOM   3309  N   ARG A 586     -12.996   6.109 -37.964  1.00 20.50           N  
ATOM   3310  CA  ARG A 586     -13.480   7.485 -38.053  1.00 21.85           C  
ATOM   3311  C   ARG A 586     -14.728   7.625 -37.174  1.00 22.94           C  
ATOM   3312  O   ARG A 586     -15.698   6.902 -37.401  1.00 23.41           O  
ATOM   3313  CB  ARG A 586     -13.774   7.811 -39.532  1.00 23.45           C  
ATOM   3314  CG  ARG A 586     -13.917   9.317 -39.820  1.00 26.56           C  
ATOM   3315  CD  ARG A 586     -14.193   9.582 -41.309  1.00 28.40           C  
ATOM   3316  NE  ARG A 586     -13.962  10.988 -41.682  1.00 32.11           N  
ATOM   3317  CZ  ARG A 586     -14.323  11.596 -42.829  1.00 33.63           C  
ATOM   3318  NH1 ARG A 586     -15.030  10.965 -43.781  1.00 32.16           N  
ATOM   3319  NH2 ARG A 586     -13.959  12.870 -43.029  1.00 34.38           N1+
ATOM   3320  H   ARG A 586     -13.533   5.420 -38.474  1.00  0.00           H  
ATOM   3321  HA  ARG A 586     -12.706   8.167 -37.702  1.00  0.00           H  
ATOM   3322  HB3 ARG A 586     -14.659   7.273 -39.876  1.00  0.00           H  
ATOM   3323  HB2 ARG A 586     -12.951   7.435 -40.142  1.00  0.00           H  
ATOM   3324  HG3 ARG A 586     -13.072   9.895 -39.448  1.00  0.00           H  
ATOM   3325  HG2 ARG A 586     -14.785   9.661 -39.254  1.00  0.00           H  
ATOM   3326  HD3 ARG A 586     -15.261   9.424 -41.466  1.00  0.00           H  
ATOM   3327  HD2 ARG A 586     -13.677   8.880 -41.965  1.00  0.00           H  
ATOM   3328  HE  ARG A 586     -13.437  11.529 -41.010  1.00  0.00           H  
ATOM   3329 HH12 ARG A 586     -15.289  11.440 -44.634  1.00  0.00           H  
ATOM   3330 HH11 ARG A 586     -15.301  10.002 -43.646  1.00  0.00           H  
ATOM   3331 HH22 ARG A 586     -14.213  13.348 -43.881  1.00  0.00           H  
ATOM   3332 HH21 ARG A 586     -13.427  13.367 -42.329  1.00  0.00           H  
ATOM   3333  N   LEU A 587     -14.670   8.531 -36.184  1.00 21.45           N  
ATOM   3334  CA  LEU A 587     -15.739   8.749 -35.204  1.00 22.68           C  
ATOM   3335  C   LEU A 587     -16.213  10.212 -35.261  1.00 22.29           C  
ATOM   3336  O   LEU A 587     -15.363  11.099 -35.361  1.00 22.29           O  
ATOM   3337  CB  LEU A 587     -15.219   8.514 -33.767  1.00 25.80           C  
ATOM   3338  CG  LEU A 587     -14.309   7.299 -33.518  1.00 30.04           C  
ATOM   3339  CD1 LEU A 587     -13.944   7.252 -32.025  1.00 30.02           C  
ATOM   3340  CD2 LEU A 587     -14.884   5.968 -34.032  1.00 31.94           C  
ATOM   3341  H   LEU A 587     -13.844   9.105 -36.074  1.00  0.00           H  
ATOM   3342  HA  LEU A 587     -16.554   8.055 -35.399  1.00  0.00           H  
ATOM   3343  HB3 LEU A 587     -16.088   8.449 -33.110  1.00  0.00           H  
ATOM   3344  HB2 LEU A 587     -14.669   9.389 -33.425  1.00  0.00           H  
ATOM   3345  HG  LEU A 587     -13.379   7.473 -34.063  1.00  0.00           H  
ATOM   3346 HD11 LEU A 587     -14.117   6.279 -31.568  1.00  0.00           H  
ATOM   3347 HD12 LEU A 587     -12.891   7.493 -31.898  1.00  0.00           H  
ATOM   3348 HD13 LEU A 587     -14.500   7.988 -31.441  1.00  0.00           H  
ATOM   3349 HD21 LEU A 587     -14.848   5.181 -33.281  1.00  0.00           H  
ATOM   3350 HD22 LEU A 587     -15.919   6.064 -34.355  1.00  0.00           H  
ATOM   3351 HD23 LEU A 587     -14.313   5.611 -34.887  1.00  0.00           H  
ATOM   3352  N   PRO A 588     -17.533  10.452 -35.104  1.00 21.85           N  
ATOM   3353  CA  PRO A 588     -18.045  11.802 -34.827  1.00 20.12           C  
ATOM   3354  C   PRO A 588     -17.848  12.191 -33.351  1.00 20.97           C  
ATOM   3355  O   PRO A 588     -18.012  11.347 -32.468  1.00 20.35           O  
ATOM   3356  CB  PRO A 588     -19.536  11.665 -35.158  1.00 21.37           C  
ATOM   3357  CG  PRO A 588     -19.879  10.244 -34.746  1.00 22.12           C  
ATOM   3358  CD  PRO A 588     -18.614   9.459 -35.083  1.00 21.96           C  
ATOM   3359  HA  PRO A 588     -17.586  12.551 -35.476  1.00  0.00           H  
ATOM   3360  HB3 PRO A 588     -19.691  11.780 -36.230  1.00  0.00           H  
ATOM   3361  HB2 PRO A 588     -20.161  12.406 -34.661  1.00  0.00           H  
ATOM   3362  HG3 PRO A 588     -20.771   9.865 -35.235  1.00  0.00           H  
ATOM   3363  HG2 PRO A 588     -20.057  10.205 -33.672  1.00  0.00           H  
ATOM   3364  HD2 PRO A 588     -18.451   8.665 -34.351  1.00  0.00           H  
ATOM   3365  HD3 PRO A 588     -18.700   9.010 -36.074  1.00  0.00           H  
ATOM   3366  N   VAL A 589     -17.567  13.479 -33.109  1.00 19.64           N  
ATOM   3367  CA  VAL A 589     -17.722  14.119 -31.802  1.00 19.29           C  
ATOM   3368  C   VAL A 589     -19.214  14.129 -31.404  1.00 21.18           C  
ATOM   3369  O   VAL A 589     -20.061  14.403 -32.252  1.00 21.08           O  
ATOM   3370  CB  VAL A 589     -17.174  15.578 -31.833  1.00 18.31           C  
ATOM   3371  CG1 VAL A 589     -17.577  16.468 -30.640  1.00 19.34           C  
ATOM   3372  CG2 VAL A 589     -15.640  15.582 -31.957  1.00 18.68           C  
ATOM   3373  H   VAL A 589     -17.384  14.104 -33.884  1.00  0.00           H  
ATOM   3374  HA  VAL A 589     -17.156  13.541 -31.068  1.00  0.00           H  
ATOM   3375  HB  VAL A 589     -17.563  16.058 -32.734  1.00  0.00           H  
ATOM   3376 HG11 VAL A 589     -17.091  17.441 -30.705  1.00  0.00           H  
ATOM   3377 HG12 VAL A 589     -18.650  16.663 -30.605  1.00  0.00           H  
ATOM   3378 HG13 VAL A 589     -17.286  16.009 -29.695  1.00  0.00           H  
ATOM   3379 HG21 VAL A 589     -15.247  16.595 -32.029  1.00  0.00           H  
ATOM   3380 HG22 VAL A 589     -15.176  15.102 -31.096  1.00  0.00           H  
ATOM   3381 HG23 VAL A 589     -15.303  15.048 -32.842  1.00  0.00           H  
ATOM   3382  N   ALA A 590     -19.497  13.814 -30.135  1.00 21.28           N  
ATOM   3383  CA  ALA A 590     -20.837  13.761 -29.554  1.00 22.96           C  
ATOM   3384  C   ALA A 590     -20.946  14.785 -28.404  1.00 23.87           C  
ATOM   3385  O   ALA A 590     -19.914  15.261 -27.932  1.00 22.52           O  
ATOM   3386  CB  ALA A 590     -21.070  12.326 -29.049  1.00 24.30           C  
ATOM   3387  H   ALA A 590     -18.734  13.631 -29.494  1.00  0.00           H  
ATOM   3388  HA  ALA A 590     -21.579  13.992 -30.318  1.00  0.00           H  
ATOM   3389  HB1 ALA A 590     -22.073  12.191 -28.649  1.00  0.00           H  
ATOM   3390  HB2 ALA A 590     -20.947  11.607 -29.858  1.00  0.00           H  
ATOM   3391  HB3 ALA A 590     -20.362  12.058 -28.261  1.00  0.00           H  
ATOM   3392  N   PRO A 591     -22.176  15.074 -27.913  1.00 24.73           N  
ATOM   3393  CA  PRO A 591     -22.365  15.798 -26.639  1.00 25.77           C  
ATOM   3394  C   PRO A 591     -21.830  15.001 -25.436  1.00 25.62           C  
ATOM   3395  O   PRO A 591     -21.936  13.775 -25.435  1.00 25.93           O  
ATOM   3396  CB  PRO A 591     -23.893  15.990 -26.543  1.00 26.50           C  
ATOM   3397  CG  PRO A 591     -24.419  15.766 -27.949  1.00 26.85           C  
ATOM   3398  CD  PRO A 591     -23.464  14.722 -28.505  1.00 25.94           C  
ATOM   3399  HA  PRO A 591     -21.871  16.769 -26.716  1.00  0.00           H  
ATOM   3400  HB3 PRO A 591     -24.162  16.975 -26.162  1.00  0.00           H  
ATOM   3401  HB2 PRO A 591     -24.341  15.249 -25.876  1.00  0.00           H  
ATOM   3402  HG3 PRO A 591     -24.321  16.689 -28.525  1.00  0.00           H  
ATOM   3403  HG2 PRO A 591     -25.466  15.460 -27.980  1.00  0.00           H  
ATOM   3404  HD2 PRO A 591     -23.751  13.726 -28.167  1.00  0.00           H  
ATOM   3405  HD3 PRO A 591     -23.481  14.730 -29.592  1.00  0.00           H  
ATOM   3406  N   LEU A 592     -21.291  15.709 -24.427  1.00 26.91           N  
ATOM   3407  CA  LEU A 592     -20.779  15.129 -23.174  1.00 28.09           C  
ATOM   3408  C   LEU A 592     -21.832  14.326 -22.374  1.00 29.83           C  
ATOM   3409  O   LEU A 592     -21.462  13.422 -21.626  1.00 29.50           O  
ATOM   3410  CB  LEU A 592     -20.133  16.248 -22.321  1.00 29.60           C  
ATOM   3411  CG  LEU A 592     -19.139  15.763 -21.236  1.00 30.71           C  
ATOM   3412  CD1 LEU A 592     -17.889  15.110 -21.863  1.00 32.39           C  
ATOM   3413  CD2 LEU A 592     -18.765  16.913 -20.278  1.00 31.17           C  
ATOM   3414  H   LEU A 592     -21.238  16.717 -24.504  1.00  0.00           H  
ATOM   3415  HA  LEU A 592     -20.005  14.424 -23.465  1.00  0.00           H  
ATOM   3416  HB3 LEU A 592     -20.927  16.835 -21.856  1.00  0.00           H  
ATOM   3417  HB2 LEU A 592     -19.605  16.945 -22.973  1.00  0.00           H  
ATOM   3418  HG  LEU A 592     -19.624  15.001 -20.630  1.00  0.00           H  
ATOM   3419 HD11 LEU A 592     -16.956  15.420 -21.393  1.00  0.00           H  
ATOM   3420 HD12 LEU A 592     -17.948  14.027 -21.767  1.00  0.00           H  
ATOM   3421 HD13 LEU A 592     -17.794  15.338 -22.925  1.00  0.00           H  
ATOM   3422 HD21 LEU A 592     -17.701  16.947 -20.047  1.00  0.00           H  
ATOM   3423 HD22 LEU A 592     -19.033  17.886 -20.691  1.00  0.00           H  
ATOM   3424 HD23 LEU A 592     -19.284  16.822 -19.325  1.00  0.00           H  
ATOM   3425  N   ARG A 593     -23.121  14.638 -22.587  1.00 30.89           N  
ATOM   3426  CA  ARG A 593     -24.282  13.923 -22.062  1.00 32.75           C  
ATOM   3427  C   ARG A 593     -24.344  12.442 -22.489  1.00 32.47           C  
ATOM   3428  O   ARG A 593     -24.769  11.620 -21.682  1.00 33.18           O  
ATOM   3429  CB  ARG A 593     -25.543  14.702 -22.498  1.00 35.64           C  
ATOM   3430  CG  ARG A 593     -26.893  14.281 -21.878  1.00 39.71           C  
ATOM   3431  CD  ARG A 593     -27.165  14.812 -20.454  1.00 41.35           C  
ATOM   3432  NE  ARG A 593     -26.548  14.019 -19.368  1.00 43.63           N  
ATOM   3433  CZ  ARG A 593     -26.222  14.443 -18.130  1.00 44.42           C  
ATOM   3434  NH1 ARG A 593     -26.238  15.739 -17.778  1.00 45.80           N  
ATOM   3435  NH2 ARG A 593     -25.889  13.540 -17.201  1.00 46.93           N1+
ATOM   3436  H   ARG A 593     -23.333  15.405 -23.214  1.00  0.00           H  
ATOM   3437  HA  ARG A 593     -24.212  13.959 -20.977  1.00  0.00           H  
ATOM   3438  HB3 ARG A 593     -25.634  14.631 -23.583  1.00  0.00           H  
ATOM   3439  HB2 ARG A 593     -25.403  15.763 -22.296  1.00  0.00           H  
ATOM   3440  HG3 ARG A 593     -26.920  13.195 -21.866  1.00  0.00           H  
ATOM   3441  HG2 ARG A 593     -27.720  14.572 -22.528  1.00  0.00           H  
ATOM   3442  HD3 ARG A 593     -28.232  14.960 -20.284  1.00  0.00           H  
ATOM   3443  HD2 ARG A 593     -26.715  15.801 -20.398  1.00  0.00           H  
ATOM   3444  HE  ARG A 593     -26.503  13.024 -19.548  1.00  0.00           H  
ATOM   3445 HH12 ARG A 593     -26.058  16.015 -16.824  1.00  0.00           H  
ATOM   3446 HH11 ARG A 593     -26.484  16.440 -18.463  1.00  0.00           H  
ATOM   3447 HH22 ARG A 593     -25.684  13.825 -16.256  1.00  0.00           H  
ATOM   3448 HH21 ARG A 593     -25.962  12.549 -17.405  1.00  0.00           H  
ATOM   3449  N   LYS A 594     -23.907  12.121 -23.722  1.00 32.56           N  
ATOM   3450  CA  LYS A 594     -23.930  10.760 -24.269  1.00 32.60           C  
ATOM   3451  C   LYS A 594     -23.029   9.766 -23.520  1.00 32.53           C  
ATOM   3452  O   LYS A 594     -23.498   8.678 -23.190  1.00 32.92           O  
ATOM   3453  CB  LYS A 594     -23.594  10.781 -25.772  1.00 34.51           C  
ATOM   3454  CG  LYS A 594     -24.699  11.346 -26.683  1.00 36.91           C  
ATOM   3455  CD  LYS A 594     -26.019  10.560 -26.597  1.00 39.56           C  
ATOM   3456  CE  LYS A 594     -27.023  10.941 -27.693  1.00 42.19           C  
ATOM   3457  NZ  LYS A 594     -28.288  10.201 -27.540  1.00 43.54           N1+
ATOM   3458  H   LYS A 594     -23.532  12.838 -24.328  1.00  0.00           H  
ATOM   3459  HA  LYS A 594     -24.946  10.389 -24.134  1.00  0.00           H  
ATOM   3460  HB3 LYS A 594     -23.408   9.759 -26.089  1.00  0.00           H  
ATOM   3461  HB2 LYS A 594     -22.657  11.311 -25.945  1.00  0.00           H  
ATOM   3462  HG3 LYS A 594     -24.338  11.332 -27.711  1.00  0.00           H  
ATOM   3463  HG2 LYS A 594     -24.880  12.394 -26.439  1.00  0.00           H  
ATOM   3464  HD3 LYS A 594     -26.487  10.748 -25.629  1.00  0.00           H  
ATOM   3465  HD2 LYS A 594     -25.809   9.489 -26.633  1.00  0.00           H  
ATOM   3466  HE3 LYS A 594     -26.611  10.728 -28.679  1.00  0.00           H  
ATOM   3467  HE2 LYS A 594     -27.236  12.010 -27.657  1.00  0.00           H  
ATOM   3468  HZ1 LYS A 594     -28.692  10.409 -26.637  1.00  0.00           H  
ATOM   3469  HZ2 LYS A 594     -28.931  10.475 -28.270  1.00  0.00           H  
ATOM   3470  HZ3 LYS A 594     -28.106   9.209 -27.603  1.00  0.00           H  
ATOM   3471  N   CYS A 595     -21.780  10.162 -23.234  1.00 31.39           N  
ATOM   3472  CA  CYS A 595     -20.832   9.384 -22.429  1.00 30.86           C  
ATOM   3473  C   CYS A 595     -21.214   9.295 -20.939  1.00 31.52           C  
ATOM   3474  O   CYS A 595     -20.926   8.268 -20.327  1.00 30.80           O  
ATOM   3475  CB ACYS A 595     -19.381   9.871 -22.638  0.60 30.80           C  
ATOM   3476  CB BCYS A 595     -19.496  10.409 -22.610  0.50 28.19           C  
ATOM   3477  SG ACYS A 595     -19.182  11.625 -23.038  0.10 30.44           S  
ATOM   3478  SG BCYS A 595     -18.496  10.198 -24.080  0.40 25.23           S  
ATOM   3479  H   CYS A 595     -21.462  11.071 -23.539  1.00  0.00           H  
ATOM   3480  HA  CYS A 595     -20.860   8.362 -22.809  1.00  0.00           H  
ATOM   3481  HB3ACYS A 595     -18.916   9.308 -23.448  0.60  0.00           H  
ATOM   3482  HB3BCYS A 595     -18.885  10.209 -21.729  0.50  0.00           H  
ATOM   3483  HB2ACYS A 595     -18.780   9.648 -21.758  0.60  0.00           H  
ATOM   3484  HB2BCYS A 595     -19.720  11.468 -22.479  0.50  0.00           H  
ATOM   3485  N   LYS A 596     -21.903  10.318 -20.397  1.00 31.85           N  
ATOM   3486  CA  LYS A 596     -22.495  10.291 -19.052  1.00 33.40           C  
ATOM   3487  C   LYS A 596     -23.660   9.289 -18.912  1.00 34.66           C  
ATOM   3488  O   LYS A 596     -23.843   8.735 -17.828  1.00 34.77           O  
ATOM   3489  CB  LYS A 596     -22.991  11.699 -18.671  1.00 33.45           C  
ATOM   3490  CG  LYS A 596     -21.880  12.717 -18.387  1.00 33.51           C  
ATOM   3491  CD  LYS A 596     -22.455  14.133 -18.247  1.00 34.36           C  
ATOM   3492  CE  LYS A 596     -21.411  15.175 -17.855  1.00 35.11           C  
ATOM   3493  NZ  LYS A 596     -21.981  16.535 -17.866  1.00 36.89           N1+
ATOM   3494  H   LYS A 596     -22.099  11.138 -20.954  1.00  0.00           H  
ATOM   3495  HA  LYS A 596     -21.719   9.993 -18.343  1.00  0.00           H  
ATOM   3496  HB3 LYS A 596     -23.606  11.635 -17.771  1.00  0.00           H  
ATOM   3497  HB2 LYS A 596     -23.650  12.079 -19.449  1.00  0.00           H  
ATOM   3498  HG3 LYS A 596     -21.123  12.695 -19.171  1.00  0.00           H  
ATOM   3499  HG2 LYS A 596     -21.373  12.439 -17.463  1.00  0.00           H  
ATOM   3500  HD3 LYS A 596     -23.237  14.123 -17.489  1.00  0.00           H  
ATOM   3501  HD2 LYS A 596     -22.931  14.421 -19.184  1.00  0.00           H  
ATOM   3502  HE3 LYS A 596     -20.567  15.133 -18.539  1.00  0.00           H  
ATOM   3503  HE2 LYS A 596     -21.031  14.960 -16.855  1.00  0.00           H  
ATOM   3504  HZ1 LYS A 596     -21.265  17.186 -17.565  1.00  0.00           H  
ATOM   3505  HZ2 LYS A 596     -22.292  16.771 -18.797  1.00  0.00           H  
ATOM   3506  HZ3 LYS A 596     -22.759  16.579 -17.225  1.00  0.00           H  
ATOM   3507  N   GLU A 597     -24.421   9.089 -20.003  1.00 35.15           N  
ATOM   3508  CA  GLU A 597     -25.594   8.214 -20.078  1.00 36.59           C  
ATOM   3509  C   GLU A 597     -25.276   6.723 -20.306  1.00 36.52           C  
ATOM   3510  O   GLU A 597     -26.213   5.923 -20.295  1.00 37.03           O  
ATOM   3511  CB  GLU A 597     -26.562   8.763 -21.152  1.00 39.36           C  
ATOM   3512  CG  GLU A 597     -27.362   9.989 -20.658  1.00 42.89           C  
ATOM   3513  CD  GLU A 597     -28.244  10.683 -21.710  1.00 45.57           C  
ATOM   3514  OE1 GLU A 597     -28.137  10.358 -22.916  1.00 47.15           O  
ATOM   3515  OE2 GLU A 597     -29.019  11.564 -21.278  1.00 47.01           O1-
ATOM   3516  H   GLU A 597     -24.209   9.603 -20.847  1.00  0.00           H  
ATOM   3517  HA  GLU A 597     -26.111   8.253 -19.119  1.00  0.00           H  
ATOM   3518  HB3 GLU A 597     -27.262   7.993 -21.480  1.00  0.00           H  
ATOM   3519  HB2 GLU A 597     -25.984   9.034 -22.039  1.00  0.00           H  
ATOM   3520  HG3 GLU A 597     -26.686  10.734 -20.239  1.00  0.00           H  
ATOM   3521  HG2 GLU A 597     -28.005   9.673 -19.836  1.00  0.00           H  
ATOM   3522  N   VAL A 598     -23.992   6.348 -20.481  1.00 35.02           N  
ATOM   3523  CA  VAL A 598     -23.539   4.948 -20.612  1.00 34.90           C  
ATOM   3524  C   VAL A 598     -23.564   4.316 -19.225  1.00 35.06           C  
ATOM   3525  O   VAL A 598     -23.073   4.844 -18.226  1.00 35.78           O  
ATOM   3526  CB  VAL A 598     -22.129   4.836 -21.264  1.00 33.09           C  
ATOM   3527  CG1 VAL A 598     -21.629   3.380 -21.398  1.00 33.27           C  
ATOM   3528  CG2 VAL A 598     -22.043   5.532 -22.634  1.00 33.52           C  
ATOM   3529  H   VAL A 598     -23.272   7.055 -20.523  1.00  0.00           H  
ATOM   3530  HA  VAL A 598     -24.230   4.420 -21.271  1.00  0.00           H  
ATOM   3531  HXT VAL A 598     -24.032   3.332 -19.179  1.00  0.00           H  
ATOM   3532  HB  VAL A 598     -21.422   5.349 -20.612  1.00  0.00           H  
ATOM   3533 HG11 VAL A 598     -20.668   3.342 -21.904  1.00  0.00           H  
ATOM   3534 HG12 VAL A 598     -21.486   2.907 -20.428  1.00  0.00           H  
ATOM   3535 HG13 VAL A 598     -22.328   2.769 -21.971  1.00  0.00           H  
ATOM   3536 HG21 VAL A 598     -21.040   5.463 -23.055  1.00  0.00           H  
ATOM   3537 HG22 VAL A 598     -22.739   5.092 -23.348  1.00  0.00           H  
ATOM   3538 HG23 VAL A 598     -22.279   6.588 -22.549  1.00  0.00           H  
ATOM   3539  N   ALA A 609     -18.280   8.707  -8.249  1.00 35.37           N  
ATOM   3540  CA  ALA A 609     -18.657   8.659  -9.674  1.00 35.11           C  
ATOM   3541  C   ALA A 609     -17.461   9.125 -10.539  1.00 33.30           C  
ATOM   3542  O   ALA A 609     -16.574   9.854 -10.076  1.00 35.44           O  
ATOM   3543  CB  ALA A 609     -19.897   9.531  -9.949  1.00 35.88           C  
ATOM   3544  H1  ALA A 609     -19.085   8.577  -7.653  1.00  0.00           H  
ATOM   3545  H2  ALA A 609     -17.628   7.961  -8.027  1.00  0.00           H  
ATOM   3546  HA  ALA A 609     -18.899   7.627  -9.938  1.00  0.00           H  
ATOM   3547  HB1 ALA A 609     -20.185   9.508 -11.002  1.00  0.00           H  
ATOM   3548  HB2 ALA A 609     -20.756   9.183  -9.374  1.00  0.00           H  
ATOM   3549  HB3 ALA A 609     -19.725  10.575  -9.683  1.00  0.00           H  
ATOM   3550  N   TYR A 610     -17.496   8.741 -11.826  1.00 32.02           N  
ATOM   3551  CA  TYR A 610     -16.591   9.254 -12.854  1.00 30.45           C  
ATOM   3552  C   TYR A 610     -16.750  10.761 -13.077  1.00 28.76           C  
ATOM   3553  O   TYR A 610     -17.873  11.259 -13.177  1.00 28.25           O  
ATOM   3554  CB  TYR A 610     -16.763   8.483 -14.176  1.00 32.49           C  
ATOM   3555  CG  TYR A 610     -15.817   7.304 -14.285  1.00 36.16           C  
ATOM   3556  CD1 TYR A 610     -14.491   7.529 -14.711  1.00 38.98           C  
ATOM   3557  CD2 TYR A 610     -16.232   6.002 -13.942  1.00 37.23           C  
ATOM   3558  CE1 TYR A 610     -13.578   6.461 -14.766  1.00 41.06           C  
ATOM   3559  CE2 TYR A 610     -15.310   4.936 -13.980  1.00 39.55           C  
ATOM   3560  CZ  TYR A 610     -13.974   5.174 -14.361  1.00 41.43           C  
ATOM   3561  OH  TYR A 610     -13.049   4.178 -14.275  1.00 44.11           O  
ATOM   3562  H   TYR A 610     -18.274   8.192 -12.152  1.00  0.00           H  
ATOM   3563  HA  TYR A 610     -15.586   9.071 -12.480  1.00  0.00           H  
ATOM   3564  HB3 TYR A 610     -16.521   9.141 -15.014  1.00  0.00           H  
ATOM   3565  HB2 TYR A 610     -17.798   8.184 -14.340  1.00  0.00           H  
ATOM   3566  HD1 TYR A 610     -14.165   8.520 -14.996  1.00  0.00           H  
ATOM   3567  HD2 TYR A 610     -17.247   5.819 -13.619  1.00  0.00           H  
ATOM   3568  HE1 TYR A 610     -12.567   6.647 -15.085  1.00  0.00           H  
ATOM   3569  HE2 TYR A 610     -15.617   3.945 -13.680  1.00  0.00           H  
ATOM   3570  HH  TYR A 610     -12.245   4.518 -13.846  1.00  0.00           H  
ATOM   3571  N   VAL A 611     -15.607  11.441 -13.161  1.00 26.76           N  
ATOM   3572  CA  VAL A 611     -15.519  12.877 -13.382  1.00 25.79           C  
ATOM   3573  C   VAL A 611     -15.593  13.181 -14.891  1.00 24.70           C  
ATOM   3574  O   VAL A 611     -14.883  12.560 -15.680  1.00 24.16           O  
ATOM   3575  CB  VAL A 611     -14.194  13.439 -12.795  1.00 26.77           C  
ATOM   3576  CG1 VAL A 611     -13.952  14.932 -13.081  1.00 28.42           C  
ATOM   3577  CG2 VAL A 611     -14.113  13.182 -11.280  1.00 26.53           C  
ATOM   3578  H   VAL A 611     -14.729  10.953 -13.046  1.00  0.00           H  
ATOM   3579  HA  VAL A 611     -16.351  13.367 -12.872  1.00  0.00           H  
ATOM   3580  HB  VAL A 611     -13.367  12.905 -13.259  1.00  0.00           H  
ATOM   3581 HG11 VAL A 611     -13.070  15.302 -12.558  1.00  0.00           H  
ATOM   3582 HG12 VAL A 611     -13.774  15.087 -14.141  1.00  0.00           H  
ATOM   3583 HG13 VAL A 611     -14.805  15.543 -12.781  1.00  0.00           H  
ATOM   3584 HG21 VAL A 611     -13.214  13.617 -10.844  1.00  0.00           H  
ATOM   3585 HG22 VAL A 611     -14.969  13.611 -10.760  1.00  0.00           H  
ATOM   3586 HG23 VAL A 611     -14.090  12.115 -11.061  1.00  0.00           H  
ATOM   3587  N   PHE A 612     -16.452  14.144 -15.245  1.00 24.60           N  
ATOM   3588  CA  PHE A 612     -16.604  14.683 -16.593  1.00 24.34           C  
ATOM   3589  C   PHE A 612     -16.373  16.193 -16.499  1.00 24.69           C  
ATOM   3590  O   PHE A 612     -16.924  16.830 -15.598  1.00 25.72           O  
ATOM   3591  CB  PHE A 612     -18.026  14.398 -17.112  1.00 25.52           C  
ATOM   3592  CG  PHE A 612     -18.378  12.936 -17.321  1.00 25.03           C  
ATOM   3593  CD1 PHE A 612     -18.829  12.152 -16.238  1.00 25.72           C  
ATOM   3594  CD2 PHE A 612     -18.137  12.315 -18.565  1.00 25.68           C  
ATOM   3595  CE1 PHE A 612     -19.112  10.805 -16.424  1.00 26.55           C  
ATOM   3596  CE2 PHE A 612     -18.436  10.970 -18.732  1.00 26.21           C  
ATOM   3597  CZ  PHE A 612     -18.934  10.221 -17.671  1.00 26.76           C  
ATOM   3598  H   PHE A 612     -17.016  14.592 -14.533  1.00  0.00           H  
ATOM   3599  HA  PHE A 612     -15.877  14.250 -17.280  1.00  0.00           H  
ATOM   3600  HB3 PHE A 612     -18.169  14.913 -18.064  1.00  0.00           H  
ATOM   3601  HB2 PHE A 612     -18.754  14.829 -16.424  1.00  0.00           H  
ATOM   3602  HD1 PHE A 612     -18.971  12.597 -15.266  1.00  0.00           H  
ATOM   3603  HD2 PHE A 612     -17.745  12.886 -19.393  1.00  0.00           H  
ATOM   3604  HE1 PHE A 612     -19.473  10.211 -15.597  1.00  0.00           H  
ATOM   3605  HE2 PHE A 612     -18.279  10.501 -19.692  1.00  0.00           H  
ATOM   3606  HZ  PHE A 612     -19.165   9.176 -17.815  1.00  0.00           H  
ATOM   3607  N   THR A 613     -15.571  16.742 -17.423  1.00 23.49           N  
ATOM   3608  CA  THR A 613     -15.199  18.159 -17.436  1.00 22.46           C  
ATOM   3609  C   THR A 613     -15.204  18.715 -18.879  1.00 22.38           C  
ATOM   3610  O   THR A 613     -15.224  17.925 -19.829  1.00 21.26           O  
ATOM   3611  CB  THR A 613     -13.794  18.379 -16.802  1.00 23.58           C  
ATOM   3612  OG1 THR A 613     -12.751  17.921 -17.640  1.00 23.37           O  
ATOM   3613  CG2 THR A 613     -13.632  17.774 -15.406  1.00 23.99           C  
ATOM   3614  H   THR A 613     -15.154  16.169 -18.144  1.00  0.00           H  
ATOM   3615  HA  THR A 613     -15.941  18.715 -16.864  1.00  0.00           H  
ATOM   3616  HB  THR A 613     -13.627  19.446 -16.675  1.00  0.00           H  
ATOM   3617  HG1 THR A 613     -11.927  17.908 -17.136  1.00  0.00           H  
ATOM   3618 HG21 THR A 613     -12.780  18.205 -14.885  1.00  0.00           H  
ATOM   3619 HG22 THR A 613     -14.509  17.955 -14.783  1.00  0.00           H  
ATOM   3620 HG23 THR A 613     -13.473  16.701 -15.479  1.00  0.00           H  
ATOM   3621  N   PRO A 614     -15.123  20.063 -19.036  1.00 23.20           N  
ATOM   3622  CA  PRO A 614     -14.925  20.700 -20.353  1.00 23.14           C  
ATOM   3623  C   PRO A 614     -13.578  20.394 -21.034  1.00 21.34           C  
ATOM   3624  O   PRO A 614     -13.447  20.677 -22.220  1.00 21.47           O  
ATOM   3625  CB  PRO A 614     -15.090  22.208 -20.085  1.00 24.43           C  
ATOM   3626  CG  PRO A 614     -15.794  22.299 -18.744  1.00 25.51           C  
ATOM   3627  CD  PRO A 614     -15.246  21.092 -18.001  1.00 23.91           C  
ATOM   3628  HA  PRO A 614     -15.726  20.370 -21.011  1.00  0.00           H  
ATOM   3629  HB3 PRO A 614     -15.650  22.715 -20.873  1.00  0.00           H  
ATOM   3630  HB2 PRO A 614     -14.119  22.698 -20.010  1.00  0.00           H  
ATOM   3631  HG3 PRO A 614     -16.869  22.188 -18.890  1.00  0.00           H  
ATOM   3632  HG2 PRO A 614     -15.620  23.244 -18.228  1.00  0.00           H  
ATOM   3633  HD2 PRO A 614     -14.257  21.330 -17.612  1.00  0.00           H  
ATOM   3634  HD3 PRO A 614     -15.894  20.834 -17.163  1.00  0.00           H  
ATOM   3635  N   ASN A 615     -12.623  19.801 -20.301  1.00 18.83           N  
ATOM   3636  CA  ASN A 615     -11.340  19.333 -20.825  1.00 17.77           C  
ATOM   3637  C   ASN A 615     -11.431  17.952 -21.504  1.00 17.57           C  
ATOM   3638  O   ASN A 615     -10.391  17.434 -21.911  1.00 16.65           O  
ATOM   3639  CB  ASN A 615     -10.305  19.271 -19.690  1.00 18.11           C  
ATOM   3640  CG  ASN A 615     -10.065  20.605 -18.977  1.00 20.61           C  
ATOM   3641  OD1 ASN A 615      -9.840  21.627 -19.618  1.00 20.92           O  
ATOM   3642  ND2 ASN A 615     -10.087  20.597 -17.645  1.00 20.14           N  
ATOM   3643  H   ASN A 615     -12.802  19.583 -19.329  1.00  0.00           H  
ATOM   3644  HA  ASN A 615     -10.978  20.029 -21.584  1.00  0.00           H  
ATOM   3645  HB3 ASN A 615      -9.364  18.958 -20.127  1.00  0.00           H  
ATOM   3646  HB2 ASN A 615     -10.571  18.501 -18.967  1.00  0.00           H  
ATOM   3647 HD22 ASN A 615      -9.916  21.447 -17.125  1.00  0.00           H  
ATOM   3648 HD21 ASN A 615     -10.214  19.724 -17.140  1.00  0.00           H  
ATOM   3649  N   MET A 616     -12.638  17.373 -21.605  1.00 17.48           N  
ATOM   3650  CA  MET A 616     -12.895  16.090 -22.250  1.00 17.44           C  
ATOM   3651  C   MET A 616     -13.825  16.303 -23.449  1.00 17.91           C  
ATOM   3652  O   MET A 616     -14.880  16.917 -23.302  1.00 20.52           O  
ATOM   3653  CB  MET A 616     -13.543  15.108 -21.251  1.00 16.46           C  
ATOM   3654  CG  MET A 616     -12.777  14.955 -19.933  1.00 19.11           C  
ATOM   3655  SD  MET A 616     -13.435  13.667 -18.845  1.00 17.65           S  
ATOM   3656  CE  MET A 616     -12.316  13.900 -17.443  1.00 18.16           C  
ATOM   3657  H   MET A 616     -13.448  17.845 -21.228  1.00  0.00           H  
ATOM   3658  HA  MET A 616     -11.961  15.646 -22.591  1.00  0.00           H  
ATOM   3659  HB3 MET A 616     -13.627  14.130 -21.723  1.00  0.00           H  
ATOM   3660  HB2 MET A 616     -14.561  15.423 -21.018  1.00  0.00           H  
ATOM   3661  HG3 MET A 616     -12.793  15.893 -19.381  1.00  0.00           H  
ATOM   3662  HG2 MET A 616     -11.731  14.735 -20.142  1.00  0.00           H  
ATOM   3663  HE1 MET A 616     -12.462  13.122 -16.695  1.00  0.00           H  
ATOM   3664  HE2 MET A 616     -11.285  13.855 -17.790  1.00  0.00           H  
ATOM   3665  HE3 MET A 616     -12.484  14.871 -16.977  1.00  0.00           H  
ATOM   3666  N   ILE A 617     -13.430  15.742 -24.597  1.00 17.85           N  
ATOM   3667  CA  ILE A 617     -14.253  15.584 -25.793  1.00 17.69           C  
ATOM   3668  C   ILE A 617     -14.897  14.193 -25.709  1.00 18.07           C  
ATOM   3669  O   ILE A 617     -14.190  13.213 -25.499  1.00 17.13           O  
ATOM   3670  CB  ILE A 617     -13.397  15.604 -27.096  1.00 18.24           C  
ATOM   3671  CG1 ILE A 617     -12.572  16.893 -27.256  1.00 20.34           C  
ATOM   3672  CG2 ILE A 617     -14.204  15.337 -28.388  1.00 18.56           C  
ATOM   3673  CD1 ILE A 617     -11.278  16.675 -28.051  1.00 19.14           C  
ATOM   3674  H   ILE A 617     -12.534  15.267 -24.626  1.00  0.00           H  
ATOM   3675  HA  ILE A 617     -15.020  16.360 -25.842  1.00  0.00           H  
ATOM   3676  HB  ILE A 617     -12.675  14.795 -27.013  1.00  0.00           H  
ATOM   3677 HG13 ILE A 617     -12.290  17.287 -26.285  1.00  0.00           H  
ATOM   3678 HG12 ILE A 617     -13.177  17.670 -27.720  1.00  0.00           H  
ATOM   3679 HG21 ILE A 617     -13.577  15.416 -29.276  1.00  0.00           H  
ATOM   3680 HG22 ILE A 617     -14.633  14.336 -28.413  1.00  0.00           H  
ATOM   3681 HG23 ILE A 617     -15.019  16.055 -28.499  1.00  0.00           H  
ATOM   3682 HD11 ILE A 617     -10.803  17.629 -28.271  1.00  0.00           H  
ATOM   3683 HD12 ILE A 617     -10.569  16.070 -27.483  1.00  0.00           H  
ATOM   3684 HD13 ILE A 617     -11.451  16.170 -29.001  1.00  0.00           H  
ATOM   3685  N   CYS A 618     -16.212  14.136 -25.929  1.00 17.60           N  
ATOM   3686  CA  CYS A 618     -16.964  12.898 -26.095  1.00 18.57           C  
ATOM   3687  C   CYS A 618     -17.030  12.594 -27.598  1.00 18.52           C  
ATOM   3688  O   CYS A 618     -17.274  13.513 -28.380  1.00 18.16           O  
ATOM   3689  CB  CYS A 618     -18.360  13.137 -25.503  1.00 22.53           C  
ATOM   3690  SG  CYS A 618     -19.354  11.690 -25.068  1.00 24.98           S  
ATOM   3691  H   CYS A 618     -16.714  14.989 -26.143  1.00  0.00           H  
ATOM   3692  HA  CYS A 618     -16.484  12.080 -25.557  1.00  0.00           H  
ATOM   3693  HB3 CYS A 618     -18.957  13.760 -26.167  1.00  0.00           H  
ATOM   3694  HB2 CYS A 618     -18.250  13.719 -24.590  1.00  0.00           H  
ATOM   3695  N   ALA A 619     -16.818  11.330 -27.982  1.00 18.85           N  
ATOM   3696  CA  ALA A 619     -16.898  10.886 -29.375  1.00 19.37           C  
ATOM   3697  C   ALA A 619     -17.265   9.403 -29.438  1.00 20.83           C  
ATOM   3698  O   ALA A 619     -17.113   8.693 -28.444  1.00 20.44           O  
ATOM   3699  CB  ALA A 619     -15.575  11.180 -30.110  1.00 20.31           C  
ATOM   3700  H   ALA A 619     -16.606  10.615 -27.297  1.00  0.00           H  
ATOM   3701  HA  ALA A 619     -17.709  11.430 -29.865  1.00  0.00           H  
ATOM   3702  HB1 ALA A 619     -15.623  10.880 -31.157  1.00  0.00           H  
ATOM   3703  HB2 ALA A 619     -15.337  12.244 -30.095  1.00  0.00           H  
ATOM   3704  HB3 ALA A 619     -14.739  10.649 -29.658  1.00  0.00           H  
ATOM   3705  N   GLY A 620     -17.732   8.964 -30.613  1.00 20.83           N  
ATOM   3706  CA  GLY A 620     -18.176   7.596 -30.859  1.00 23.63           C  
ATOM   3707  C   GLY A 620     -19.701   7.587 -31.022  1.00 25.37           C  
ATOM   3708  O   GLY A 620     -20.297   8.577 -31.450  1.00 24.78           O  
ATOM   3709  H   GLY A 620     -17.841   9.622 -31.376  1.00  0.00           H  
ATOM   3710  HA3 GLY A 620     -17.874   6.907 -30.068  1.00  0.00           H  
ATOM   3711  HA2 GLY A 620     -17.700   7.253 -31.772  1.00  0.00           H  
ATOM   3712  N   GLY A 621     -20.325   6.444 -30.690  1.00 27.51           N  
ATOM   3713  CA  GLY A 621     -21.779   6.271 -30.685  1.00 30.08           C  
ATOM   3714  C   GLY A 621     -22.350   5.702 -31.990  1.00 31.54           C  
ATOM   3715  O   GLY A 621     -23.563   5.500 -32.050  1.00 33.66           O  
ATOM   3716  H   GLY A 621     -19.778   5.662 -30.355  1.00  0.00           H  
ATOM   3717  HA3 GLY A 621     -22.281   7.220 -30.509  1.00  0.00           H  
ATOM   3718  HA2 GLY A 621     -22.047   5.608 -29.858  1.00  0.00           H  
ATOM   3719  N   GLU A 622     -21.517   5.440 -33.013  1.00 31.66           N  
ATOM   3720  CA  GLU A 622     -21.937   4.863 -34.292  1.00 32.39           C  
ATOM   3721  C   GLU A 622     -21.180   3.564 -34.581  1.00 33.13           C  
ATOM   3722  O   GLU A 622     -19.951   3.538 -34.486  1.00 32.46           O  
ATOM   3723  CB  GLU A 622     -21.677   5.852 -35.445  1.00 33.67           C  
ATOM   3724  CG  GLU A 622     -22.482   7.166 -35.367  1.00 34.38           C  
ATOM   3725  CD  GLU A 622     -22.352   8.068 -36.610  1.00 33.08           C  
ATOM   3726  OE1 GLU A 622     -21.573   7.735 -37.535  1.00 36.16           O  
ATOM   3727  OE2 GLU A 622     -23.046   9.108 -36.614  1.00 32.91           O1-
ATOM   3728  H   GLU A 622     -20.530   5.638 -32.915  1.00  0.00           H  
ATOM   3729  HA  GLU A 622     -23.004   4.636 -34.281  1.00  0.00           H  
ATOM   3730  HB3 GLU A 622     -21.918   5.347 -36.382  1.00  0.00           H  
ATOM   3731  HB2 GLU A 622     -20.612   6.088 -35.495  1.00  0.00           H  
ATOM   3732  HG3 GLU A 622     -22.166   7.737 -34.494  1.00  0.00           H  
ATOM   3733  HG2 GLU A 622     -23.538   6.934 -35.220  1.00  0.00           H  
ATOM   3734  N   LYS A 623     -21.933   2.534 -35.010  1.00 31.18           N  
ATOM   3735  CA  LYS A 623     -21.450   1.268 -35.582  1.00 32.14           C  
ATOM   3736  C   LYS A 623     -20.516   0.447 -34.660  1.00 30.84           C  
ATOM   3737  O   LYS A 623     -19.712  -0.344 -35.153  1.00 30.82           O  
ATOM   3738  CB  LYS A 623     -20.850   1.539 -36.986  1.00 35.40           C  
ATOM   3739  CG  LYS A 623     -21.914   1.939 -38.027  1.00 39.67           C  
ATOM   3740  CD  LYS A 623     -21.341   2.644 -39.270  1.00 41.95           C  
ATOM   3741  CE  LYS A 623     -21.203   4.164 -39.070  1.00 45.32           C  
ATOM   3742  NZ  LYS A 623     -20.587   4.828 -40.231  1.00 47.45           N1+
ATOM   3743  H   LYS A 623     -22.937   2.662 -35.054  1.00  0.00           H  
ATOM   3744  HA  LYS A 623     -22.337   0.647 -35.713  1.00  0.00           H  
ATOM   3745  HB3 LYS A 623     -20.335   0.659 -37.372  1.00  0.00           H  
ATOM   3746  HB2 LYS A 623     -20.086   2.311 -36.907  1.00  0.00           H  
ATOM   3747  HG3 LYS A 623     -22.680   2.572 -37.578  1.00  0.00           H  
ATOM   3748  HG2 LYS A 623     -22.436   1.034 -38.344  1.00  0.00           H  
ATOM   3749  HD3 LYS A 623     -21.991   2.440 -40.123  1.00  0.00           H  
ATOM   3750  HD2 LYS A 623     -20.370   2.208 -39.518  1.00  0.00           H  
ATOM   3751  HE3 LYS A 623     -20.602   4.381 -38.187  1.00  0.00           H  
ATOM   3752  HE2 LYS A 623     -22.183   4.610 -38.896  1.00  0.00           H  
ATOM   3753  HZ1 LYS A 623     -21.156   4.684 -41.054  1.00  0.00           H  
ATOM   3754  HZ2 LYS A 623     -20.515   5.818 -40.046  1.00  0.00           H  
ATOM   3755  HZ3 LYS A 623     -19.665   4.448 -40.394  1.00  0.00           H  
ATOM   3756  N   GLY A 624     -20.625   0.659 -33.337  1.00 30.54           N  
ATOM   3757  CA  GLY A 624     -19.774   0.040 -32.318  1.00 30.68           C  
ATOM   3758  C   GLY A 624     -18.316   0.539 -32.358  1.00 31.15           C  
ATOM   3759  O   GLY A 624     -17.472  -0.074 -31.708  1.00 31.99           O  
ATOM   3760  H   GLY A 624     -21.318   1.316 -33.001  1.00  0.00           H  
ATOM   3761  HA3 GLY A 624     -19.789  -1.044 -32.433  1.00  0.00           H  
ATOM   3762  HA2 GLY A 624     -20.192   0.261 -31.338  1.00  0.00           H  
ATOM   3763  N   MET A 625     -18.009   1.612 -33.114  1.00 29.27           N  
ATOM   3764  CA  MET A 625     -16.659   2.155 -33.258  1.00 27.61           C  
ATOM   3765  C   MET A 625     -16.286   3.034 -32.059  1.00 24.82           C  
ATOM   3766  O   MET A 625     -17.013   3.983 -31.754  1.00 23.89           O  
ATOM   3767  CB  MET A 625     -16.502   2.921 -34.582  1.00 31.49           C  
ATOM   3768  CG  MET A 625     -16.807   2.082 -35.826  1.00 34.66           C  
ATOM   3769  SD  MET A 625     -16.255   2.847 -37.374  1.00 39.21           S  
ATOM   3770  CE  MET A 625     -17.568   4.068 -37.617  1.00 40.36           C  
ATOM   3771  H   MET A 625     -18.740   2.087 -33.628  1.00  0.00           H  
ATOM   3772  HA  MET A 625     -15.980   1.311 -33.302  1.00  0.00           H  
ATOM   3773  HB3 MET A 625     -15.477   3.286 -34.659  1.00  0.00           H  
ATOM   3774  HB2 MET A 625     -17.142   3.799 -34.582  1.00  0.00           H  
ATOM   3775  HG3 MET A 625     -17.874   1.872 -35.897  1.00  0.00           H  
ATOM   3776  HG2 MET A 625     -16.309   1.119 -35.739  1.00  0.00           H  
ATOM   3777  HE1 MET A 625     -17.325   4.715 -38.462  1.00  0.00           H  
ATOM   3778  HE2 MET A 625     -18.505   3.564 -37.834  1.00  0.00           H  
ATOM   3779  HE3 MET A 625     -17.694   4.692 -36.733  1.00  0.00           H  
ATOM   3780  N   ASP A 626     -15.147   2.709 -31.446  1.00 22.66           N  
ATOM   3781  CA  ASP A 626     -14.613   3.372 -30.269  1.00 22.61           C  
ATOM   3782  C   ASP A 626     -13.166   2.883 -30.101  1.00 20.78           C  
ATOM   3783  O   ASP A 626     -12.820   1.786 -30.542  1.00 21.60           O  
ATOM   3784  CB  ASP A 626     -15.462   3.051 -29.012  1.00 24.00           C  
ATOM   3785  CG  ASP A 626     -15.184   3.834 -27.723  1.00 27.39           C  
ATOM   3786  OD1 ASP A 626     -14.494   4.878 -27.756  1.00 28.05           O  
ATOM   3787  OD2 ASP A 626     -15.738   3.394 -26.694  1.00 27.44           O1-
ATOM   3788  H   ASP A 626     -14.592   1.924 -31.778  1.00  0.00           H  
ATOM   3789  HA  ASP A 626     -14.612   4.446 -30.453  1.00  0.00           H  
ATOM   3790  HB3 ASP A 626     -15.328   1.989 -28.814  1.00  0.00           H  
ATOM   3791  HB2 ASP A 626     -16.522   3.174 -29.239  1.00  0.00           H  
ATOM   3792  N   SER A 627     -12.359   3.683 -29.409  1.00 20.45           N  
ATOM   3793  CA  SER A 627     -11.085   3.266 -28.847  1.00 20.60           C  
ATOM   3794  C   SER A 627     -11.307   2.353 -27.615  1.00 21.77           C  
ATOM   3795  O   SER A 627     -12.442   2.132 -27.181  1.00 21.61           O  
ATOM   3796  CB  SER A 627     -10.270   4.550 -28.571  1.00 21.33           C  
ATOM   3797  OG  SER A 627     -10.982   5.486 -27.772  1.00 25.18           O  
ATOM   3798  H   SER A 627     -12.775   4.477 -28.942  1.00  0.00           H  
ATOM   3799  HA  SER A 627     -10.551   2.676 -29.591  1.00  0.00           H  
ATOM   3800  HB3 SER A 627      -9.999   5.032 -29.512  1.00  0.00           H  
ATOM   3801  HB2 SER A 627      -9.329   4.303 -28.079  1.00  0.00           H  
ATOM   3802  HG  SER A 627     -11.268   6.224 -28.340  1.00  0.00           H  
ATOM   3803  N   CYS A 628     -10.227   1.800 -27.062  1.00 21.10           N  
ATOM   3804  CA  CYS A 628     -10.253   0.916 -25.907  1.00 22.21           C  
ATOM   3805  C   CYS A 628      -8.875   0.932 -25.225  1.00 21.53           C  
ATOM   3806  O   CYS A 628      -8.007   1.740 -25.571  1.00 20.32           O  
ATOM   3807  CB ACYS A 628     -10.725  -0.502 -26.331  0.75 28.27           C  
ATOM   3808  CB BCYS A 628     -10.718  -0.698 -26.662  0.20 20.48           C  
ATOM   3809  SG ACYS A 628     -11.293  -1.604 -24.991  0.75 30.82           S  
ATOM   3810  SG BCYS A 628     -11.917  -0.652 -28.011  0.20 20.70           S  
ATOM   3811  H   CYS A 628      -9.307   1.945 -27.472  1.00  0.00           H  
ATOM   3812  HA  CYS A 628     -10.959   1.327 -25.186  1.00  0.00           H  
ATOM   3813  HB3ACYS A 628      -9.930  -1.007 -26.885  0.75  0.00           H  
ATOM   3814  HB3BCYS A 628     -11.101  -1.328 -25.860  0.20  0.00           H  
ATOM   3815  HB2ACYS A 628     -11.557  -0.424 -27.030  0.75  0.00           H  
ATOM   3816  HB2BCYS A 628      -9.806  -1.189 -27.004  0.20  0.00           H  
ATOM   3817  N   LYS A 629      -8.707   0.037 -24.246  1.00 20.21           N  
ATOM   3818  CA  LYS A 629      -7.464  -0.266 -23.550  1.00 19.09           C  
ATOM   3819  C   LYS A 629      -6.330  -0.583 -24.541  1.00 17.57           C  
ATOM   3820  O   LYS A 629      -6.455  -1.525 -25.323  1.00 17.29           O  
ATOM   3821  CB ALYS A 629      -7.905  -1.714 -22.672  0.50 19.07           C  
ATOM   3822  CB BLYS A 629      -7.712  -1.471 -22.616  0.30 19.50           C  
ATOM   3823  CG ALYS A 629      -7.383  -1.448 -21.270  0.30 20.84           C  
ATOM   3824  CG BLYS A 629      -8.642  -1.171 -21.420  0.30 20.18           C  
ATOM   3825  CD ALYS A 629      -8.285  -0.483 -20.516  0.30 22.96           C  
ATOM   3826  CD BLYS A 629      -7.984  -0.395 -20.266  0.30 22.21           C  
ATOM   3827  CE ALYS A 629      -8.309  -0.789 -19.030  0.30 23.93           C  
ATOM   3828  CE BLYS A 629      -6.967  -1.239 -19.469  0.30 22.63           C  
ATOM   3829  NZ ALYS A 629      -8.216   0.448 -18.203  0.30 23.83           N1+
ATOM   3830  NZ BLYS A 629      -6.414  -0.505 -18.321  0.30 24.16           N1+
ATOM   3831  H   LYS A 629      -9.476  -0.588 -24.052  1.00  0.00           H  
ATOM   3832  HA  LYS A 629      -7.193   0.611 -22.960  1.00  0.00           H  
ATOM   3833  HB3ALYS A 629      -7.382  -2.571 -23.096  0.50  0.00           H  
ATOM   3834  HB3BLYS A 629      -6.761  -1.855 -22.249  0.30  0.00           H  
ATOM   3835  HB2ALYS A 629      -8.952  -2.016 -22.618  0.50  0.00           H  
ATOM   3836  HB2BLYS A 629      -8.134  -2.287 -23.204  0.30  0.00           H  
ATOM   3837  HG3ALYS A 629      -6.377  -1.035 -21.330  0.30  0.00           H  
ATOM   3838  HG3BLYS A 629      -9.030  -2.111 -21.027  0.30  0.00           H  
ATOM   3839  HG2ALYS A 629      -7.321  -2.389 -20.721  0.30  0.00           H  
ATOM   3840  HG2BLYS A 629      -9.518  -0.619 -21.763  0.30  0.00           H  
ATOM   3841  HD3ALYS A 629      -9.298  -0.543 -20.916  0.30  0.00           H  
ATOM   3842  HD3BLYS A 629      -8.777  -0.048 -19.604  0.30  0.00           H  
ATOM   3843  HD2ALYS A 629      -7.933   0.538 -20.671  0.30  0.00           H  
ATOM   3844  HD2BLYS A 629      -7.507   0.508 -20.647  0.30  0.00           H  
ATOM   3845  HE3ALYS A 629      -7.480  -1.453 -18.783  0.30  0.00           H  
ATOM   3846  HE3BLYS A 629      -6.135  -1.549 -20.101  0.30  0.00           H  
ATOM   3847  HE2ALYS A 629      -9.228  -1.320 -18.783  0.30  0.00           H  
ATOM   3848  HE2BLYS A 629      -7.442  -2.146 -19.095  0.30  0.00           H  
ATOM   3849  HZ1ALYS A 629      -8.235   0.202 -17.224  0.30  0.00           H  
ATOM   3850  HZ1BLYS A 629      -5.765  -1.099 -17.824  0.30  0.00           H  
ATOM   3851  HZ2ALYS A 629      -7.353   0.929 -18.412  0.30  0.00           H  
ATOM   3852  HZ2BLYS A 629      -5.929   0.317 -18.649  0.30  0.00           H  
ATOM   3853  HZ3ALYS A 629      -8.998   1.054 -18.413  0.30  0.00           H  
ATOM   3854  HZ3BLYS A 629      -7.160  -0.234 -17.698  0.30  0.00           H  
ATOM   3855  N   GLY A 630      -5.266   0.219 -24.477  1.00 15.39           N  
ATOM   3856  CA  GLY A 630      -4.077   0.079 -25.311  1.00 15.61           C  
ATOM   3857  C   GLY A 630      -4.018   1.123 -26.436  1.00 14.93           C  
ATOM   3858  O   GLY A 630      -2.992   1.212 -27.105  1.00 14.62           O  
ATOM   3859  H   GLY A 630      -5.262   0.977 -23.809  1.00  0.00           H  
ATOM   3860  HA3 GLY A 630      -3.980  -0.924 -25.721  1.00  0.00           H  
ATOM   3861  HA2 GLY A 630      -3.215   0.233 -24.675  1.00  0.00           H  
ATOM   3862  N   ASP A 631      -5.076   1.924 -26.629  1.00 14.33           N  
ATOM   3863  CA  ASP A 631      -5.088   3.061 -27.565  1.00 15.19           C  
ATOM   3864  C   ASP A 631      -4.759   4.383 -26.859  1.00 15.65           C  
ATOM   3865  O   ASP A 631      -4.502   5.379 -27.538  1.00 14.54           O  
ATOM   3866  CB  ASP A 631      -6.450   3.204 -28.277  1.00 17.81           C  
ATOM   3867  CG  ASP A 631      -6.878   1.963 -29.056  1.00 21.33           C  
ATOM   3868  OD1 ASP A 631      -6.041   1.413 -29.801  1.00 21.87           O  
ATOM   3869  OD2 ASP A 631      -8.074   1.634 -28.981  1.00 20.67           O1-
ATOM   3870  H   ASP A 631      -5.942   1.753 -26.129  1.00  0.00           H  
ATOM   3871  HA  ASP A 631      -4.319   2.928 -28.329  1.00  0.00           H  
ATOM   3872  HB3 ASP A 631      -6.429   4.043 -28.977  1.00  0.00           H  
ATOM   3873  HB2 ASP A 631      -7.214   3.422 -27.533  1.00  0.00           H  
ATOM   3874  N   SER A 632      -4.804   4.383 -25.518  1.00 15.28           N  
ATOM   3875  CA  SER A 632      -4.588   5.534 -24.648  1.00 16.24           C  
ATOM   3876  C   SER A 632      -3.349   6.366 -25.013  1.00 14.25           C  
ATOM   3877  O   SER A 632      -2.268   5.799 -25.142  1.00 16.62           O  
ATOM   3878  CB  SER A 632      -4.495   5.046 -23.196  1.00 17.01           C  
ATOM   3879  OG  SER A 632      -5.755   4.570 -22.735  1.00 20.87           O  
ATOM   3880  H   SER A 632      -5.043   3.526 -25.049  1.00  0.00           H  
ATOM   3881  HA  SER A 632      -5.463   6.169 -24.741  1.00  0.00           H  
ATOM   3882  HB3 SER A 632      -4.173   5.873 -22.563  1.00  0.00           H  
ATOM   3883  HB2 SER A 632      -3.736   4.267 -23.094  1.00  0.00           H  
ATOM   3884  HG  SER A 632      -6.385   5.307 -22.741  1.00  0.00           H  
ATOM   3885  N   GLY A 633      -3.548   7.676 -25.165  1.00 15.03           N  
ATOM   3886  CA  GLY A 633      -2.529   8.652 -25.524  1.00 15.47           C  
ATOM   3887  C   GLY A 633      -2.415   8.864 -27.041  1.00 16.92           C  
ATOM   3888  O   GLY A 633      -1.764   9.826 -27.444  1.00 16.60           O  
ATOM   3889  H   GLY A 633      -4.477   8.045 -24.996  1.00  0.00           H  
ATOM   3890  HA3 GLY A 633      -1.556   8.371 -25.118  1.00  0.00           H  
ATOM   3891  HA2 GLY A 633      -2.808   9.604 -25.073  1.00  0.00           H  
ATOM   3892  N   GLY A 634      -3.042   8.019 -27.880  1.00 16.08           N  
ATOM   3893  CA  GLY A 634      -3.062   8.189 -29.336  1.00 16.53           C  
ATOM   3894  C   GLY A 634      -3.975   9.366 -29.713  1.00 16.53           C  
ATOM   3895  O   GLY A 634      -5.001   9.579 -29.071  1.00 15.91           O  
ATOM   3896  H   GLY A 634      -3.566   7.243 -27.500  1.00  0.00           H  
ATOM   3897  HA3 GLY A 634      -3.455   7.286 -29.800  1.00  0.00           H  
ATOM   3898  HA2 GLY A 634      -2.050   8.336 -29.716  1.00  0.00           H  
ATOM   3899  N   ALA A 635      -3.610  10.108 -30.769  1.00 15.38           N  
ATOM   3900  CA  ALA A 635      -4.326  11.299 -31.233  1.00 16.31           C  
ATOM   3901  C   ALA A 635      -5.688  10.988 -31.871  1.00 16.16           C  
ATOM   3902  O   ALA A 635      -5.791  10.075 -32.690  1.00 17.23           O  
ATOM   3903  CB  ALA A 635      -3.453  12.081 -32.230  1.00 16.39           C  
ATOM   3904  H   ALA A 635      -2.779   9.861 -31.295  1.00  0.00           H  
ATOM   3905  HA  ALA A 635      -4.484  11.937 -30.363  1.00  0.00           H  
ATOM   3906  HB1 ALA A 635      -4.014  12.886 -32.706  1.00  0.00           H  
ATOM   3907  HB2 ALA A 635      -2.610  12.546 -31.727  1.00  0.00           H  
ATOM   3908  HB3 ALA A 635      -3.066  11.439 -33.023  1.00  0.00           H  
ATOM   3909  N   PHE A 636      -6.683  11.821 -31.529  1.00 16.05           N  
ATOM   3910  CA  PHE A 636      -7.933  11.983 -32.263  1.00 15.34           C  
ATOM   3911  C   PHE A 636      -7.673  13.046 -33.346  1.00 17.18           C  
ATOM   3912  O   PHE A 636      -7.788  14.244 -33.082  1.00 17.38           O  
ATOM   3913  CB  PHE A 636      -9.047  12.352 -31.261  1.00 17.96           C  
ATOM   3914  CG  PHE A 636     -10.442  12.581 -31.818  1.00 21.02           C  
ATOM   3915  CD1 PHE A 636     -11.185  11.494 -32.314  1.00 25.41           C  
ATOM   3916  CD2 PHE A 636     -10.991  13.880 -31.896  1.00 22.97           C  
ATOM   3917  CE1 PHE A 636     -12.459  11.697 -32.831  1.00 27.32           C  
ATOM   3918  CE2 PHE A 636     -12.265  14.064 -32.418  1.00 24.99           C  
ATOM   3919  CZ  PHE A 636     -12.998  12.976 -32.878  1.00 27.26           C  
ATOM   3920  H   PHE A 636      -6.495  12.530 -30.832  1.00  0.00           H  
ATOM   3921  HA  PHE A 636      -8.213  11.042 -32.739  1.00  0.00           H  
ATOM   3922  HB3 PHE A 636      -8.754  13.241 -30.715  1.00  0.00           H  
ATOM   3923  HB2 PHE A 636      -9.120  11.557 -30.516  1.00  0.00           H  
ATOM   3924  HD1 PHE A 636     -10.766  10.505 -32.282  1.00  0.00           H  
ATOM   3925  HD2 PHE A 636     -10.433  14.728 -31.532  1.00  0.00           H  
ATOM   3926  HE1 PHE A 636     -13.022  10.860 -33.210  1.00  0.00           H  
ATOM   3927  HE2 PHE A 636     -12.687  15.057 -32.470  1.00  0.00           H  
ATOM   3928  HZ  PHE A 636     -13.987  13.123 -33.289  1.00  0.00           H  
ATOM   3929  N   ALA A 637      -7.209  12.559 -34.507  1.00 16.38           N  
ATOM   3930  CA  ALA A 637      -6.713  13.334 -35.637  1.00 16.54           C  
ATOM   3931  C   ALA A 637      -7.870  13.888 -36.479  1.00 17.16           C  
ATOM   3932  O   ALA A 637      -8.480  13.144 -37.247  1.00 17.34           O  
ATOM   3933  CB  ALA A 637      -5.784  12.432 -36.468  1.00 16.29           C  
ATOM   3934  H   ALA A 637      -7.163  11.553 -34.622  1.00  0.00           H  
ATOM   3935  HA  ALA A 637      -6.115  14.163 -35.258  1.00  0.00           H  
ATOM   3936  HB1 ALA A 637      -5.426  12.939 -37.364  1.00  0.00           H  
ATOM   3937  HB2 ALA A 637      -4.911  12.134 -35.886  1.00  0.00           H  
ATOM   3938  HB3 ALA A 637      -6.283  11.518 -36.785  1.00  0.00           H  
ATOM   3939  N   VAL A 638      -8.145  15.187 -36.314  1.00 17.52           N  
ATOM   3940  CA  VAL A 638      -9.196  15.920 -37.017  1.00 16.69           C  
ATOM   3941  C   VAL A 638      -8.544  16.794 -38.099  1.00 19.15           C  
ATOM   3942  O   VAL A 638      -7.472  17.347 -37.855  1.00 17.21           O  
ATOM   3943  CB  VAL A 638      -9.966  16.830 -36.014  1.00 17.45           C  
ATOM   3944  CG1 VAL A 638     -10.969  17.812 -36.656  1.00 19.58           C  
ATOM   3945  CG2 VAL A 638     -10.702  15.974 -34.969  1.00 18.26           C  
ATOM   3946  H   VAL A 638      -7.574  15.736 -35.683  1.00  0.00           H  
ATOM   3947  HA  VAL A 638      -9.904  15.238 -37.488  1.00  0.00           H  
ATOM   3948  HB  VAL A 638      -9.232  17.431 -35.476  1.00  0.00           H  
ATOM   3949 HG11 VAL A 638     -11.561  18.323 -35.895  1.00  0.00           H  
ATOM   3950 HG12 VAL A 638     -10.470  18.590 -37.230  1.00  0.00           H  
ATOM   3951 HG13 VAL A 638     -11.658  17.292 -37.320  1.00  0.00           H  
ATOM   3952 HG21 VAL A 638     -11.167  16.594 -34.205  1.00  0.00           H  
ATOM   3953 HG22 VAL A 638     -11.493  15.385 -35.431  1.00  0.00           H  
ATOM   3954 HG23 VAL A 638     -10.033  15.285 -34.454  1.00  0.00           H  
ATOM   3955  N   GLN A 639      -9.197  16.905 -39.269  1.00 19.75           N  
ATOM   3956  CA  GLN A 639      -8.761  17.759 -40.377  1.00 22.72           C  
ATOM   3957  C   GLN A 639      -8.740  19.241 -39.965  1.00 23.04           C  
ATOM   3958  O   GLN A 639      -9.729  19.732 -39.418  1.00 23.00           O  
ATOM   3959  CB  GLN A 639      -9.663  17.501 -41.599  1.00 24.10           C  
ATOM   3960  CG  GLN A 639      -9.356  18.384 -42.824  1.00 31.37           C  
ATOM   3961  CD  GLN A 639     -10.160  17.944 -44.048  0.50 32.83           C  
ATOM   3962  OE1 GLN A 639      -9.948  16.858 -44.582  0.50 35.69           O  
ATOM   3963  NE2 GLN A 639     -11.076  18.796 -44.510  0.50 35.20           N  
ATOM   3964  H   GLN A 639     -10.081  16.433 -39.400  1.00  0.00           H  
ATOM   3965  HA  GLN A 639      -7.750  17.449 -40.642  1.00  0.00           H  
ATOM   3966  HB3 GLN A 639     -10.707  17.655 -41.319  1.00  0.00           H  
ATOM   3967  HB2 GLN A 639      -9.571  16.450 -41.876  1.00  0.00           H  
ATOM   3968  HG3 GLN A 639      -8.295  18.330 -43.067  1.00  0.00           H  
ATOM   3969  HG2 GLN A 639      -9.568  19.432 -42.608  1.00  0.00           H  
ATOM   3970 HE22 GLN A 639     -11.624  18.558 -45.326  1.00  0.00           H  
ATOM   3971 HE21 GLN A 639     -11.231  19.680 -44.046  1.00  0.00           H  
ATOM   3972  N   ASP A 640      -7.610  19.912 -40.237  1.00 24.80           N  
ATOM   3973  CA  ASP A 640      -7.368  21.310 -39.887  1.00 27.45           C  
ATOM   3974  C   ASP A 640      -8.370  22.231 -40.627  1.00 29.74           C  
ATOM   3975  O   ASP A 640      -8.514  22.085 -41.843  1.00 29.19           O  
ATOM   3976  CB  ASP A 640      -5.887  21.666 -40.165  1.00 28.80           C  
ATOM   3977  CG  ASP A 640      -5.461  23.039 -39.640  1.00 32.03           C  
ATOM   3978  OD1 ASP A 640      -5.661  24.036 -40.365  1.00 32.37           O  
ATOM   3979  OD2 ASP A 640      -5.119  23.083 -38.440  1.00 33.02           O1-
ATOM   3980  H   ASP A 640      -6.854  19.438 -40.714  1.00  0.00           H  
ATOM   3981  HA  ASP A 640      -7.526  21.366 -38.816  1.00  0.00           H  
ATOM   3982  HB3 ASP A 640      -5.661  21.602 -41.223  1.00  0.00           H  
ATOM   3983  HB2 ASP A 640      -5.247  20.904 -39.713  1.00  0.00           H  
ATOM   3984  N   PRO A 641      -9.082  23.120 -39.891  1.00 32.31           N  
ATOM   3985  CA  PRO A 641     -10.137  23.971 -40.478  1.00 35.08           C  
ATOM   3986  C   PRO A 641      -9.642  24.990 -41.523  1.00 37.53           C  
ATOM   3987  O   PRO A 641     -10.425  25.370 -42.394  1.00 39.00           O  
ATOM   3988  CB  PRO A 641     -10.772  24.662 -39.257  1.00 34.37           C  
ATOM   3989  CG  PRO A 641      -9.657  24.706 -38.223  1.00 34.66           C  
ATOM   3990  CD  PRO A 641      -8.935  23.387 -38.457  1.00 33.01           C  
ATOM   3991  HA  PRO A 641     -10.886  23.339 -40.960  1.00  0.00           H  
ATOM   3992  HB3 PRO A 641     -11.592  24.051 -38.879  1.00  0.00           H  
ATOM   3993  HB2 PRO A 641     -11.176  25.654 -39.469  1.00  0.00           H  
ATOM   3994  HG3 PRO A 641     -10.006  24.826 -37.198  1.00  0.00           H  
ATOM   3995  HG2 PRO A 641      -8.983  25.536 -38.445  1.00  0.00           H  
ATOM   3996  HD2 PRO A 641      -7.897  23.465 -38.133  1.00  0.00           H  
ATOM   3997  HD3 PRO A 641      -9.413  22.583 -37.896  1.00  0.00           H  
ATOM   3998  N   ASN A 642      -8.362  25.391 -41.432  1.00 39.19           N  
ATOM   3999  CA  ASN A 642      -7.726  26.348 -42.339  1.00 41.89           C  
ATOM   4000  C   ASN A 642      -7.023  25.656 -43.527  1.00 42.43           C  
ATOM   4001  O   ASN A 642      -6.776  26.334 -44.525  1.00 42.73           O  
ATOM   4002  CB  ASN A 642      -6.705  27.234 -41.577  1.00 44.54           C  
ATOM   4003  CG  ASN A 642      -7.219  27.858 -40.272  1.00 46.68           C  
ATOM   4004  OD1 ASN A 642      -6.550  27.776 -39.245  1.00 48.62           O  
ATOM   4005  ND2 ASN A 642      -8.394  28.494 -40.299  1.00 48.18           N  
ATOM   4006  H   ASN A 642      -7.770  25.018 -40.700  1.00  0.00           H  
ATOM   4007  HA  ASN A 642      -8.469  27.008 -42.791  1.00  0.00           H  
ATOM   4008  HB3 ASN A 642      -6.355  28.040 -42.226  1.00  0.00           H  
ATOM   4009  HB2 ASN A 642      -5.820  26.645 -41.331  1.00  0.00           H  
ATOM   4010 HD22 ASN A 642      -8.761  28.919 -39.456  1.00  0.00           H  
ATOM   4011 HD21 ASN A 642      -8.930  28.552 -41.153  1.00  0.00           H  
ATOM   4012  N   ASP A 643      -6.713  24.351 -43.414  1.00 42.43           N  
ATOM   4013  CA  ASP A 643      -5.968  23.592 -44.423  1.00 41.94           C  
ATOM   4014  C   ASP A 643      -6.454  22.134 -44.424  1.00 41.63           C  
ATOM   4015  O   ASP A 643      -6.061  21.348 -43.563  1.00 41.37           O  
ATOM   4016  CB  ASP A 643      -4.432  23.731 -44.227  1.00 43.10           C  
ATOM   4017  CG  ASP A 643      -3.516  23.097 -45.295  1.00 44.66           C  
ATOM   4018  OD1 ASP A 643      -4.015  22.547 -46.302  1.00 45.50           O  
ATOM   4019  OD2 ASP A 643      -2.286  23.204 -45.099  1.00 46.02           O1-
ATOM   4020  H   ASP A 643      -6.940  23.853 -42.563  1.00  0.00           H  
ATOM   4021  HA  ASP A 643      -6.211  24.009 -45.404  1.00  0.00           H  
ATOM   4022  HB3 ASP A 643      -4.156  23.334 -43.248  1.00  0.00           H  
ATOM   4023  HB2 ASP A 643      -4.185  24.792 -44.172  1.00  0.00           H  
ATOM   4024  N   LYS A 644      -7.269  21.794 -45.431  1.00 40.21           N  
ATOM   4025  CA  LYS A 644      -7.891  20.479 -45.601  1.00 39.19           C  
ATOM   4026  C   LYS A 644      -6.919  19.308 -45.879  1.00 37.91           C  
ATOM   4027  O   LYS A 644      -7.350  18.160 -45.785  1.00 38.67           O  
ATOM   4028  CB  LYS A 644      -8.965  20.568 -46.704  1.00 40.06           C  
ATOM   4029  CG  LYS A 644     -10.099  21.555 -46.378  0.00 42.90           C  
ATOM   4030  CD  LYS A 644     -11.259  21.464 -47.378  0.00 44.26           C  
ATOM   4031  CE  LYS A 644     -12.390  22.453 -47.053  0.00 45.25           C  
ATOM   4032  NZ  LYS A 644     -13.496  22.355 -48.021  0.00 46.02           N1+
ATOM   4033  H   LYS A 644      -7.514  22.491 -46.119  1.00  0.00           H  
ATOM   4034  HA  LYS A 644      -8.390  20.252 -44.660  1.00  0.00           H  
ATOM   4035  HB3 LYS A 644      -9.402  19.579 -46.853  1.00  0.00           H  
ATOM   4036  HB2 LYS A 644      -8.503  20.839 -47.655  1.00  0.00           H  
ATOM   4037  HG3 LYS A 644      -9.708  22.574 -46.377  1.00  0.00           H  
ATOM   4038  HG2 LYS A 644     -10.470  21.375 -45.369  1.00  0.00           H  
ATOM   4039  HD3 LYS A 644     -11.648  20.445 -47.382  1.00  0.00           H  
ATOM   4040  HD2 LYS A 644     -10.878  21.650 -48.384  1.00  0.00           H  
ATOM   4041  HE3 LYS A 644     -12.009  23.476 -47.061  1.00  0.00           H  
ATOM   4042  HE2 LYS A 644     -12.781  22.262 -46.055  1.00  0.00           H  
ATOM   4043  HZ1 LYS A 644     -13.879  21.420 -48.003  1.00  0.00           H  
ATOM   4044  HZ2 LYS A 644     -14.219  23.017 -47.777  1.00  0.00           H  
ATOM   4045  HZ3 LYS A 644     -13.154  22.560 -48.949  1.00  0.00           H  
ATOM   4046  N   THR A 645      -5.647  19.593 -46.207  1.00 36.26           N  
ATOM   4047  CA  THR A 645      -4.613  18.578 -46.443  1.00 35.14           C  
ATOM   4048  C   THR A 645      -3.928  18.086 -45.146  1.00 32.42           C  
ATOM   4049  O   THR A 645      -3.303  17.025 -45.179  1.00 33.46           O  
ATOM   4050  CB  THR A 645      -3.515  19.093 -47.418  1.00 37.48           C  
ATOM   4051  OG1 THR A 645      -2.571  19.963 -46.816  1.00 38.44           O  
ATOM   4052  CG2 THR A 645      -4.077  19.743 -48.693  1.00 39.78           C  
ATOM   4053  H   THR A 645      -5.348  20.558 -46.264  1.00  0.00           H  
ATOM   4054  HA  THR A 645      -5.079  17.707 -46.908  1.00  0.00           H  
ATOM   4055  HB  THR A 645      -2.939  18.223 -47.741  1.00  0.00           H  
ATOM   4056  HG1 THR A 645      -2.988  20.819 -46.662  1.00  0.00           H  
ATOM   4057 HG21 THR A 645      -3.274  20.006 -49.384  1.00  0.00           H  
ATOM   4058 HG22 THR A 645      -4.748  19.062 -49.216  1.00  0.00           H  
ATOM   4059 HG23 THR A 645      -4.631  20.656 -48.475  1.00  0.00           H  
ATOM   4060  N   LYS A 646      -4.056  18.850 -44.046  1.00 30.32           N  
ATOM   4061  CA  LYS A 646      -3.422  18.563 -42.759  1.00 27.90           C  
ATOM   4062  C   LYS A 646      -4.435  18.049 -41.731  1.00 24.39           C  
ATOM   4063  O   LYS A 646      -5.602  18.441 -41.760  1.00 24.38           O  
ATOM   4064  CB  LYS A 646      -2.746  19.844 -42.232  1.00 29.62           C  
ATOM   4065  CG  LYS A 646      -1.480  20.212 -43.018  1.00 34.87           C  
ATOM   4066  CD  LYS A 646      -0.824  21.505 -42.518  1.00 35.94           C  
ATOM   4067  CE  LYS A 646       0.360  21.979 -43.383  1.00 38.22           C  
ATOM   4068  NZ  LYS A 646       1.548  21.119 -43.248  1.00 38.76           N1+
ATOM   4069  H   LYS A 646      -4.610  19.695 -44.087  1.00  0.00           H  
ATOM   4070  HA  LYS A 646      -2.651  17.805 -42.893  1.00  0.00           H  
ATOM   4071  HB3 LYS A 646      -2.454  19.703 -41.188  1.00  0.00           H  
ATOM   4072  HB2 LYS A 646      -3.454  20.675 -42.239  1.00  0.00           H  
ATOM   4073  HG3 LYS A 646      -1.719  20.312 -44.077  1.00  0.00           H  
ATOM   4074  HG2 LYS A 646      -0.771  19.390 -42.932  1.00  0.00           H  
ATOM   4075  HD3 LYS A 646      -0.502  21.368 -41.485  1.00  0.00           H  
ATOM   4076  HD2 LYS A 646      -1.575  22.297 -42.486  1.00  0.00           H  
ATOM   4077  HE3 LYS A 646       0.643  22.990 -43.091  1.00  0.00           H  
ATOM   4078  HE2 LYS A 646       0.078  22.024 -44.434  1.00  0.00           H  
ATOM   4079  HZ1 LYS A 646       1.319  20.179 -43.542  1.00  0.00           H  
ATOM   4080  HZ2 LYS A 646       2.298  21.481 -43.818  1.00  0.00           H  
ATOM   4081  HZ3 LYS A 646       1.839  21.098 -42.279  1.00  0.00           H  
ATOM   4082  N   PHE A 647      -3.928  17.219 -40.811  1.00 22.62           N  
ATOM   4083  CA  PHE A 647      -4.585  16.777 -39.588  1.00 19.64           C  
ATOM   4084  C   PHE A 647      -3.865  17.401 -38.387  1.00 19.23           C  
ATOM   4085  O   PHE A 647      -2.643  17.555 -38.415  1.00 18.70           O  
ATOM   4086  CB  PHE A 647      -4.505  15.243 -39.458  1.00 21.76           C  
ATOM   4087  CG  PHE A 647      -5.290  14.455 -40.486  1.00 23.97           C  
ATOM   4088  CD1 PHE A 647      -4.677  14.065 -41.695  1.00 25.49           C  
ATOM   4089  CD2 PHE A 647      -6.670  14.226 -40.315  1.00 25.40           C  
ATOM   4090  CE1 PHE A 647      -5.402  13.381 -42.659  1.00 27.36           C  
ATOM   4091  CE2 PHE A 647      -7.384  13.555 -41.299  1.00 27.30           C  
ATOM   4092  CZ  PHE A 647      -6.751  13.121 -42.456  1.00 27.13           C  
ATOM   4093  H   PHE A 647      -2.965  16.921 -40.908  1.00  0.00           H  
ATOM   4094  HA  PHE A 647      -5.629  17.089 -39.585  1.00  0.00           H  
ATOM   4095  HB3 PHE A 647      -4.878  14.947 -38.474  1.00  0.00           H  
ATOM   4096  HB2 PHE A 647      -3.462  14.918 -39.487  1.00  0.00           H  
ATOM   4097  HD1 PHE A 647      -3.638  14.292 -41.866  1.00  0.00           H  
ATOM   4098  HD2 PHE A 647      -7.172  14.564 -39.422  1.00  0.00           H  
ATOM   4099  HE1 PHE A 647      -4.922  13.067 -43.573  1.00  0.00           H  
ATOM   4100  HE2 PHE A 647      -8.439  13.374 -41.172  1.00  0.00           H  
ATOM   4101  HZ  PHE A 647      -7.316  12.600 -43.214  1.00  0.00           H  
ATOM   4102  N   TYR A 648      -4.638  17.681 -37.333  1.00 16.56           N  
ATOM   4103  CA  TYR A 648      -4.136  18.127 -36.040  1.00 16.77           C  
ATOM   4104  C   TYR A 648      -4.724  17.229 -34.937  1.00 15.50           C  
ATOM   4105  O   TYR A 648      -5.831  16.710 -35.089  1.00 15.84           O  
ATOM   4106  CB  TYR A 648      -4.455  19.627 -35.854  1.00 16.77           C  
ATOM   4107  CG  TYR A 648      -5.875  19.955 -35.450  1.00 16.14           C  
ATOM   4108  CD1 TYR A 648      -6.194  20.110 -34.089  1.00 15.04           C  
ATOM   4109  CD2 TYR A 648      -6.883  20.071 -36.425  1.00 15.87           C  
ATOM   4110  CE1 TYR A 648      -7.519  20.373 -33.705  1.00 15.98           C  
ATOM   4111  CE2 TYR A 648      -8.211  20.339 -36.043  1.00 16.40           C  
ATOM   4112  CZ  TYR A 648      -8.531  20.481 -34.680  1.00 16.47           C  
ATOM   4113  OH  TYR A 648      -9.816  20.733 -34.299  1.00 17.60           O  
ATOM   4114  H   TYR A 648      -5.638  17.521 -37.382  1.00  0.00           H  
ATOM   4115  HA  TYR A 648      -3.056  18.012 -36.012  1.00  0.00           H  
ATOM   4116  HB3 TYR A 648      -4.206  20.190 -36.756  1.00  0.00           H  
ATOM   4117  HB2 TYR A 648      -3.800  20.021 -35.079  1.00  0.00           H  
ATOM   4118  HD1 TYR A 648      -5.424  20.004 -33.342  1.00  0.00           H  
ATOM   4119  HD2 TYR A 648      -6.632  19.926 -37.463  1.00  0.00           H  
ATOM   4120  HE1 TYR A 648      -7.747  20.487 -32.659  1.00  0.00           H  
ATOM   4121  HE2 TYR A 648      -8.980  20.418 -36.798  1.00  0.00           H  
ATOM   4122  HH  TYR A 648     -10.408  20.918 -35.039  1.00  0.00           H  
ATOM   4123  N   ALA A 649      -3.974  17.085 -33.832  1.00 15.86           N  
ATOM   4124  CA  ALA A 649      -4.377  16.336 -32.645  1.00 15.51           C  
ATOM   4125  C   ALA A 649      -5.381  17.149 -31.820  1.00 14.86           C  
ATOM   4126  O   ALA A 649      -4.969  17.921 -30.959  1.00 16.89           O  
ATOM   4127  CB  ALA A 649      -3.126  15.978 -31.822  1.00 15.82           C  
ATOM   4128  H   ALA A 649      -3.073  17.545 -33.783  1.00  0.00           H  
ATOM   4129  HA  ALA A 649      -4.857  15.403 -32.951  1.00  0.00           H  
ATOM   4130  HB1 ALA A 649      -3.396  15.496 -30.881  1.00  0.00           H  
ATOM   4131  HB2 ALA A 649      -2.490  15.280 -32.363  1.00  0.00           H  
ATOM   4132  HB3 ALA A 649      -2.527  16.860 -31.589  1.00  0.00           H  
ATOM   4133  N   ALA A 650      -6.678  16.973 -32.116  1.00 14.73           N  
ATOM   4134  CA  ALA A 650      -7.777  17.606 -31.390  1.00 14.65           C  
ATOM   4135  C   ALA A 650      -8.009  16.962 -30.014  1.00 15.12           C  
ATOM   4136  O   ALA A 650      -8.267  17.683 -29.055  1.00 14.94           O  
ATOM   4137  CB  ALA A 650      -9.051  17.536 -32.240  1.00 14.77           C  
ATOM   4138  H   ALA A 650      -6.939  16.337 -32.858  1.00  0.00           H  
ATOM   4139  HA  ALA A 650      -7.532  18.657 -31.229  1.00  0.00           H  
ATOM   4140  HB1 ALA A 650      -9.884  18.042 -31.752  1.00  0.00           H  
ATOM   4141  HB2 ALA A 650      -8.908  18.013 -33.208  1.00  0.00           H  
ATOM   4142  HB3 ALA A 650      -9.349  16.506 -32.428  1.00  0.00           H  
ATOM   4143  N   GLY A 651      -7.888  15.630 -29.943  1.00 15.03           N  
ATOM   4144  CA  GLY A 651      -8.029  14.870 -28.708  1.00 16.40           C  
ATOM   4145  C   GLY A 651      -6.820  13.944 -28.528  1.00 14.74           C  
ATOM   4146  O   GLY A 651      -6.024  13.750 -29.448  1.00 16.26           O  
ATOM   4147  H   GLY A 651      -7.645  15.111 -30.776  1.00  0.00           H  
ATOM   4148  HA3 GLY A 651      -8.942  14.277 -28.752  1.00  0.00           H  
ATOM   4149  HA2 GLY A 651      -8.134  15.521 -27.848  1.00  0.00           H  
ATOM   4150  N   LEU A 652      -6.729  13.340 -27.335  1.00 13.57           N  
ATOM   4151  CA  LEU A 652      -5.882  12.186 -27.027  1.00 12.54           C  
ATOM   4152  C   LEU A 652      -6.789  11.167 -26.338  1.00 11.68           C  
ATOM   4153  O   LEU A 652      -7.477  11.566 -25.402  1.00 13.75           O  
ATOM   4154  CB  LEU A 652      -4.762  12.566 -26.033  1.00 14.72           C  
ATOM   4155  CG  LEU A 652      -3.707  13.561 -26.544  1.00 18.47           C  
ATOM   4156  CD1 LEU A 652      -2.813  14.017 -25.377  1.00 19.58           C  
ATOM   4157  CD2 LEU A 652      -2.893  13.028 -27.742  1.00 19.48           C  
ATOM   4158  H   LEU A 652      -7.387  13.588 -26.611  1.00  0.00           H  
ATOM   4159  HA  LEU A 652      -5.464  11.755 -27.935  1.00  0.00           H  
ATOM   4160  HB3 LEU A 652      -4.244  11.662 -25.708  1.00  0.00           H  
ATOM   4161  HB2 LEU A 652      -5.224  12.977 -25.135  1.00  0.00           H  
ATOM   4162  HG  LEU A 652      -4.245  14.443 -26.887  1.00  0.00           H  
ATOM   4163 HD11 LEU A 652      -2.590  15.080 -25.464  1.00  0.00           H  
ATOM   4164 HD12 LEU A 652      -3.284  13.868 -24.405  1.00  0.00           H  
ATOM   4165 HD13 LEU A 652      -1.869  13.473 -25.350  1.00  0.00           H  
ATOM   4166 HD21 LEU A 652      -3.063  13.642 -28.627  1.00  0.00           H  
ATOM   4167 HD22 LEU A 652      -1.818  13.027 -27.556  1.00  0.00           H  
ATOM   4168 HD23 LEU A 652      -3.169  12.008 -28.004  1.00  0.00           H  
ATOM   4169  N   VAL A 653      -6.767   9.895 -26.762  1.00 12.69           N  
ATOM   4170  CA  VAL A 653      -7.542   8.814 -26.132  1.00 12.07           C  
ATOM   4171  C   VAL A 653      -7.236   8.750 -24.617  1.00 13.04           C  
ATOM   4172  O   VAL A 653      -6.085   8.505 -24.242  1.00 13.73           O  
ATOM   4173  CB  VAL A 653      -7.223   7.414 -26.740  1.00 14.54           C  
ATOM   4174  CG1 VAL A 653      -7.974   6.257 -26.038  1.00 15.64           C  
ATOM   4175  CG2 VAL A 653      -7.509   7.324 -28.249  1.00 14.66           C  
ATOM   4176  H   VAL A 653      -6.162   9.639 -27.542  1.00  0.00           H  
ATOM   4177  HA  VAL A 653      -8.602   9.028 -26.272  1.00  0.00           H  
ATOM   4178  HB  VAL A 653      -6.150   7.252 -26.632  1.00  0.00           H  
ATOM   4179 HG11 VAL A 653      -7.765   5.308 -26.521  1.00  0.00           H  
ATOM   4180 HG12 VAL A 653      -7.700   6.137 -24.990  1.00  0.00           H  
ATOM   4181 HG13 VAL A 653      -9.053   6.415 -26.073  1.00  0.00           H  
ATOM   4182 HG21 VAL A 653      -6.969   6.485 -28.689  1.00  0.00           H  
ATOM   4183 HG22 VAL A 653      -8.566   7.147 -28.432  1.00  0.00           H  
ATOM   4184 HG23 VAL A 653      -7.210   8.218 -28.796  1.00  0.00           H  
ATOM   4185  N   SER A 654      -8.256   9.006 -23.797  1.00 13.81           N  
ATOM   4186  CA  SER A 654      -8.145   9.037 -22.351  1.00 13.91           C  
ATOM   4187  C   SER A 654      -8.773   7.732 -21.837  1.00 15.87           C  
ATOM   4188  O   SER A 654      -8.148   6.669 -21.964  1.00 15.87           O  
ATOM   4189  CB  SER A 654      -8.761  10.373 -21.849  1.00 13.97           C  
ATOM   4190  OG  SER A 654      -8.800  10.487 -20.442  1.00 16.93           O  
ATOM   4191  H   SER A 654      -9.190   9.177 -24.159  1.00  0.00           H  
ATOM   4192  HA  SER A 654      -7.098   9.020 -22.047  1.00  0.00           H  
ATOM   4193  HB3 SER A 654      -9.777  10.513 -22.209  1.00  0.00           H  
ATOM   4194  HB2 SER A 654      -8.183  11.212 -22.243  1.00  0.00           H  
ATOM   4195  HG  SER A 654      -7.891  10.615 -20.130  1.00  0.00           H  
ATOM   4196  N   TRP A 655      -9.987   7.833 -21.295  1.00 15.58           N  
ATOM   4197  CA  TRP A 655     -10.788   6.744 -20.762  1.00 16.65           C  
ATOM   4198  C   TRP A 655     -12.081   6.612 -21.586  1.00 18.19           C  
ATOM   4199  O   TRP A 655     -12.239   7.226 -22.642  1.00 16.67           O  
ATOM   4200  CB  TRP A 655     -11.058   7.023 -19.266  1.00 17.69           C  
ATOM   4201  CG  TRP A 655     -12.070   8.081 -18.923  1.00 18.76           C  
ATOM   4202  CD1 TRP A 655     -11.908   9.415 -19.061  1.00 19.73           C  
ATOM   4203  CD2 TRP A 655     -13.437   7.899 -18.446  1.00 21.33           C  
ATOM   4204  NE1 TRP A 655     -13.057  10.069 -18.665  1.00 20.42           N  
ATOM   4205  CE2 TRP A 655     -14.048   9.182 -18.307  1.00 22.74           C  
ATOM   4206  CE3 TRP A 655     -14.229   6.773 -18.119  1.00 23.92           C  
ATOM   4207  CZ2 TRP A 655     -15.380   9.340 -17.893  1.00 24.41           C  
ATOM   4208  CZ3 TRP A 655     -15.574   6.915 -17.731  1.00 25.73           C  
ATOM   4209  CH2 TRP A 655     -16.150   8.195 -17.625  1.00 24.03           C  
ATOM   4210  H   TRP A 655     -10.427   8.744 -21.278  1.00  0.00           H  
ATOM   4211  HA  TRP A 655     -10.229   5.815 -20.840  1.00  0.00           H  
ATOM   4212  HB3 TRP A 655     -10.119   7.273 -18.776  1.00  0.00           H  
ATOM   4213  HB2 TRP A 655     -11.385   6.101 -18.786  1.00  0.00           H  
ATOM   4214  HD1 TRP A 655     -11.002   9.888 -19.408  1.00  0.00           H  
ATOM   4215  HE1 TRP A 655     -13.157  11.081 -18.669  1.00  0.00           H  
ATOM   4216  HE3 TRP A 655     -13.797   5.785 -18.168  1.00  0.00           H  
ATOM   4217  HZ2 TRP A 655     -15.807  10.328 -17.784  1.00  0.00           H  
ATOM   4218  HZ3 TRP A 655     -16.158   6.042 -17.478  1.00  0.00           H  
ATOM   4219  HH2 TRP A 655     -17.170   8.288 -17.294  1.00  0.00           H  
ATOM   4220  N   GLY A 656     -13.011   5.808 -21.081  1.00 18.60           N  
ATOM   4221  CA  GLY A 656     -14.379   5.805 -21.562  1.00 19.34           C  
ATOM   4222  C   GLY A 656     -15.162   4.823 -20.684  1.00 22.28           C  
ATOM   4223  O   GLY A 656     -14.554   3.914 -20.109  1.00 21.56           O  
ATOM   4224  H   GLY A 656     -12.850   5.286 -20.230  1.00  0.00           H  
ATOM   4225  HA3 GLY A 656     -14.449   5.531 -22.613  1.00  0.00           H  
ATOM   4226  HA2 GLY A 656     -14.771   6.810 -21.444  1.00  0.00           H  
ATOM   4227  N   PRO A 657     -16.493   5.000 -20.560  1.00 24.55           N  
ATOM   4228  CA  PRO A 657     -17.346   4.145 -19.716  1.00 26.05           C  
ATOM   4229  C   PRO A 657     -17.426   2.669 -20.156  1.00 27.46           C  
ATOM   4230  O   PRO A 657     -17.487   1.797 -19.294  1.00 28.32           O  
ATOM   4231  CB  PRO A 657     -18.710   4.852 -19.763  1.00 26.13           C  
ATOM   4232  CG  PRO A 657     -18.695   5.635 -21.071  1.00 26.50           C  
ATOM   4233  CD  PRO A 657     -17.254   6.100 -21.154  1.00 25.16           C  
ATOM   4234  HA  PRO A 657     -16.966   4.152 -18.692  1.00  0.00           H  
ATOM   4235  HB3 PRO A 657     -18.786   5.545 -18.924  1.00  0.00           H  
ATOM   4236  HB2 PRO A 657     -19.552   4.165 -19.683  1.00  0.00           H  
ATOM   4237  HG3 PRO A 657     -19.408   6.456 -21.104  1.00  0.00           H  
ATOM   4238  HG2 PRO A 657     -18.911   4.972 -21.909  1.00  0.00           H  
ATOM   4239  HD2 PRO A 657     -16.971   6.334 -22.177  1.00  0.00           H  
ATOM   4240  HD3 PRO A 657     -17.107   6.995 -20.547  1.00  0.00           H  
ATOM   4241  N   GLN A 658     -17.414   2.407 -21.469  1.00 28.37           N  
ATOM   4242  CA  GLN A 658     -17.407   1.064 -22.039  1.00 29.69           C  
ATOM   4243  C   GLN A 658     -16.810   1.155 -23.446  1.00 29.29           C  
ATOM   4244  O   GLN A 658     -17.207   2.039 -24.206  1.00 28.64           O  
ATOM   4245  CB  GLN A 658     -18.843   0.475 -22.029  1.00 32.36           C  
ATOM   4246  CG  GLN A 658     -19.061  -0.847 -22.800  1.00 37.74           C  
ATOM   4247  CD  GLN A 658     -18.113  -1.969 -22.379  1.00 41.09           C  
ATOM   4248  OE1 GLN A 658     -17.990  -2.279 -21.199  1.00 43.01           O  
ATOM   4249  NE2 GLN A 658     -17.424  -2.584 -23.331  1.00 41.93           N  
ATOM   4250  H   GLN A 658     -17.407   3.159 -22.146  1.00  0.00           H  
ATOM   4251  HA  GLN A 658     -16.755   0.433 -21.428  1.00  0.00           H  
ATOM   4252  HB3 GLN A 658     -19.536   1.217 -22.431  1.00  0.00           H  
ATOM   4253  HB2 GLN A 658     -19.149   0.322 -20.993  1.00  0.00           H  
ATOM   4254  HG3 GLN A 658     -18.968  -0.675 -23.873  1.00  0.00           H  
ATOM   4255  HG2 GLN A 658     -20.085  -1.191 -22.642  1.00  0.00           H  
ATOM   4256 HE22 GLN A 658     -16.820  -3.358 -23.097  1.00  0.00           H  
ATOM   4257 HE21 GLN A 658     -17.497  -2.285 -24.304  1.00  0.00           H  
ATOM   4258  N   CYS A 659     -15.894   0.243 -23.788  1.00 29.90           N  
ATOM   4259  CA  CYS A 659     -15.356   0.108 -25.142  1.00 31.51           C  
ATOM   4260  C   CYS A 659     -16.463  -0.308 -26.123  1.00 31.72           C  
ATOM   4261  O   CYS A 659     -17.157  -1.294 -25.869  1.00 33.07           O  
ATOM   4262  CB  CYS A 659     -14.225  -0.932 -25.167  1.00 33.17           C  
ATOM   4263  SG  CYS A 659     -12.805  -0.572 -24.101  1.00 35.88           S  
ATOM   4264  H   CYS A 659     -15.641  -0.483 -23.132  1.00  0.00           H  
ATOM   4265  HA  CYS A 659     -14.936   1.066 -25.452  1.00  0.00           H  
ATOM   4266  HB3 CYS A 659     -13.845  -0.996 -26.187  1.00  0.00           H  
ATOM   4267  HB2 CYS A 659     -14.599  -1.928 -24.922  1.00  0.00           H  
ATOM   4268  N   GLY A 660     -16.599   0.451 -27.212  1.00 30.12           N  
ATOM   4269  CA  GLY A 660     -17.595   0.219 -28.255  1.00 29.68           C  
ATOM   4270  C   GLY A 660     -18.846   1.085 -28.037  1.00 29.35           C  
ATOM   4271  O   GLY A 660     -19.852   0.840 -28.700  1.00 30.29           O  
ATOM   4272  H   GLY A 660     -16.040   1.292 -27.299  1.00  0.00           H  
ATOM   4273  HA3 GLY A 660     -17.881  -0.831 -28.317  1.00  0.00           H  
ATOM   4274  HA2 GLY A 660     -17.158   0.482 -29.218  1.00  0.00           H  
ATOM   4275  N   THR A 661     -18.808   2.071 -27.128  1.00 28.17           N  
ATOM   4276  CA  THR A 661     -19.899   3.020 -26.914  1.00 27.38           C  
ATOM   4277  C   THR A 661     -19.376   4.424 -27.285  1.00 27.18           C  
ATOM   4278  O   THR A 661     -19.295   4.734 -28.475  1.00 27.95           O  
ATOM   4279  CB  THR A 661     -20.464   2.919 -25.457  1.00 28.34           C  
ATOM   4280  OG1 THR A 661     -19.569   3.298 -24.421  1.00 26.87           O  
ATOM   4281  CG2 THR A 661     -20.998   1.520 -25.122  1.00 29.42           C  
ATOM   4282  H   THR A 661     -17.946   2.276 -26.641  1.00  0.00           H  
ATOM   4283  HA  THR A 661     -20.729   2.830 -27.597  1.00  0.00           H  
ATOM   4284  HB  THR A 661     -21.309   3.610 -25.391  1.00  0.00           H  
ATOM   4285  HG1 THR A 661     -18.767   2.744 -24.458  1.00  0.00           H  
ATOM   4286 HG21 THR A 661     -21.430   1.490 -24.121  1.00  0.00           H  
ATOM   4287 HG22 THR A 661     -21.779   1.226 -25.825  1.00  0.00           H  
ATOM   4288 HG23 THR A 661     -20.213   0.767 -25.172  1.00  0.00           H  
ATOM   4289  N   TYR A 662     -19.014   5.224 -26.281  1.00 25.32           N  
ATOM   4290  CA  TYR A 662     -18.384   6.525 -26.407  1.00 23.38           C  
ATOM   4291  C   TYR A 662     -17.057   6.479 -25.646  1.00 23.27           C  
ATOM   4292  O   TYR A 662     -16.968   5.838 -24.595  1.00 24.36           O  
ATOM   4293  CB  TYR A 662     -19.300   7.612 -25.809  1.00 24.04           C  
ATOM   4294  CG  TYR A 662     -20.611   7.805 -26.550  1.00 27.16           C  
ATOM   4295  CD1 TYR A 662     -20.684   8.712 -27.628  1.00 28.63           C  
ATOM   4296  CD2 TYR A 662     -21.751   7.058 -26.186  1.00 27.31           C  
ATOM   4297  CE1 TYR A 662     -21.881   8.853 -28.352  1.00 29.29           C  
ATOM   4298  CE2 TYR A 662     -22.949   7.196 -26.917  1.00 28.22           C  
ATOM   4299  CZ  TYR A 662     -23.012   8.090 -28.002  1.00 29.67           C  
ATOM   4300  OH  TYR A 662     -24.176   8.225 -28.702  1.00 30.48           O  
ATOM   4301  H   TYR A 662     -19.032   4.831 -25.342  1.00  0.00           H  
ATOM   4302  HA  TYR A 662     -18.194   6.738 -27.457  1.00  0.00           H  
ATOM   4303  HB3 TYR A 662     -18.772   8.569 -25.813  1.00  0.00           H  
ATOM   4304  HB2 TYR A 662     -19.512   7.389 -24.763  1.00  0.00           H  
ATOM   4305  HD1 TYR A 662     -19.816   9.287 -27.917  1.00  0.00           H  
ATOM   4306  HD2 TYR A 662     -21.707   6.363 -25.361  1.00  0.00           H  
ATOM   4307  HE1 TYR A 662     -21.913   9.534 -29.190  1.00  0.00           H  
ATOM   4308  HE2 TYR A 662     -23.817   6.616 -26.639  1.00  0.00           H  
ATOM   4309  HH  TYR A 662     -24.087   8.802 -29.467  1.00  0.00           H  
ATOM   4310  N   GLY A 663     -16.066   7.192 -26.177  1.00 19.60           N  
ATOM   4311  CA  GLY A 663     -14.772   7.392 -25.539  1.00 19.14           C  
ATOM   4312  C   GLY A 663     -14.739   8.836 -25.045  1.00 19.31           C  
ATOM   4313  O   GLY A 663     -15.424   9.703 -25.602  1.00 18.20           O  
ATOM   4314  H   GLY A 663     -16.262   7.750 -27.004  1.00  0.00           H  
ATOM   4315  HA3 GLY A 663     -13.976   7.249 -26.271  1.00  0.00           H  
ATOM   4316  HA2 GLY A 663     -14.591   6.695 -24.721  1.00  0.00           H  
ATOM   4317  N   LEU A 664     -13.907   9.089 -24.031  1.00 16.68           N  
ATOM   4318  CA  LEU A 664     -13.526  10.427 -23.607  1.00 15.94           C  
ATOM   4319  C   LEU A 664     -12.093  10.643 -24.094  1.00 16.10           C  
ATOM   4320  O   LEU A 664     -11.254   9.741 -23.997  1.00 16.52           O  
ATOM   4321  CB  LEU A 664     -13.607  10.584 -22.070  1.00 16.95           C  
ATOM   4322  CG  LEU A 664     -15.018  10.883 -21.516  1.00 19.78           C  
ATOM   4323  CD1 LEU A 664     -15.607  12.207 -22.044  1.00 19.27           C  
ATOM   4324  CD2 LEU A 664     -15.973   9.695 -21.691  1.00 20.53           C  
ATOM   4325  H   LEU A 664     -13.297   8.359 -23.665  1.00  0.00           H  
ATOM   4326  HA  LEU A 664     -14.166  11.166 -24.083  1.00  0.00           H  
ATOM   4327  HB3 LEU A 664     -12.962  11.409 -21.761  1.00  0.00           H  
ATOM   4328  HB2 LEU A 664     -13.188   9.701 -21.584  1.00  0.00           H  
ATOM   4329  HG  LEU A 664     -14.893  11.016 -20.441  1.00  0.00           H  
ATOM   4330 HD11 LEU A 664     -15.840  12.884 -21.221  1.00  0.00           H  
ATOM   4331 HD12 LEU A 664     -14.929  12.732 -22.713  1.00  0.00           H  
ATOM   4332 HD13 LEU A 664     -16.519  12.060 -22.613  1.00  0.00           H  
ATOM   4333 HD21 LEU A 664     -16.576   9.537 -20.799  1.00  0.00           H  
ATOM   4334 HD22 LEU A 664     -16.627   9.826 -22.549  1.00  0.00           H  
ATOM   4335 HD23 LEU A 664     -15.424   8.775 -21.862  1.00  0.00           H  
ATOM   4336  N   TYR A 665     -11.844  11.839 -24.618  1.00 15.19           N  
ATOM   4337  CA  TYR A 665     -10.557  12.223 -25.182  1.00 14.51           C  
ATOM   4338  C   TYR A 665     -10.164  13.572 -24.589  1.00 14.36           C  
ATOM   4339  O   TYR A 665     -10.981  14.487 -24.614  1.00 14.38           O  
ATOM   4340  CB  TYR A 665     -10.660  12.353 -26.720  1.00 15.33           C  
ATOM   4341  CG  TYR A 665     -11.094  11.104 -27.458  1.00 16.55           C  
ATOM   4342  CD1 TYR A 665     -12.447  10.701 -27.451  1.00 17.02           C  
ATOM   4343  CD2 TYR A 665     -10.142  10.341 -28.158  1.00 16.56           C  
ATOM   4344  CE1 TYR A 665     -12.830   9.497 -28.066  1.00 17.97           C  
ATOM   4345  CE2 TYR A 665     -10.535   9.160 -28.808  1.00 18.12           C  
ATOM   4346  CZ  TYR A 665     -11.870   8.720 -28.737  1.00 18.14           C  
ATOM   4347  OH  TYR A 665     -12.232   7.545 -29.319  1.00 19.34           O  
ATOM   4348  H   TYR A 665     -12.582  12.526 -24.708  1.00  0.00           H  
ATOM   4349  HA  TYR A 665      -9.815  11.472 -24.921  1.00  0.00           H  
ATOM   4350  HB3 TYR A 665      -9.696  12.669 -27.115  1.00  0.00           H  
ATOM   4351  HB2 TYR A 665     -11.360  13.140 -26.992  1.00  0.00           H  
ATOM   4352  HD1 TYR A 665     -13.194  11.291 -26.940  1.00  0.00           H  
ATOM   4353  HD2 TYR A 665      -9.109  10.654 -28.199  1.00  0.00           H  
ATOM   4354  HE1 TYR A 665     -13.859   9.175 -28.016  1.00  0.00           H  
ATOM   4355  HE2 TYR A 665      -9.804   8.592 -29.354  1.00  0.00           H  
ATOM   4356  HH  TYR A 665     -13.170   7.345 -29.212  1.00  0.00           H  
ATOM   4357  N   THR A 666      -8.921  13.700 -24.107  1.00 13.80           N  
ATOM   4358  CA  THR A 666      -8.397  14.942 -23.543  1.00 14.45           C  
ATOM   4359  C   THR A 666      -8.304  16.050 -24.606  1.00 13.49           C  
ATOM   4360  O   THR A 666      -7.550  15.891 -25.563  1.00 13.92           O  
ATOM   4361  CB  THR A 666      -6.984  14.746 -22.945  1.00 15.28           C  
ATOM   4362  OG1 THR A 666      -7.037  13.679 -22.031  1.00 15.64           O  
ATOM   4363  CG2 THR A 666      -6.439  15.988 -22.220  1.00 15.36           C  
ATOM   4364  H   THR A 666      -8.281  12.915 -24.136  1.00  0.00           H  
ATOM   4365  HA  THR A 666      -9.072  15.257 -22.746  1.00  0.00           H  
ATOM   4366  HB  THR A 666      -6.276  14.454 -23.720  1.00  0.00           H  
ATOM   4367  HG1 THR A 666      -6.149  13.529 -21.685  1.00  0.00           H  
ATOM   4368 HG21 THR A 666      -5.608  15.735 -21.567  1.00  0.00           H  
ATOM   4369 HG22 THR A 666      -6.092  16.743 -22.925  1.00  0.00           H  
ATOM   4370 HG23 THR A 666      -7.204  16.441 -21.593  1.00  0.00           H  
ATOM   4371  N   ARG A 667      -9.098  17.116 -24.424  1.00 14.45           N  
ATOM   4372  CA  ARG A 667      -9.254  18.242 -25.340  1.00 15.44           C  
ATOM   4373  C   ARG A 667      -7.965  19.068 -25.429  1.00 14.92           C  
ATOM   4374  O   ARG A 667      -7.766  19.957 -24.603  1.00 16.48           O  
ATOM   4375  CB  ARG A 667     -10.461  19.084 -24.871  1.00 15.99           C  
ATOM   4376  CG  ARG A 667     -10.925  20.131 -25.904  1.00 19.61           C  
ATOM   4377  CD  ARG A 667     -12.063  21.036 -25.404  1.00 21.34           C  
ATOM   4378  NE  ARG A 667     -13.318  20.312 -25.148  1.00 23.66           N  
ATOM   4379  CZ  ARG A 667     -14.289  19.972 -26.010  1.00 23.24           C  
ATOM   4380  NH1 ARG A 667     -14.229  20.263 -27.314  1.00 23.12           N  
ATOM   4381  NH2 ARG A 667     -15.360  19.320 -25.546  1.00 24.95           N1+
ATOM   4382  H   ARG A 667      -9.669  17.156 -23.588  1.00  0.00           H  
ATOM   4383  HA  ARG A 667      -9.474  17.838 -26.326  1.00  0.00           H  
ATOM   4384  HB3 ARG A 667     -10.230  19.579 -23.927  1.00  0.00           H  
ATOM   4385  HB2 ARG A 667     -11.293  18.417 -24.645  1.00  0.00           H  
ATOM   4386  HG3 ARG A 667     -11.279  19.574 -26.771  1.00  0.00           H  
ATOM   4387  HG2 ARG A 667     -10.106  20.750 -26.268  1.00  0.00           H  
ATOM   4388  HD3 ARG A 667     -12.194  21.918 -26.030  1.00  0.00           H  
ATOM   4389  HD2 ARG A 667     -11.783  21.411 -24.423  1.00  0.00           H  
ATOM   4390  HE  ARG A 667     -13.462  20.074 -24.173  1.00  0.00           H  
ATOM   4391 HH12 ARG A 667     -14.988  19.984 -27.923  1.00  0.00           H  
ATOM   4392 HH11 ARG A 667     -13.419  20.731 -27.704  1.00  0.00           H  
ATOM   4393 HH22 ARG A 667     -16.110  19.069 -26.178  1.00  0.00           H  
ATOM   4394 HH21 ARG A 667     -15.452  19.101 -24.563  1.00  0.00           H  
ATOM   4395  N   VAL A 668      -7.112  18.736 -26.411  1.00 15.78           N  
ATOM   4396  CA  VAL A 668      -5.747  19.251 -26.567  1.00 15.56           C  
ATOM   4397  C   VAL A 668      -5.668  20.785 -26.707  1.00 16.27           C  
ATOM   4398  O   VAL A 668      -4.681  21.357 -26.251  1.00 16.81           O  
ATOM   4399  CB  VAL A 668      -5.018  18.585 -27.771  1.00 15.52           C  
ATOM   4400  CG1 VAL A 668      -3.582  19.091 -28.032  1.00 15.64           C  
ATOM   4401  CG2 VAL A 668      -4.964  17.056 -27.611  1.00 17.25           C  
ATOM   4402  H   VAL A 668      -7.366  17.992 -27.047  1.00  0.00           H  
ATOM   4403  HA  VAL A 668      -5.202  18.980 -25.659  1.00  0.00           H  
ATOM   4404  HB  VAL A 668      -5.609  18.797 -28.662  1.00  0.00           H  
ATOM   4405 HG11 VAL A 668      -3.116  18.545 -28.854  1.00  0.00           H  
ATOM   4406 HG12 VAL A 668      -3.548  20.145 -28.300  1.00  0.00           H  
ATOM   4407 HG13 VAL A 668      -2.955  18.951 -27.151  1.00  0.00           H  
ATOM   4408 HG21 VAL A 668      -4.450  16.583 -28.449  1.00  0.00           H  
ATOM   4409 HG22 VAL A 668      -4.438  16.777 -26.697  1.00  0.00           H  
ATOM   4410 HG23 VAL A 668      -5.960  16.622 -27.566  1.00  0.00           H  
ATOM   4411  N   LYS A 669      -6.726  21.421 -27.255  1.00 17.00           N  
ATOM   4412  CA  LYS A 669      -6.899  22.876 -27.340  1.00 18.99           C  
ATOM   4413  C   LYS A 669      -6.765  23.602 -25.989  1.00 19.37           C  
ATOM   4414  O   LYS A 669      -6.161  24.673 -25.943  1.00 19.21           O  
ATOM   4415  CB  LYS A 669      -8.236  23.205 -28.043  1.00 23.29           C  
ATOM   4416  CG  LYS A 669      -8.623  24.693 -27.997  1.00 27.44           C  
ATOM   4417  CD  LYS A 669      -9.775  25.047 -28.941  1.00 30.76           C  
ATOM   4418  CE  LYS A 669     -10.402  26.428 -28.691  1.00 33.86           C  
ATOM   4419  NZ  LYS A 669      -9.413  27.512 -28.618  1.00 35.47           N1+
ATOM   4420  H   LYS A 669      -7.499  20.871 -27.603  1.00  0.00           H  
ATOM   4421  HA  LYS A 669      -6.107  23.246 -27.989  1.00  0.00           H  
ATOM   4422  HB3 LYS A 669      -9.045  22.637 -27.580  1.00  0.00           H  
ATOM   4423  HB2 LYS A 669      -8.176  22.876 -29.081  1.00  0.00           H  
ATOM   4424  HG3 LYS A 669      -7.748  25.292 -28.251  1.00  0.00           H  
ATOM   4425  HG2 LYS A 669      -8.915  24.966 -26.981  1.00  0.00           H  
ATOM   4426  HD3 LYS A 669     -10.551  24.286 -28.874  1.00  0.00           H  
ATOM   4427  HD2 LYS A 669      -9.402  25.002 -29.962  1.00  0.00           H  
ATOM   4428  HE3 LYS A 669     -10.974  26.420 -27.763  1.00  0.00           H  
ATOM   4429  HE2 LYS A 669     -11.087  26.663 -29.506  1.00  0.00           H  
ATOM   4430  HZ1 LYS A 669      -8.907  27.563 -29.491  1.00  0.00           H  
ATOM   4431  HZ2 LYS A 669      -9.879  28.395 -28.460  1.00  0.00           H  
ATOM   4432  HZ3 LYS A 669      -8.759  27.339 -27.865  1.00  0.00           H  
ATOM   4433  N   ASN A 670      -7.308  22.991 -24.921  1.00 16.93           N  
ATOM   4434  CA  ASN A 670      -7.275  23.496 -23.540  1.00 17.54           C  
ATOM   4435  C   ASN A 670      -5.891  23.354 -22.875  1.00 17.94           C  
ATOM   4436  O   ASN A 670      -5.759  23.738 -21.716  1.00 20.24           O  
ATOM   4437  CB  ASN A 670      -8.361  22.765 -22.704  1.00 17.68           C  
ATOM   4438  CG  ASN A 670      -9.822  23.092 -23.050  1.00 22.21           C  
ATOM   4439  OD1 ASN A 670     -10.727  22.697 -22.318  1.00 21.98           O  
ATOM   4440  ND2 ASN A 670     -10.078  23.812 -24.146  1.00 20.34           N  
ATOM   4441  H   ASN A 670      -7.739  22.084 -25.041  1.00  0.00           H  
ATOM   4442  HA  ASN A 670      -7.515  24.560 -23.585  1.00  0.00           H  
ATOM   4443  HB3 ASN A 670      -8.248  23.029 -21.653  1.00  0.00           H  
ATOM   4444  HB2 ASN A 670      -8.219  21.684 -22.743  1.00  0.00           H  
ATOM   4445 HD22 ASN A 670     -11.026  24.075 -24.385  1.00  0.00           H  
ATOM   4446 HD21 ASN A 670      -9.318  24.128 -24.730  1.00  0.00           H  
ATOM   4447  N   TYR A 671      -4.902  22.802 -23.596  1.00 16.00           N  
ATOM   4448  CA  TYR A 671      -3.550  22.534 -23.114  1.00 17.14           C  
ATOM   4449  C   TYR A 671      -2.468  23.123 -24.018  1.00 18.45           C  
ATOM   4450  O   TYR A 671      -1.301  22.939 -23.688  1.00 17.39           O  
ATOM   4451  CB  TYR A 671      -3.361  21.014 -22.958  1.00 15.35           C  
ATOM   4452  CG  TYR A 671      -4.333  20.436 -21.960  1.00 16.44           C  
ATOM   4453  CD1 TYR A 671      -5.467  19.727 -22.399  1.00 15.71           C  
ATOM   4454  CD2 TYR A 671      -4.147  20.696 -20.591  1.00 16.29           C  
ATOM   4455  CE1 TYR A 671      -6.438  19.318 -21.469  1.00 15.29           C  
ATOM   4456  CE2 TYR A 671      -5.095  20.252 -19.655  1.00 16.80           C  
ATOM   4457  CZ  TYR A 671      -6.247  19.581 -20.100  1.00 15.04           C  
ATOM   4458  OH  TYR A 671      -7.185  19.195 -19.201  1.00 16.19           O  
ATOM   4459  H   TYR A 671      -5.095  22.496 -24.541  1.00  0.00           H  
ATOM   4460  HA  TYR A 671      -3.403  22.991 -22.136  1.00  0.00           H  
ATOM   4461  HB3 TYR A 671      -2.352  20.783 -22.611  1.00  0.00           H  
ATOM   4462  HB2 TYR A 671      -3.477  20.512 -23.919  1.00  0.00           H  
ATOM   4463  HD1 TYR A 671      -5.603  19.528 -23.448  1.00  0.00           H  
ATOM   4464  HD2 TYR A 671      -3.289  21.265 -20.273  1.00  0.00           H  
ATOM   4465  HE1 TYR A 671      -7.329  18.809 -21.808  1.00  0.00           H  
ATOM   4466  HE2 TYR A 671      -4.949  20.453 -18.605  1.00  0.00           H  
ATOM   4467  HH  TYR A 671      -6.958  19.403 -18.288  1.00  0.00           H  
ATOM   4468  N   VAL A 672      -2.837  23.817 -25.113  1.00 19.40           N  
ATOM   4469  CA  VAL A 672      -1.898  24.405 -26.075  1.00 21.51           C  
ATOM   4470  C   VAL A 672      -0.894  25.382 -25.429  1.00 21.28           C  
ATOM   4471  O   VAL A 672       0.288  25.285 -25.738  1.00 20.68           O  
ATOM   4472  CB  VAL A 672      -2.629  25.094 -27.267  1.00 23.58           C  
ATOM   4473  CG1 VAL A 672      -1.738  25.965 -28.182  1.00 26.03           C  
ATOM   4474  CG2 VAL A 672      -3.338  24.048 -28.137  1.00 26.23           C  
ATOM   4475  H   VAL A 672      -3.819  23.954 -25.309  1.00  0.00           H  
ATOM   4476  HA  VAL A 672      -1.315  23.577 -26.483  1.00  0.00           H  
ATOM   4477  HB  VAL A 672      -3.402  25.742 -26.850  1.00  0.00           H  
ATOM   4478 HG11 VAL A 672      -2.292  26.299 -29.061  1.00  0.00           H  
ATOM   4479 HG12 VAL A 672      -1.385  26.864 -27.677  1.00  0.00           H  
ATOM   4480 HG13 VAL A 672      -0.870  25.409 -28.536  1.00  0.00           H  
ATOM   4481 HG21 VAL A 672      -4.002  24.525 -28.858  1.00  0.00           H  
ATOM   4482 HG22 VAL A 672      -2.621  23.435 -28.686  1.00  0.00           H  
ATOM   4483 HG23 VAL A 672      -3.943  23.380 -27.534  1.00  0.00           H  
ATOM   4484  N   ASP A 673      -1.356  26.243 -24.505  1.00 21.73           N  
ATOM   4485  CA  ASP A 673      -0.499  27.173 -23.757  1.00 22.22           C  
ATOM   4486  C   ASP A 673       0.549  26.457 -22.886  1.00 20.91           C  
ATOM   4487  O   ASP A 673       1.714  26.844 -22.943  1.00 19.18           O  
ATOM   4488  CB  ASP A 673      -1.277  28.216 -22.912  1.00 27.89           C  
ATOM   4489  CG  ASP A 673      -2.326  29.058 -23.663  1.00 33.37           C  
ATOM   4490  OD1 ASP A 673      -2.225  29.197 -24.903  1.00 34.63           O  
ATOM   4491  OD2 ASP A 673      -3.172  29.650 -22.957  1.00 37.48           O1-
ATOM   4492  H   ASP A 673      -2.343  26.266 -24.290  1.00  0.00           H  
ATOM   4493  HA  ASP A 673       0.063  27.732 -24.507  1.00  0.00           H  
ATOM   4494  HB3 ASP A 673      -0.570  28.916 -22.464  1.00  0.00           H  
ATOM   4495  HB2 ASP A 673      -1.782  27.712 -22.088  1.00  0.00           H  
ATOM   4496  N   TRP A 674       0.140  25.407 -22.151  1.00 18.62           N  
ATOM   4497  CA  TRP A 674       1.030  24.544 -21.374  1.00 17.17           C  
ATOM   4498  C   TRP A 674       1.997  23.732 -22.251  1.00 14.61           C  
ATOM   4499  O   TRP A 674       3.168  23.643 -21.890  1.00 15.57           O  
ATOM   4500  CB  TRP A 674       0.229  23.643 -20.406  1.00 18.15           C  
ATOM   4501  CG  TRP A 674       1.030  22.621 -19.646  1.00 18.47           C  
ATOM   4502  CD1 TRP A 674       1.716  22.849 -18.503  1.00 19.79           C  
ATOM   4503  CD2 TRP A 674       1.334  21.243 -20.023  1.00 18.62           C  
ATOM   4504  NE1 TRP A 674       2.412  21.709 -18.147  1.00 20.88           N  
ATOM   4505  CE2 TRP A 674       2.223  20.689 -19.054  1.00 19.14           C  
ATOM   4506  CE3 TRP A 674       0.946  20.404 -21.094  1.00 19.22           C  
ATOM   4507  CZ2 TRP A 674       2.717  19.375 -19.151  1.00 21.23           C  
ATOM   4508  CZ3 TRP A 674       1.428  19.085 -21.200  1.00 19.66           C  
ATOM   4509  CH2 TRP A 674       2.315  18.573 -20.234  1.00 18.08           C  
ATOM   4510  H   TRP A 674      -0.844  25.169 -22.134  1.00  0.00           H  
ATOM   4511  HA  TRP A 674       1.654  25.193 -20.757  1.00  0.00           H  
ATOM   4512  HB3 TRP A 674      -0.554  23.116 -20.952  1.00  0.00           H  
ATOM   4513  HB2 TRP A 674      -0.280  24.268 -19.673  1.00  0.00           H  
ATOM   4514  HD1 TRP A 674       1.723  23.789 -17.975  1.00  0.00           H  
ATOM   4515  HE1 TRP A 674       3.007  21.662 -17.328  1.00  0.00           H  
ATOM   4516  HE3 TRP A 674       0.260  20.786 -21.832  1.00  0.00           H  
ATOM   4517  HZ2 TRP A 674       3.395  18.986 -18.403  1.00  0.00           H  
ATOM   4518  HZ3 TRP A 674       1.120  18.464 -22.029  1.00  0.00           H  
ATOM   4519  HH2 TRP A 674       2.688  17.568 -20.331  1.00  0.00           H  
ATOM   4520  N   ILE A 675       1.510  23.178 -23.377  1.00 13.34           N  
ATOM   4521  CA  ILE A 675       2.314  22.425 -24.344  1.00 14.75           C  
ATOM   4522  C   ILE A 675       3.435  23.294 -24.939  1.00 16.28           C  
ATOM   4523  O   ILE A 675       4.598  22.908 -24.835  1.00 16.00           O  
ATOM   4524  CB  ILE A 675       1.465  21.786 -25.489  1.00 15.18           C  
ATOM   4525  CG1 ILE A 675       0.575  20.637 -24.964  1.00 15.61           C  
ATOM   4526  CG2 ILE A 675       2.281  21.276 -26.699  1.00 16.61           C  
ATOM   4527  CD1 ILE A 675      -0.601  20.298 -25.894  1.00 15.47           C  
ATOM   4528  H   ILE A 675       0.527  23.280 -23.596  1.00  0.00           H  
ATOM   4529  HA  ILE A 675       2.786  21.616 -23.785  1.00  0.00           H  
ATOM   4530  HB  ILE A 675       0.797  22.565 -25.861  1.00  0.00           H  
ATOM   4531 HG13 ILE A 675       0.166  20.888 -23.990  1.00  0.00           H  
ATOM   4532 HG12 ILE A 675       1.185  19.746 -24.800  1.00  0.00           H  
ATOM   4533 HG21 ILE A 675       1.660  20.708 -27.390  1.00  0.00           H  
ATOM   4534 HG22 ILE A 675       2.701  22.099 -27.275  1.00  0.00           H  
ATOM   4535 HG23 ILE A 675       3.097  20.622 -26.390  1.00  0.00           H  
ATOM   4536 HD11 ILE A 675      -1.425  19.859 -25.332  1.00  0.00           H  
ATOM   4537 HD12 ILE A 675      -0.992  21.181 -26.400  1.00  0.00           H  
ATOM   4538 HD13 ILE A 675      -0.305  19.582 -26.659  1.00  0.00           H  
ATOM   4539  N   MET A 676       3.075  24.469 -25.486  1.00 16.94           N  
ATOM   4540  CA  MET A 676       4.017  25.443 -26.037  1.00 19.85           C  
ATOM   4541  C   MET A 676       5.018  25.971 -24.998  1.00 18.59           C  
ATOM   4542  O   MET A 676       6.205  26.009 -25.309  1.00 21.05           O  
ATOM   4543  CB  MET A 676       3.269  26.596 -26.741  1.00 22.06           C  
ATOM   4544  CG  MET A 676       2.470  26.184 -27.995  1.00 26.03           C  
ATOM   4545  SD  MET A 676       3.358  25.274 -29.289  1.00 30.17           S  
ATOM   4546  CE  MET A 676       4.641  26.479 -29.713  1.00 30.71           C  
ATOM   4547  H   MET A 676       2.095  24.727 -25.518  1.00  0.00           H  
ATOM   4548  HA  MET A 676       4.615  24.918 -26.785  1.00  0.00           H  
ATOM   4549  HB3 MET A 676       3.977  27.378 -27.021  1.00  0.00           H  
ATOM   4550  HB2 MET A 676       2.586  27.067 -26.031  1.00  0.00           H  
ATOM   4551  HG3 MET A 676       2.034  27.074 -28.450  1.00  0.00           H  
ATOM   4552  HG2 MET A 676       1.631  25.551 -27.721  1.00  0.00           H  
ATOM   4553  HE1 MET A 676       5.217  26.128 -30.569  1.00  0.00           H  
ATOM   4554  HE2 MET A 676       4.196  27.442 -29.965  1.00  0.00           H  
ATOM   4555  HE3 MET A 676       5.327  26.618 -28.876  1.00  0.00           H  
ATOM   4556  N   LYS A 677       4.547  26.295 -23.779  1.00 19.28           N  
ATOM   4557  CA  LYS A 677       5.383  26.710 -22.648  1.00 20.73           C  
ATOM   4558  C   LYS A 677       6.427  25.653 -22.246  1.00 20.98           C  
ATOM   4559  O   LYS A 677       7.598  26.000 -22.107  1.00 20.47           O  
ATOM   4560  CB  LYS A 677       4.490  27.132 -21.460  1.00 22.80           C  
ATOM   4561  CG  LYS A 677       5.256  27.462 -20.167  1.00 29.23           C  
ATOM   4562  CD  LYS A 677       4.355  28.014 -19.060  1.00 33.63           C  
ATOM   4563  CE  LYS A 677       5.134  28.221 -17.750  1.00 37.10           C  
ATOM   4564  NZ  LYS A 677       4.324  28.900 -16.730  1.00 39.97           N1+
ATOM   4565  H   LYS A 677       3.554  26.230 -23.594  1.00  0.00           H  
ATOM   4566  HA  LYS A 677       5.931  27.597 -22.977  1.00  0.00           H  
ATOM   4567  HB3 LYS A 677       3.779  26.335 -21.239  1.00  0.00           H  
ATOM   4568  HB2 LYS A 677       3.897  27.998 -21.756  1.00  0.00           H  
ATOM   4569  HG3 LYS A 677       6.039  28.186 -20.390  1.00  0.00           H  
ATOM   4570  HG2 LYS A 677       5.756  26.570 -19.785  1.00  0.00           H  
ATOM   4571  HD3 LYS A 677       3.524  27.328 -18.895  1.00  0.00           H  
ATOM   4572  HD2 LYS A 677       3.917  28.957 -19.392  1.00  0.00           H  
ATOM   4573  HE3 LYS A 677       6.013  28.837 -17.929  1.00  0.00           H  
ATOM   4574  HE2 LYS A 677       5.485  27.264 -17.356  1.00  0.00           H  
ATOM   4575  HZ1 LYS A 677       3.510  28.340 -16.516  1.00  0.00           H  
ATOM   4576  HZ2 LYS A 677       4.874  29.026 -15.892  1.00  0.00           H  
ATOM   4577  HZ3 LYS A 677       4.029  29.801 -17.080  1.00  0.00           H  
ATOM   4578  N   THR A 678       5.985  24.393 -22.089  1.00 19.84           N  
ATOM   4579  CA  THR A 678       6.837  23.261 -21.714  1.00 19.22           C  
ATOM   4580  C   THR A 678       7.910  22.947 -22.774  1.00 19.68           C  
ATOM   4581  O   THR A 678       9.046  22.672 -22.399  1.00 20.38           O  
ATOM   4582  CB  THR A 678       6.010  21.972 -21.452  1.00 17.41           C  
ATOM   4583  OG1 THR A 678       5.071  22.208 -20.423  1.00 18.76           O  
ATOM   4584  CG2 THR A 678       6.825  20.734 -21.037  1.00 20.38           C  
ATOM   4585  H   THR A 678       5.005  24.189 -22.228  1.00  0.00           H  
ATOM   4586  HA  THR A 678       7.351  23.531 -20.789  1.00  0.00           H  
ATOM   4587  HB  THR A 678       5.436  21.733 -22.347  1.00  0.00           H  
ATOM   4588  HG1 THR A 678       4.371  22.770 -20.775  1.00  0.00           H  
ATOM   4589 HG21 THR A 678       6.167  19.908 -20.764  1.00  0.00           H  
ATOM   4590 HG22 THR A 678       7.462  20.374 -21.844  1.00  0.00           H  
ATOM   4591 HG23 THR A 678       7.462  20.949 -20.179  1.00  0.00           H  
ATOM   4592  N   MET A 679       7.561  23.046 -24.069  1.00 18.80           N  
ATOM   4593  CA  MET A 679       8.512  22.879 -25.169  1.00 21.89           C  
ATOM   4594  C   MET A 679       9.547  24.013 -25.249  1.00 22.87           C  
ATOM   4595  O   MET A 679      10.733  23.725 -25.402  1.00 24.66           O  
ATOM   4596  CB  MET A 679       7.780  22.682 -26.508  1.00 22.41           C  
ATOM   4597  CG  MET A 679       6.971  21.374 -26.569  1.00 21.62           C  
ATOM   4598  SD  MET A 679       6.358  20.913 -28.208  1.00 26.46           S  
ATOM   4599  CE  MET A 679       5.432  22.402 -28.655  1.00 25.45           C  
ATOM   4600  H   MET A 679       6.609  23.278 -24.322  1.00  0.00           H  
ATOM   4601  HA  MET A 679       9.077  21.970 -24.975  1.00  0.00           H  
ATOM   4602  HB3 MET A 679       8.501  22.684 -27.327  1.00  0.00           H  
ATOM   4603  HB2 MET A 679       7.116  23.531 -26.682  1.00  0.00           H  
ATOM   4604  HG3 MET A 679       6.125  21.399 -25.891  1.00  0.00           H  
ATOM   4605  HG2 MET A 679       7.584  20.552 -26.215  1.00  0.00           H  
ATOM   4606  HE1 MET A 679       4.826  22.218 -29.542  1.00  0.00           H  
ATOM   4607  HE2 MET A 679       4.778  22.705 -27.839  1.00  0.00           H  
ATOM   4608  HE3 MET A 679       6.112  23.226 -28.873  1.00  0.00           H  
ATOM   4609  N   GLN A 680       9.090  25.269 -25.113  1.00 25.09           N  
ATOM   4610  CA  GLN A 680       9.922  26.476 -25.150  1.00 27.55           C  
ATOM   4611  C   GLN A 680      10.945  26.567 -24.006  1.00 28.97           C  
ATOM   4612  O   GLN A 680      12.097  26.919 -24.262  1.00 29.12           O  
ATOM   4613  CB  GLN A 680       9.009  27.719 -25.189  1.00 28.56           C  
ATOM   4614  CG  GLN A 680       8.338  27.927 -26.568  1.00 32.86           C  
ATOM   4615  CD  GLN A 680       7.110  28.850 -26.571  0.50 33.25           C  
ATOM   4616  OE1 GLN A 680       6.403  28.915 -27.573  0.50 34.10           O  
ATOM   4617  NE2 GLN A 680       6.830  29.558 -25.474  0.50 33.45           N  
ATOM   4618  H   GLN A 680       8.097  25.424 -24.987  1.00  0.00           H  
ATOM   4619  HA  GLN A 680      10.492  26.447 -26.081  1.00  0.00           H  
ATOM   4620  HB3 GLN A 680       9.576  28.617 -24.939  1.00  0.00           H  
ATOM   4621  HB2 GLN A 680       8.257  27.611 -24.405  1.00  0.00           H  
ATOM   4622  HG3 GLN A 680       8.013  26.967 -26.971  1.00  0.00           H  
ATOM   4623  HG2 GLN A 680       9.070  28.316 -27.278  1.00  0.00           H  
ATOM   4624 HE22 GLN A 680       6.021  30.162 -25.456  1.00  0.00           H  
ATOM   4625 HE21 GLN A 680       7.419  29.489 -24.656  1.00  0.00           H  
ATOM   4626  N   GLU A 681      10.514  26.229 -22.779  1.00 30.23           N  
ATOM   4627  CA  GLU A 681      11.336  26.269 -21.566  1.00 32.03           C  
ATOM   4628  C   GLU A 681      12.257  25.050 -21.383  1.00 32.23           C  
ATOM   4629  O   GLU A 681      13.152  25.117 -20.540  1.00 33.05           O  
ATOM   4630  CB  GLU A 681      10.424  26.480 -20.340  1.00 35.06           C  
ATOM   4631  CG  GLU A 681       9.742  27.870 -20.352  1.00 39.40           C  
ATOM   4632  CD  GLU A 681       8.810  28.171 -19.168  1.00 42.39           C  
ATOM   4633  OE1 GLU A 681       8.548  27.268 -18.342  1.00 44.45           O  
ATOM   4634  OE2 GLU A 681       8.356  29.336 -19.115  1.00 45.36           O1-
ATOM   4635  H   GLU A 681       9.548  25.955 -22.649  1.00  0.00           H  
ATOM   4636  HA  GLU A 681      11.998  27.135 -21.633  1.00  0.00           H  
ATOM   4637  HB3 GLU A 681      11.001  26.368 -19.422  1.00  0.00           H  
ATOM   4638  HB2 GLU A 681       9.666  25.694 -20.317  1.00  0.00           H  
ATOM   4639  HG3 GLU A 681       9.161  27.995 -21.266  1.00  0.00           H  
ATOM   4640  HG2 GLU A 681      10.513  28.640 -20.379  1.00  0.00           H  
ATOM   4641  N   ASN A 682      12.055  23.980 -22.172  1.00 31.18           N  
ATOM   4642  CA  ASN A 682      12.866  22.757 -22.132  1.00 32.24           C  
ATOM   4643  C   ASN A 682      13.412  22.424 -23.531  1.00 34.14           C  
ATOM   4644  O   ASN A 682      13.447  21.255 -23.907  1.00 34.53           O  
ATOM   4645  CB  ASN A 682      12.071  21.583 -21.504  1.00 30.99           C  
ATOM   4646  CG  ASN A 682      11.585  21.870 -20.081  1.00 29.48           C  
ATOM   4647  OD1 ASN A 682      10.437  22.254 -19.873  1.00 28.60           O  
ATOM   4648  ND2 ASN A 682      12.460  21.677 -19.091  1.00 27.59           N  
ATOM   4649  H   ASN A 682      11.296  23.991 -22.839  1.00  0.00           H  
ATOM   4650  HA  ASN A 682      13.760  22.909 -21.524  1.00  0.00           H  
ATOM   4651  HB3 ASN A 682      12.686  20.682 -21.469  1.00  0.00           H  
ATOM   4652  HB2 ASN A 682      11.212  21.336 -22.124  1.00  0.00           H  
ATOM   4653 HD22 ASN A 682      12.187  21.858 -18.136  1.00  0.00           H  
ATOM   4654 HD21 ASN A 682      13.400  21.365 -19.286  1.00  0.00           H  
ATOM   4655  N   SER A 683      13.860  23.458 -24.269  1.00 36.42           N  
ATOM   4656  CA  SER A 683      14.474  23.350 -25.600  1.00 39.45           C  
ATOM   4657  C   SER A 683      15.973  23.288 -25.369  1.00 40.69           C  
ATOM   4658  O   SER A 683      16.771  23.085 -26.283  1.00 42.20           O  
ATOM   4659  CB  SER A 683      14.059  24.564 -26.470  1.00 41.47           C  
ATOM   4660  OG  SER A 683      14.463  24.407 -27.818  1.00 46.20           O  
ATOM   4661  H   SER A 683      13.813  24.392 -23.885  1.00  0.00           H  
ATOM   4662  HA  SER A 683      14.148  22.433 -26.095  1.00  0.00           H  
ATOM   4663  HXT SER A 683      16.317  23.440 -24.344  1.00  0.00           H  
ATOM   4664  HB3 SER A 683      14.475  25.495 -26.083  1.00  0.00           H  
ATOM   4665  HB2 SER A 683      12.975  24.689 -26.462  1.00  0.00           H  
ATOM   4666  HG  SER A 683      15.420  24.506 -27.858  1.00  0.00           H  
TER    4667      SER A 683
HETATM 4668  C1  NAG B   1      30.975  38.190 -44.978  1.00 23.62           C  
HETATM 4669  C2  NAG B   1      31.215  37.834 -43.490  1.00 26.01           C  
HETATM 4670  C3  NAG B   1      29.868  37.555 -42.773  1.00 25.13           C  
HETATM 4671  C4  NAG B   1      28.833  38.658 -43.104  1.00 23.12           C  
HETATM 4672  C5  NAG B   1      28.724  38.760 -44.633  1.00 22.16           C  
HETATM 4673  C6  NAG B   1      27.634  39.734 -45.109  1.00 26.31           C  
HETATM 4674  C7  NAG B   1      33.490  36.945 -42.896  1.00 42.04           C  
HETATM 4675  C8  NAG B   1      34.355  35.690 -42.856  1.00 42.58           C  
HETATM 4676  N2  NAG B   1      32.219  36.771 -43.296  1.00 28.65           N  
HETATM 4677  O3  NAG B   1      30.098  37.402 -41.384  1.00 31.70           O  
HETATM 4678  O4  NAG B   1      27.518  38.431 -42.607  1.00 25.28           O  
HETATM 4679  O5  NAG B   1      29.997  39.181 -45.120  1.00 25.60           O  
HETATM 4680  O6  NAG B   1      27.766  39.865 -46.512  1.00 32.62           O1-
HETATM 4681  O7  NAG B   1      33.973  38.035 -42.592  1.00 40.58           O  
HETATM 4682  HC1 NAG B   1      30.635  37.347 -45.585  1.00  0.00           H  
HETATM 4683  HC2 NAG B   1      31.603  38.749 -43.034  1.00  0.00           H  
HETATM 4684  HC3 NAG B   1      29.495  36.589 -43.119  1.00  0.00           H  
HETATM 4685  HC4 NAG B   1      29.182  39.626 -42.737  1.00  0.00           H  
HETATM 4686  HC5 NAG B   1      28.462  37.780 -45.039  1.00  0.00           H  
HETATM 4687 H6_1 NAG B   1      27.660  40.680 -44.566  1.00  0.00           H  
HETATM 4688 H6_2 NAG B   1      26.656  39.287 -44.933  1.00  0.00           H  
HETATM 4689 H8_1 NAG B   1      35.104  35.767 -42.067  1.00  0.00           H  
HETATM 4690 H8_2 NAG B   1      33.754  34.800 -42.666  1.00  0.00           H  
HETATM 4691 H8_3 NAG B   1      34.869  35.561 -43.811  1.00  0.00           H  
HETATM 4692  HN2 NAG B   1      31.941  35.841 -43.577  1.00  0.00           H  
HETATM 4693  HO3 NAG B   1      29.251  37.414 -40.924  1.00  0.00           H  
HETATM 4694  C1  NAG B   2      27.273  38.792 -41.286  1.00 26.50           C  
HETATM 4695  C2  NAG B   2      25.791  39.183 -41.185  1.00 23.07           C  
HETATM 4696  C3  NAG B   2      25.470  39.527 -39.713  1.00 31.64           C  
HETATM 4697  C4  NAG B   2      26.017  38.477 -38.711  1.00 37.40           C  
HETATM 4698  C5  NAG B   2      27.447  38.002 -39.072  1.00 43.56           C  
HETATM 4699  C6  NAG B   2      27.864  36.741 -38.282  1.00 31.46           C  
HETATM 4700  C7  NAG B   2      24.624  40.110 -43.215  1.00 36.03           C  
HETATM 4701  C8  NAG B   2      24.413  41.364 -44.058  1.00 31.79           C  
HETATM 4702  N2  NAG B   2      25.399  40.246 -42.127  1.00 29.44           N  
HETATM 4703  O3  NAG B   2      24.080  39.751 -39.523  1.00 38.40           O  
HETATM 4704  O4  NAG B   2      26.003  38.994 -37.394  1.00 52.66           O  
HETATM 4705  O5  NAG B   2      27.502  37.683 -40.464  1.00 34.91           O  
HETATM 4706  O6  NAG B   2      29.213  36.407 -38.537  1.00 51.23           O  
HETATM 4707  O7  NAG B   2      24.115  39.046 -43.565  1.00 36.99           O  
HETATM 4708  HC1 NAG B   2      27.938  39.600 -40.964  1.00  0.00           H  
HETATM 4709  HC2 NAG B   2      25.231  38.278 -41.434  1.00  0.00           H  
HETATM 4710  HC3 NAG B   2      25.950  40.483 -39.485  1.00  0.00           H  
HETATM 4711  HC4 NAG B   2      25.353  37.609 -38.723  1.00  0.00           H  
HETATM 4712  HC5 NAG B   2      28.162  38.800 -38.853  1.00  0.00           H  
HETATM 4713 H6_1 NAG B   2      27.229  35.892 -38.547  1.00  0.00           H  
HETATM 4714 H6_2 NAG B   2      27.755  36.899 -37.208  1.00  0.00           H  
HETATM 4715 H8_1 NAG B   2      23.350  41.569 -44.172  1.00  0.00           H  
HETATM 4716 H8_2 NAG B   2      24.883  42.238 -43.607  1.00  0.00           H  
HETATM 4717 H8_3 NAG B   2      24.846  41.222 -45.049  1.00  0.00           H  
HETATM 4718  HN2 NAG B   2      25.787  41.159 -41.944  1.00  0.00           H  
HETATM 4719  HO3 NAG B   2      23.718  40.138 -40.325  1.00  0.00           H  
HETATM 4720  HO4 NAG B   2      26.459  39.839 -37.392  1.00  0.00           H  
HETATM 4721  HO6 NAG B   2      29.417  35.583 -38.086  1.00  0.00           H  
HETATM 4722  N1  UNK   900     -13.111   3.881 -24.855  1.00  0.00           N1+
HETATM 4723  C1  UNK   900     -13.838   3.242 -23.923  1.00  0.00           C  
HETATM 4724  C2  UNK   900     -13.240   2.822 -22.728  1.00  0.00           C  
HETATM 4725  C3  UNK   900     -11.865   3.101 -22.493  1.00  0.00           C  
HETATM 4726  C4  UNK   900     -11.116   3.736 -23.533  1.00  0.00           C  
HETATM 4727  C5  UNK   900     -11.798   4.131 -24.709  1.00  0.00           C  
HETATM 4728  C6  UNK   900     -11.232   2.812 -21.256  1.00  0.00           C  
HETATM 4729  C7  UNK   900      -9.887   3.137 -21.027  1.00  0.00           C  
HETATM 4730  C8  UNK   900      -9.150   3.621 -22.120  1.00  0.00           C  
HETATM 4731  C9  UNK   900      -9.737   3.947 -23.344  1.00  0.00           C  
HETATM 4732  N2  UNK   900      -9.282   2.960 -19.770  1.00  0.00           N  
HETATM 4733  C10 UNK   900     -10.021   2.533 -18.561  1.00  0.00           C  
HETATM 4734  C11 UNK   900      -9.206   1.952 -17.370  1.00  0.00           C  
HETATM 4735  N3  UNK   900      -7.916   2.639 -17.161  1.00  0.00           N  
HETATM 4736  C12 UNK   900      -7.185   3.152 -18.335  1.00  0.00           C  
HETATM 4737  C13 UNK   900      -8.155   3.810 -19.336  1.00  0.00           C  
HETATM 4738  C14 UNK   900      -7.389   2.661 -15.898  1.00  0.00           C  
HETATM 4739  O1  UNK   900      -8.002   2.262 -14.902  1.00  0.00           O  
HETATM 4740  C15 UNK   900      -5.983   3.182 -15.689  1.00  0.00           C  
HETATM 4741  C16 UNK   900      -5.735   4.158 -14.717  1.00  0.00           C  
HETATM 4742  C17 UNK   900      -4.436   4.607 -14.477  1.00  0.00           C  
HETATM 4743  C18 UNK   900      -3.366   4.080 -15.197  1.00  0.00           C  
HETATM 4744  C19 UNK   900      -3.596   3.093 -16.153  1.00  0.00           C  
HETATM 4745  C20 UNK   900      -4.894   2.645 -16.393  1.00  0.00           C  
HETATM 4746 BR1  UNK   900      -2.140   2.350 -17.129  1.00  0.00          Br  
HETATM 4747  H1  UNK   900     -14.884   3.124 -24.181  1.00  0.00           H  
HETATM 4748  H2  UNK   900     -13.816   2.327 -21.957  1.00  0.00           H  
HETATM 4749  H3  UNK   900     -11.318   4.639 -25.533  1.00  0.00           H  
HETATM 4750  H4  UNK   900     -11.844   2.397 -20.475  1.00  0.00           H  
HETATM 4751  H5  UNK   900      -8.094   3.800 -22.023  1.00  0.00           H  
HETATM 4752  H6  UNK   900      -9.146   4.381 -24.141  1.00  0.00           H  
HETATM 4753  H7  UNK   900     -10.501   3.443 -18.193  1.00  0.00           H  
HETATM 4754  H8  UNK   900     -10.798   1.810 -18.802  1.00  0.00           H  
HETATM 4755  H9  UNK   900      -8.979   0.917 -17.622  1.00  0.00           H  
HETATM 4756  H10 UNK   900      -9.854   1.977 -16.491  1.00  0.00           H  
HETATM 4757  H11 UNK   900      -6.478   3.938 -18.065  1.00  0.00           H  
HETATM 4758  H12 UNK   900      -6.669   2.349 -18.860  1.00  0.00           H  
HETATM 4759  H13 UNK   900      -8.610   4.674 -18.845  1.00  0.00           H  
HETATM 4760  H14 UNK   900      -7.576   4.240 -20.150  1.00  0.00           H  
HETATM 4761  H15 UNK   900      -6.543   4.552 -14.118  1.00  0.00           H  
HETATM 4762  H16 UNK   900      -4.254   5.343 -13.708  1.00  0.00           H  
HETATM 4763  H17 UNK   900      -2.357   4.424 -15.010  1.00  0.00           H  
HETATM 4764  H18 UNK   900      -5.034   1.857 -17.117  1.00  0.00           H  
HETATM 4765  H19 UNK   900     -13.572   4.143 -25.727  1.00  0.00           H  
CONECT    5   12
CONECT   12    5
CONECT   38  675
CONECT  447  938
CONECT  581  590
CONECT  590  581
CONECT  675   38
CONECT  704  709
CONECT  709  704
CONECT  938  447
CONECT 1097 1108
CONECT 1108 1097
CONECT 1960 1969
CONECT 1969 1960
CONECT 3477 3690
CONECT 3524 3531
CONECT 3531 3524
CONECT 3690 3477
CONECT 3809 4263
CONECT 4263 3809
CONECT 4657 4663
CONECT 4663 4657
CONECT 4668  704 4669 4679 4682
CONECT 4669 4668 4670 4676 4683
CONECT 4670 4669 4671 4677 4684
CONECT 4671 4670 4672 4678 4685
CONECT 4672 4671 4673 4679 4686
CONECT 4673 4672 4680 4687 4688
CONECT 4674 4675 4676 4681
CONECT 4674 4681
CONECT 4675 4674 4689 4690 4691
CONECT 4676 4669 4674 4692
CONECT 4677 4670 4693
CONECT 4678 4671 4694
CONECT 4679 4668 4672
CONECT 4680 4673
CONECT 4681 4674
CONECT 4681 4674
CONECT 4682 4668
CONECT 4683 4669
CONECT 4684 4670
CONECT 4685 4671
CONECT 4686 4672
CONECT 4687 4673
CONECT 4688 4673
CONECT 4689 4675
CONECT 4690 4675
CONECT 4691 4675
CONECT 4692 4676
CONECT 4693 4677
CONECT 4694 4678 4695 4705 4708
CONECT 4695 4694 4696 4702 4709
CONECT 4696 4695 4697 4703 4710
CONECT 4697 4696 4698 4704 4711
CONECT 4698 4697 4699 4705 4712
CONECT 4699 4698 4706 4713 4714
CONECT 4700 4701 4702 4707
CONECT 4700 4707
CONECT 4701 4700 4715 4716 4717
CONECT 4702 4695 4700 4718
CONECT 4703 4696 4719
CONECT 4704 4697 4720
CONECT 4705 4694 4698
CONECT 4706 4699 4721
CONECT 4707 4700
CONECT 4707 4700
CONECT 4708 4694
CONECT 4709 4695
CONECT 4710 4696
CONECT 4711 4697
CONECT 4712 4698
CONECT 4713 4699
CONECT 4714 4699
CONECT 4715 4701
CONECT 4716 4701
CONECT 4717 4701
CONECT 4718 4702
CONECT 4719 4703
CONECT 4720 4704
CONECT 4721 4706
CONECT 4722 4723 4727 4765
CONECT 4722 4723
CONECT 4723 4722 4724 4747
CONECT 4723 4722
CONECT 4724 4723 4725 4748
CONECT 4724 4725
CONECT 4725 4724 4726 4728
CONECT 4725 4724
CONECT 4726 4725 4727 4731
CONECT 4726 4727
CONECT 4727 4722 4726 4749
CONECT 4727 4726
CONECT 4728 4725 4729 4750
CONECT 4728 4729
CONECT 4729 4728 4730 4732
CONECT 4729 4728
CONECT 4730 4729 4731 4751
CONECT 4730 4731
CONECT 4731 4726 4730 4752
CONECT 4731 4730
CONECT 4732 4729 4733 4737
CONECT 4733 4732 4734 4753 4754
CONECT 4734 4733 4735 4755 4756
CONECT 4735 4734 4736 4738
CONECT 4736 4735 4737 4757 4758
CONECT 4737 4732 4736 4759 4760
CONECT 4738 4735 4739 4740
CONECT 4738 4739
CONECT 4739 4738
CONECT 4739 4738
CONECT 4740 4738 4741 4745
CONECT 4740 4741
CONECT 4741 4740 4742 4761
CONECT 4741 4740
CONECT 4742 4741 4743 4762
CONECT 4742 4743
CONECT 4743 4742 4744 4763
CONECT 4743 4742
CONECT 4744 4743 4745 4746
CONECT 4744 4745
CONECT 4745 4740 4744 4764
CONECT 4745 4744
CONECT 4746 4744
CONECT 4747 4723
CONECT 4748 4724
CONECT 4749 4727
CONECT 4750 4728
CONECT 4751 4730
CONECT 4752 4731
CONECT 4753 4733
CONECT 4754 4733
CONECT 4755 4734
CONECT 4756 4734
CONECT 4757 4736
CONECT 4758 4736
CONECT 4759 4737
CONECT 4760 4737
CONECT 4761 4741
CONECT 4762 4742
CONECT 4763 4743
CONECT 4764 4745
CONECT 4765 4722
END   
