# Supplementary material for: Discovery of a Novel Series of Potent, Selective, Orally Available, and Brain-Penetrable C1s Inhibitors for Modulation of the Complement Pathway
Source: J Med Chem. 2023 Apr 25;66(9):6354–71. doi: 10.1021/acs.jmedchem.3c00348 (PMC10184130; doi:10.1021/acs.jmedchem.3c00348)
Supplement: Supplementary file 2 — jm3c00348_si_002.pdb [file jm3c00348_si_002.pdb]

HEADER    drdougan                                01-MAR-23   XXXX
TITLE     ---
REMARK   3  R VALUE : 0.238150
REMARK   3  FREE R VALUE : 0.279060
REMARK   4 XXXX COMPLIES WITH FORMAT V. 3.0, 1-DEC-2006
REMARK 888
REMARK 888 WRITTEN BY MAESTRO (A PRODUCT OF SCHRODINGER, LLC)
CRYST1   50.471   77.647  108.484  86.13  79.09  71.08 P 1           0
ATOM      1  N   ILE C 438      -8.671  -1.013 -31.138  1.00 18.32           N  
ATOM      2  CA  ILE C 438      -9.763  -0.212 -31.725  1.00 20.47           C  
ATOM      3  C   ILE C 438     -10.932  -1.189 -32.013  1.00 23.07           C  
ATOM      4  O   ILE C 438     -10.761  -2.157 -32.757  1.00 24.54           O  
ATOM      5  CB  ILE C 438      -9.367   0.510 -33.059  1.00 18.85           C  
ATOM      6  CG1 ILE C 438      -8.102   1.397 -32.944  1.00 18.43           C  
ATOM      7  CG2 ILE C 438     -10.514   1.305 -33.723  1.00 18.31           C  
ATOM      8  CD1 ILE C 438      -8.293   2.717 -32.185  1.00 17.27           C  
ATOM      9  H1  ILE C 438      -7.922  -0.398 -30.844  1.00  0.00           H  
ATOM     10  HA  ILE C 438     -10.089   0.538 -31.002  1.00  0.00           H  
ATOM     11  HB  ILE C 438      -9.097  -0.269 -33.772  1.00  0.00           H  
ATOM     12 HG13 ILE C 438      -7.766   1.643 -33.949  1.00  0.00           H  
ATOM     13 HG12 ILE C 438      -7.278   0.836 -32.504  1.00  0.00           H  
ATOM     14 HG21 ILE C 438     -10.167   1.814 -34.621  1.00  0.00           H  
ATOM     15 HG22 ILE C 438     -11.341   0.662 -34.022  1.00  0.00           H  
ATOM     16 HG23 ILE C 438     -10.918   2.059 -33.049  1.00  0.00           H  
ATOM     17 HD11 ILE C 438      -7.347   3.070 -31.775  1.00  0.00           H  
ATOM     18 HD12 ILE C 438      -8.670   3.493 -32.850  1.00  0.00           H  
ATOM     19 HD13 ILE C 438      -8.991   2.613 -31.355  1.00  0.00           H  
ATOM     20  H   ILE C 438      -8.990  -1.456 -30.286  1.00  0.00           H  
ATOM     21  N   ILE C 439     -12.110  -0.900 -31.436  1.00 26.64           N  
ATOM     22  CA  ILE C 439     -13.363  -1.598 -31.729  1.00 29.14           C  
ATOM     23  C   ILE C 439     -14.020  -0.977 -32.975  1.00 29.04           C  
ATOM     24  O   ILE C 439     -14.032   0.248 -33.109  1.00 31.94           O  
ATOM     25  CB  ILE C 439     -14.380  -1.485 -30.553  1.00 33.90           C  
ATOM     26  CG1 ILE C 439     -13.805  -1.997 -29.216  1.00 37.94           C  
ATOM     27  CG2 ILE C 439     -15.740  -2.168 -30.833  1.00 32.37           C  
ATOM     28  CD1 ILE C 439     -13.609  -3.520 -29.129  1.00 40.82           C  
ATOM     29  H   ILE C 439     -12.194  -0.067 -30.867  1.00  0.00           H  
ATOM     30  HA  ILE C 439     -13.155  -2.651 -31.921  1.00  0.00           H  
ATOM     31  HB  ILE C 439     -14.591  -0.424 -30.401  1.00  0.00           H  
ATOM     32 HG13 ILE C 439     -14.486  -1.692 -28.421  1.00  0.00           H  
ATOM     33 HG12 ILE C 439     -12.863  -1.497 -28.986  1.00  0.00           H  
ATOM     34 HG21 ILE C 439     -16.380  -2.145 -29.952  1.00  0.00           H  
ATOM     35 HG22 ILE C 439     -16.293  -1.680 -31.634  1.00  0.00           H  
ATOM     36 HG23 ILE C 439     -15.612  -3.213 -31.115  1.00  0.00           H  
ATOM     37 HD11 ILE C 439     -12.706  -3.763 -28.567  1.00  0.00           H  
ATOM     38 HD12 ILE C 439     -14.448  -3.993 -28.620  1.00  0.00           H  
ATOM     39 HD13 ILE C 439     -13.517  -3.983 -30.110  1.00  0.00           H  
ATOM     40  N   GLY C 440     -14.562  -1.838 -33.853  1.00 25.53           N  
ATOM     41  CA  GLY C 440     -15.306  -1.453 -35.056  1.00 23.76           C  
ATOM     42  C   GLY C 440     -14.420  -0.848 -36.159  1.00 24.56           C  
ATOM     43  O   GLY C 440     -14.952  -0.368 -37.160  1.00 26.49           O  
ATOM     44  H   GLY C 440     -14.475  -2.833 -33.683  1.00  0.00           H  
ATOM     45  HA3 GLY C 440     -16.095  -0.749 -34.788  1.00  0.00           H  
ATOM     46  HA2 GLY C 440     -15.800  -2.339 -35.455  1.00  0.00           H  
ATOM     47  N   GLY C 441     -13.089  -0.859 -35.982  1.00 26.50           N  
ATOM     48  CA  GLY C 441     -12.124  -0.310 -36.922  1.00 29.11           C  
ATOM     49  C   GLY C 441     -11.741  -1.343 -37.984  1.00 30.74           C  
ATOM     50  O   GLY C 441     -12.256  -2.461 -38.032  1.00 30.98           O  
ATOM     51  H   GLY C 441     -12.718  -1.279 -35.141  1.00  0.00           H  
ATOM     52  HA3 GLY C 441     -11.231  -0.018 -36.369  1.00  0.00           H  
ATOM     53  HA2 GLY C 441     -12.514   0.586 -37.408  1.00  0.00           H  
ATOM     54  N   SER C 442     -10.801  -0.928 -38.837  1.00 34.50           N  
ATOM     55  CA  SER C 442     -10.201  -1.719 -39.905  1.00 38.05           C  
ATOM     56  C   SER C 442      -8.675  -1.553 -39.864  1.00 40.71           C  
ATOM     57  O   SER C 442      -8.171  -0.675 -39.161  1.00 39.53           O  
ATOM     58  CB  SER C 442     -10.828  -1.282 -41.248  1.00 37.92           C  
ATOM     59  OG  SER C 442     -10.478   0.042 -41.609  1.00 43.20           O  
ATOM     60  H   SER C 442     -10.430   0.009 -38.739  1.00  0.00           H  
ATOM     61  HA  SER C 442     -10.414  -2.778 -39.747  1.00  0.00           H  
ATOM     62  HB3 SER C 442     -11.915  -1.360 -41.204  1.00  0.00           H  
ATOM     63  HB2 SER C 442     -10.503  -1.949 -42.047  1.00  0.00           H  
ATOM     64  HG  SER C 442      -9.543   0.065 -41.830  1.00  0.00           H  
ATOM     65  N   ASP C 443      -7.968  -2.401 -40.630  1.00 41.16           N  
ATOM     66  CA  ASP C 443      -6.512  -2.350 -40.799  1.00 35.50           C  
ATOM     67  C   ASP C 443      -6.046  -0.996 -41.350  1.00 37.52           C  
ATOM     68  O   ASP C 443      -6.598  -0.506 -42.336  1.00 43.36           O  
ATOM     69  CB  ASP C 443      -5.953  -3.482 -41.701  1.00 37.07           C  
ATOM     70  CG  ASP C 443      -6.236  -4.925 -41.249  1.00 35.19           C  
ATOM     71  OD1 ASP C 443      -6.482  -5.142 -40.043  1.00 33.18           O  
ATOM     72  OD2 ASP C 443      -6.066  -5.822 -42.102  1.00 41.36           O1-
ATOM     73  H   ASP C 443      -8.448  -3.109 -41.167  1.00  0.00           H  
ATOM     74  HA  ASP C 443      -6.079  -2.468 -39.803  1.00  0.00           H  
ATOM     75  HB3 ASP C 443      -4.869  -3.379 -41.785  1.00  0.00           H  
ATOM     76  HB2 ASP C 443      -6.359  -3.368 -42.708  1.00  0.00           H  
ATOM     77  N   ALA C 444      -5.024  -0.445 -40.688  1.00 35.26           N  
ATOM     78  CA  ALA C 444      -4.329   0.767 -41.082  1.00 32.60           C  
ATOM     79  C   ALA C 444      -2.838   0.454 -41.167  1.00 32.79           C  
ATOM     80  O   ALA C 444      -2.320  -0.306 -40.350  1.00 34.54           O  
ATOM     81  CB  ALA C 444      -4.595   1.856 -40.034  1.00 33.25           C  
ATOM     82  H   ALA C 444      -4.632  -0.924 -39.887  1.00  0.00           H  
ATOM     83  HA  ALA C 444      -4.673   1.119 -42.057  1.00  0.00           H  
ATOM     84  HB1 ALA C 444      -4.056   2.772 -40.278  1.00  0.00           H  
ATOM     85  HB2 ALA C 444      -5.656   2.098 -39.995  1.00  0.00           H  
ATOM     86  HB3 ALA C 444      -4.290   1.542 -39.035  1.00  0.00           H  
ATOM     87  N   ASP C 445      -2.170   1.081 -42.141  1.00 31.84           N  
ATOM     88  CA  ASP C 445      -0.716   1.121 -42.226  1.00 29.22           C  
ATOM     89  C   ASP C 445      -0.223   2.288 -41.351  1.00 26.79           C  
ATOM     90  O   ASP C 445      -0.949   3.266 -41.160  1.00 25.31           O  
ATOM     91  CB  ASP C 445      -0.259   1.280 -43.697  1.00 32.16           C  
ATOM     92  CG  ASP C 445       1.142   0.710 -43.956  1.00 37.21           C  
ATOM     93  OD1 ASP C 445       2.120   1.457 -43.744  1.00 37.81           O  
ATOM     94  OD2 ASP C 445       1.230  -0.517 -44.181  1.00 40.22           O1-
ATOM     95  H   ASP C 445      -2.667   1.703 -42.766  1.00  0.00           H  
ATOM     96  HA  ASP C 445      -0.309   0.192 -41.823  1.00  0.00           H  
ATOM     97  HB3 ASP C 445      -0.292   2.329 -43.997  1.00  0.00           H  
ATOM     98  HB2 ASP C 445      -0.968   0.784 -44.361  1.00  0.00           H  
ATOM     99  N   ILE C 446       1.028   2.195 -40.877  1.00 21.93           N  
ATOM    100  CA  ILE C 446       1.723   3.286 -40.192  1.00 20.56           C  
ATOM    101  C   ILE C 446       1.961   4.518 -41.097  1.00 20.95           C  
ATOM    102  O   ILE C 446       2.101   5.617 -40.573  1.00 21.80           O  
ATOM    103  CB  ILE C 446       3.075   2.797 -39.603  1.00 19.53           C  
ATOM    104  CG1 ILE C 446       3.635   3.718 -38.496  1.00 17.85           C  
ATOM    105  CG2 ILE C 446       4.153   2.518 -40.674  1.00 16.56           C  
ATOM    106  CD1 ILE C 446       2.730   3.833 -37.262  1.00 14.97           C  
ATOM    107  H   ILE C 446       1.577   1.365 -41.066  1.00  0.00           H  
ATOM    108  HA  ILE C 446       1.072   3.612 -39.380  1.00  0.00           H  
ATOM    109  HB  ILE C 446       2.867   1.842 -39.126  1.00  0.00           H  
ATOM    110 HG13 ILE C 446       3.856   4.710 -38.887  1.00  0.00           H  
ATOM    111 HG12 ILE C 446       4.589   3.325 -38.157  1.00  0.00           H  
ATOM    112 HG21 ILE C 446       5.017   2.021 -40.239  1.00  0.00           H  
ATOM    113 HG22 ILE C 446       3.775   1.865 -41.459  1.00  0.00           H  
ATOM    114 HG23 ILE C 446       4.506   3.434 -41.146  1.00  0.00           H  
ATOM    115 HD11 ILE C 446       3.288   4.214 -36.407  1.00  0.00           H  
ATOM    116 HD12 ILE C 446       1.901   4.515 -37.444  1.00  0.00           H  
ATOM    117 HD13 ILE C 446       2.313   2.866 -36.979  1.00  0.00           H  
ATOM    118  N   LYS C 447       1.934   4.337 -42.430  1.00 22.14           N  
ATOM    119  CA  LYS C 447       1.922   5.417 -43.421  1.00 25.76           C  
ATOM    120  C   LYS C 447       0.643   6.279 -43.383  1.00 27.59           C  
ATOM    121  O   LYS C 447       0.712   7.445 -43.766  1.00 30.01           O  
ATOM    122  CB  LYS C 447       2.147   4.823 -44.827  1.00 26.71           C  
ATOM    123  CG  LYS C 447       3.583   4.309 -45.030  1.00 27.56           C  
ATOM    124  CD  LYS C 447       3.853   3.717 -46.432  1.00 32.18           C  
ATOM    125  CE  LYS C 447       4.011   2.185 -46.496  1.00 33.03           C  
ATOM    126  NZ  LYS C 447       5.149   1.695 -45.695  1.00 31.20           N1+
ATOM    127  H   LYS C 447       1.840   3.398 -42.797  1.00  0.00           H  
ATOM    128  HA  LYS C 447       2.757   6.082 -43.191  1.00  0.00           H  
ATOM    129  HB3 LYS C 447       1.963   5.593 -45.578  1.00  0.00           H  
ATOM    130  HB2 LYS C 447       1.425   4.029 -45.023  1.00  0.00           H  
ATOM    131  HG3 LYS C 447       3.824   3.591 -44.247  1.00  0.00           H  
ATOM    132  HG2 LYS C 447       4.272   5.138 -44.873  1.00  0.00           H  
ATOM    133  HD3 LYS C 447       4.743   4.191 -46.851  1.00  0.00           H  
ATOM    134  HD2 LYS C 447       3.042   4.000 -47.104  1.00  0.00           H  
ATOM    135  HE3 LYS C 447       4.175   1.884 -47.531  1.00  0.00           H  
ATOM    136  HE2 LYS C 447       3.096   1.689 -46.177  1.00  0.00           H  
ATOM    137  HZ1 LYS C 447       4.990   1.921 -44.724  1.00  0.00           H  
ATOM    138  HZ2 LYS C 447       5.223   0.692 -45.793  1.00  0.00           H  
ATOM    139  HZ3 LYS C 447       6.004   2.131 -46.011  1.00  0.00           H  
ATOM    140  N   ASN C 448      -0.483   5.714 -42.906  1.00 27.46           N  
ATOM    141  CA  ASN C 448      -1.754   6.427 -42.718  1.00 27.98           C  
ATOM    142  C   ASN C 448      -1.765   7.276 -41.433  1.00 30.31           C  
ATOM    143  O   ASN C 448      -2.511   8.253 -41.372  1.00 30.02           O  
ATOM    144  CB  ASN C 448      -2.954   5.444 -42.675  1.00 27.14           C  
ATOM    145  CG  ASN C 448      -3.047   4.441 -43.830  1.00 25.41           C  
ATOM    146  OD1 ASN C 448      -3.426   3.292 -43.616  1.00 28.17           O  
ATOM    147  ND2 ASN C 448      -2.727   4.858 -45.057  1.00 24.04           N  
ATOM    148  H   ASN C 448      -0.464   4.753 -42.590  1.00  0.00           H  
ATOM    149  HA  ASN C 448      -1.913   7.128 -43.539  1.00  0.00           H  
ATOM    150  HB3 ASN C 448      -3.889   6.004 -42.645  1.00  0.00           H  
ATOM    151  HB2 ASN C 448      -2.923   4.866 -41.752  1.00  0.00           H  
ATOM    152 HD22 ASN C 448      -2.790   4.221 -45.838  1.00  0.00           H  
ATOM    153 HD21 ASN C 448      -2.419   5.806 -45.213  1.00  0.00           H  
ATOM    154  N   PHE C 449      -0.953   6.884 -40.435  1.00 30.12           N  
ATOM    155  CA  PHE C 449      -0.854   7.520 -39.122  1.00 30.62           C  
ATOM    156  C   PHE C 449       0.628   7.643 -38.722  1.00 29.66           C  
ATOM    157  O   PHE C 449       1.038   6.985 -37.767  1.00 36.81           O  
ATOM    158  CB  PHE C 449      -1.679   6.715 -38.086  1.00 33.48           C  
ATOM    159  CG  PHE C 449      -3.167   6.665 -38.365  1.00 34.50           C  
ATOM    160  CD1 PHE C 449      -3.977   7.772 -38.041  1.00 34.55           C  
ATOM    161  CE1 PHE C 449      -5.309   7.792 -38.426  1.00 36.39           C  
ATOM    162  CZ  PHE C 449      -5.844   6.739 -39.156  1.00 38.98           C  
ATOM    163  CD2 PHE C 449      -3.719   5.608 -39.118  1.00 36.16           C  
ATOM    164  CE2 PHE C 449      -5.050   5.654 -39.506  1.00 35.75           C  
ATOM    165  H   PHE C 449      -0.358   6.080 -40.578  1.00  0.00           H  
ATOM    166  HA  PHE C 449      -1.260   8.532 -39.153  1.00  0.00           H  
ATOM    167  HB3 PHE C 449      -1.553   7.163 -37.099  1.00  0.00           H  
ATOM    168  HB2 PHE C 449      -1.304   5.693 -38.009  1.00  0.00           H  
ATOM    169  HD1 PHE C 449      -3.562   8.605 -37.497  1.00  0.00           H  
ATOM    170  HE1 PHE C 449      -5.919   8.643 -38.167  1.00  0.00           H  
ATOM    171  HZ  PHE C 449      -6.880   6.768 -39.460  1.00  0.00           H  
ATOM    172  HD2 PHE C 449      -3.099   4.773 -39.411  1.00  0.00           H  
ATOM    173  HE2 PHE C 449      -5.469   4.847 -40.089  1.00  0.00           H  
ATOM    174  N   PRO C 450       1.440   8.422 -39.478  1.00 27.08           N  
ATOM    175  CA  PRO C 450       2.904   8.471 -39.275  1.00 26.84           C  
ATOM    176  C   PRO C 450       3.355   9.117 -37.951  1.00 27.17           C  
ATOM    177  O   PRO C 450       4.488   8.896 -37.529  1.00 28.38           O  
ATOM    178  CB  PRO C 450       3.409   9.231 -40.509  1.00 27.33           C  
ATOM    179  CG  PRO C 450       2.259  10.159 -40.866  1.00 25.63           C  
ATOM    180  CD  PRO C 450       1.032   9.307 -40.571  1.00 24.89           C  
ATOM    181  HA  PRO C 450       3.317   7.462 -39.284  1.00  0.00           H  
ATOM    182  HB3 PRO C 450       3.579   8.523 -41.323  1.00  0.00           H  
ATOM    183  HB2 PRO C 450       4.344   9.765 -40.348  1.00  0.00           H  
ATOM    184  HG3 PRO C 450       2.296  10.523 -41.893  1.00  0.00           H  
ATOM    185  HG2 PRO C 450       2.269  11.022 -40.200  1.00  0.00           H  
ATOM    186  HD2 PRO C 450       0.166   9.922 -40.327  1.00  0.00           H  
ATOM    187  HD3 PRO C 450       0.791   8.703 -41.443  1.00  0.00           H  
ATOM    188  N   TRP C 451       2.449   9.860 -37.299  1.00 25.07           N  
ATOM    189  CA  TRP C 451       2.619  10.398 -35.952  1.00 21.47           C  
ATOM    190  C   TRP C 451       2.481   9.352 -34.842  1.00 19.16           C  
ATOM    191  O   TRP C 451       2.969   9.616 -33.747  1.00 20.87           O  
ATOM    192  CB  TRP C 451       1.614  11.543 -35.739  1.00 23.29           C  
ATOM    193  CG  TRP C 451       0.185  11.259 -36.109  1.00 24.59           C  
ATOM    194  CD1 TRP C 451      -0.708  10.572 -35.361  1.00 23.60           C  
ATOM    195  NE1 TRP C 451      -1.907  10.485 -36.038  1.00 24.46           N  
ATOM    196  CE2 TRP C 451      -1.849  11.115 -37.264  1.00 25.65           C  
ATOM    197  CD2 TRP C 451      -0.513  11.612 -37.342  1.00 25.16           C  
ATOM    198  CE3 TRP C 451      -0.155  12.314 -38.518  1.00 27.14           C  
ATOM    199  CZ3 TRP C 451      -1.084  12.515 -39.559  1.00 27.19           C  
ATOM    200  CH2 TRP C 451      -2.396  12.015 -39.450  1.00 25.54           C  
ATOM    201  CZ2 TRP C 451      -2.784  11.310 -38.296  1.00 26.83           C  
ATOM    202  H   TRP C 451       1.545  10.014 -37.721  1.00  0.00           H  
ATOM    203  HA  TRP C 451       3.625  10.798 -35.842  1.00  0.00           H  
ATOM    204  HB3 TRP C 451       1.936  12.387 -36.348  1.00  0.00           H  
ATOM    205  HB2 TRP C 451       1.648  11.901 -34.709  1.00  0.00           H  
ATOM    206  HD1 TRP C 451      -0.499  10.159 -34.384  1.00  0.00           H  
ATOM    207  HE1 TRP C 451      -2.714  10.012 -35.654  1.00  0.00           H  
ATOM    208  HE3 TRP C 451       0.846  12.709 -38.615  1.00  0.00           H  
ATOM    209  HZ3 TRP C 451      -0.787  13.056 -40.446  1.00  0.00           H  
ATOM    210  HH2 TRP C 451      -3.103  12.171 -40.251  1.00  0.00           H  
ATOM    211  HZ2 TRP C 451      -3.789  10.926 -38.206  1.00  0.00           H  
ATOM    212  N   GLN C 452       1.817   8.216 -35.115  1.00 16.52           N  
ATOM    213  CA  GLN C 452       1.495   7.199 -34.120  1.00 16.88           C  
ATOM    214  C   GLN C 452       2.764   6.569 -33.517  1.00 17.45           C  
ATOM    215  O   GLN C 452       3.554   5.957 -34.237  1.00 19.08           O  
ATOM    216  CB  GLN C 452       0.557   6.147 -34.745  1.00 17.08           C  
ATOM    217  CG  GLN C 452       0.011   5.100 -33.758  1.00 16.75           C  
ATOM    218  CD  GLN C 452      -0.954   5.671 -32.719  1.00 16.28           C  
ATOM    219  OE1 GLN C 452      -1.887   6.388 -33.066  1.00 16.61           O  
ATOM    220  NE2 GLN C 452      -0.757   5.331 -31.444  1.00 16.85           N  
ATOM    221  H   GLN C 452       1.478   8.045 -36.053  1.00  0.00           H  
ATOM    222  HA  GLN C 452       0.943   7.711 -33.331  1.00  0.00           H  
ATOM    223  HB3 GLN C 452       1.084   5.622 -35.541  1.00  0.00           H  
ATOM    224  HB2 GLN C 452      -0.281   6.651 -35.227  1.00  0.00           H  
ATOM    225  HG3 GLN C 452       0.838   4.601 -33.263  1.00  0.00           H  
ATOM    226  HG2 GLN C 452      -0.531   4.340 -34.315  1.00  0.00           H  
ATOM    227 HE22 GLN C 452      -1.397   5.662 -30.737  1.00  0.00           H  
ATOM    228 HE21 GLN C 452       0.024   4.750 -31.179  1.00  0.00           H  
ATOM    229  N   VAL C 453       2.905   6.747 -32.198  1.00 18.78           N  
ATOM    230  CA  VAL C 453       3.974   6.184 -31.382  1.00 20.99           C  
ATOM    231  C   VAL C 453       3.378   5.001 -30.599  1.00 23.16           C  
ATOM    232  O   VAL C 453       2.244   5.106 -30.134  1.00 29.95           O  
ATOM    233  CB  VAL C 453       4.499   7.229 -30.352  1.00 23.58           C  
ATOM    234  CG1 VAL C 453       5.681   6.715 -29.505  1.00 22.72           C  
ATOM    235  CG2 VAL C 453       4.883   8.562 -31.021  1.00 24.51           C  
ATOM    236  H   VAL C 453       2.204   7.276 -31.696  1.00  0.00           H  
ATOM    237  HA  VAL C 453       4.797   5.838 -32.008  1.00  0.00           H  
ATOM    238  HB  VAL C 453       3.697   7.460 -29.650  1.00  0.00           H  
ATOM    239 HG11 VAL C 453       6.061   7.493 -28.844  1.00  0.00           H  
ATOM    240 HG12 VAL C 453       5.398   5.877 -28.866  1.00  0.00           H  
ATOM    241 HG13 VAL C 453       6.507   6.388 -30.137  1.00  0.00           H  
ATOM    242 HG21 VAL C 453       5.343   9.245 -30.310  1.00  0.00           H  
ATOM    243 HG22 VAL C 453       5.586   8.417 -31.839  1.00  0.00           H  
ATOM    244 HG23 VAL C 453       4.005   9.069 -31.418  1.00  0.00           H  
ATOM    245  N   PHE C 454       4.141   3.908 -30.463  1.00 21.42           N  
ATOM    246  CA  PHE C 454       3.772   2.757 -29.643  1.00 19.66           C  
ATOM    247  C   PHE C 454       4.557   2.772 -28.331  1.00 19.13           C  
ATOM    248  O   PHE C 454       5.780   2.695 -28.371  1.00 20.81           O  
ATOM    249  CB  PHE C 454       4.026   1.442 -30.406  1.00 19.23           C  
ATOM    250  CG  PHE C 454       3.778   0.191 -29.578  1.00 20.34           C  
ATOM    251  CD1 PHE C 454       2.486  -0.085 -29.082  1.00 21.62           C  
ATOM    252  CE1 PHE C 454       2.272  -1.204 -28.291  1.00 22.11           C  
ATOM    253  CZ  PHE C 454       3.329  -2.048 -27.975  1.00 20.45           C  
ATOM    254  CD2 PHE C 454       4.847  -0.660 -29.227  1.00 18.73           C  
ATOM    255  CE2 PHE C 454       4.611  -1.776 -28.436  1.00 18.42           C  
ATOM    256  H   PHE C 454       5.063   3.884 -30.882  1.00  0.00           H  
ATOM    257  HA  PHE C 454       2.706   2.790 -29.404  1.00  0.00           H  
ATOM    258  HB3 PHE C 454       5.043   1.423 -30.794  1.00  0.00           H  
ATOM    259  HB2 PHE C 454       3.387   1.390 -31.282  1.00  0.00           H  
ATOM    260  HD1 PHE C 454       1.660   0.572 -29.309  1.00  0.00           H  
ATOM    261  HE1 PHE C 454       1.282  -1.413 -27.913  1.00  0.00           H  
ATOM    262  HZ  PHE C 454       3.158  -2.916 -27.358  1.00  0.00           H  
ATOM    263  HD2 PHE C 454       5.844  -0.459 -29.585  1.00  0.00           H  
ATOM    264  HE2 PHE C 454       5.426  -2.436 -28.180  1.00  0.00           H  
ATOM    265  N   PHE C 455       3.829   2.786 -27.209  1.00 18.61           N  
ATOM    266  CA  PHE C 455       4.356   2.575 -25.866  1.00 22.12           C  
ATOM    267  C   PHE C 455       4.212   1.085 -25.530  1.00 25.49           C  
ATOM    268  O   PHE C 455       3.115   0.546 -25.660  1.00 27.73           O  
ATOM    269  CB  PHE C 455       3.585   3.458 -24.864  1.00 19.17           C  
ATOM    270  CG  PHE C 455       3.900   4.945 -24.928  1.00 17.67           C  
ATOM    271  CD1 PHE C 455       3.584   5.706 -26.074  1.00 17.66           C  
ATOM    272  CE1 PHE C 455       3.932   7.047 -26.133  1.00 17.45           C  
ATOM    273  CZ  PHE C 455       4.555   7.662 -25.057  1.00 15.93           C  
ATOM    274  CD2 PHE C 455       4.564   5.575 -23.854  1.00 16.26           C  
ATOM    275  CE2 PHE C 455       4.870   6.928 -23.922  1.00 15.29           C  
ATOM    276  H   PHE C 455       2.819   2.806 -27.276  1.00  0.00           H  
ATOM    277  HA  PHE C 455       5.410   2.853 -25.824  1.00  0.00           H  
ATOM    278  HB3 PHE C 455       3.769   3.111 -23.845  1.00  0.00           H  
ATOM    279  HB2 PHE C 455       2.516   3.341 -25.025  1.00  0.00           H  
ATOM    280  HD1 PHE C 455       3.086   5.256 -26.919  1.00  0.00           H  
ATOM    281  HE1 PHE C 455       3.740   7.615 -27.025  1.00  0.00           H  
ATOM    282  HZ  PHE C 455       4.817   8.709 -25.111  1.00  0.00           H  
ATOM    283  HD2 PHE C 455       4.828   5.013 -22.970  1.00  0.00           H  
ATOM    284  HE2 PHE C 455       5.371   7.411 -23.096  1.00  0.00           H  
ATOM    285  N   ASP C 456       5.323   0.449 -25.133  1.00 27.78           N  
ATOM    286  CA  ASP C 456       5.404  -0.982 -24.818  1.00 31.59           C  
ATOM    287  C   ASP C 456       4.991  -1.266 -23.359  1.00 31.91           C  
ATOM    288  O   ASP C 456       4.210  -2.190 -23.128  1.00 33.58           O  
ATOM    289  CB  ASP C 456       6.800  -1.521 -25.231  1.00 37.43           C  
ATOM    290  CG  ASP C 456       7.320  -2.836 -24.622  1.00 46.07           C  
ATOM    291  OD1 ASP C 456       6.536  -3.808 -24.535  1.00 56.56           O  
ATOM    292  OD2 ASP C 456       8.549  -2.887 -24.388  1.00 49.99           O1-
ATOM    293  H   ASP C 456       6.189   0.966 -25.065  1.00  0.00           H  
ATOM    294  HA  ASP C 456       4.678  -1.509 -25.440  1.00  0.00           H  
ATOM    295  HB3 ASP C 456       7.535  -0.736 -25.080  1.00  0.00           H  
ATOM    296  HB2 ASP C 456       6.790  -1.672 -26.311  1.00  0.00           H  
ATOM    297  N   ASN C 457       5.490  -0.450 -22.416  1.00 33.83           N  
ATOM    298  CA  ASN C 457       5.200  -0.562 -20.987  1.00 35.47           C  
ATOM    299  C   ASN C 457       4.683   0.796 -20.479  1.00 39.21           C  
ATOM    300  O   ASN C 457       5.433   1.770 -20.524  1.00 40.08           O  
ATOM    301  CB  ASN C 457       6.518  -0.976 -20.276  1.00 37.08           C  
ATOM    302  CG  ASN C 457       6.416  -1.157 -18.752  1.00 36.96           C  
ATOM    303  OD1 ASN C 457       7.308  -0.741 -18.017  1.00 40.86           O  
ATOM    304  ND2 ASN C 457       5.345  -1.789 -18.265  1.00 30.92           N  
ATOM    305  H   ASN C 457       6.113   0.298 -22.685  1.00  0.00           H  
ATOM    306  HA  ASN C 457       4.454  -1.337 -20.808  1.00  0.00           H  
ATOM    307  HB3 ASN C 457       7.306  -0.250 -20.487  1.00  0.00           H  
ATOM    308  HB2 ASN C 457       6.868  -1.923 -20.690  1.00  0.00           H  
ATOM    309 HD22 ASN C 457       5.259  -1.933 -17.270  1.00  0.00           H  
ATOM    310 HD21 ASN C 457       4.631  -2.145 -18.883  1.00  0.00           H  
ATOM    311  N   PRO C 458       3.417   0.901 -20.014  1.00 37.50           N  
ATOM    312  CA  PRO C 458       2.252   0.074 -20.385  1.00 29.44           C  
ATOM    313  C   PRO C 458       1.980   0.086 -21.900  1.00 27.34           C  
ATOM    314  O   PRO C 458       2.390   1.022 -22.585  1.00 25.07           O  
ATOM    315  CB  PRO C 458       1.073   0.737 -19.632  1.00 29.25           C  
ATOM    316  CG  PRO C 458       1.700   1.663 -18.603  1.00 39.69           C  
ATOM    317  CD  PRO C 458       2.983   2.091 -19.292  1.00 41.23           C  
ATOM    318  HA  PRO C 458       2.400  -0.942 -20.020  1.00  0.00           H  
ATOM    319  HB3 PRO C 458       0.406   0.006 -19.174  1.00  0.00           H  
ATOM    320  HB2 PRO C 458       0.464   1.337 -20.314  1.00  0.00           H  
ATOM    321  HG3 PRO C 458       1.939   1.104 -17.697  1.00  0.00           H  
ATOM    322  HG2 PRO C 458       1.061   2.503 -18.324  1.00  0.00           H  
ATOM    323  HD2 PRO C 458       2.793   2.874 -20.028  1.00  0.00           H  
ATOM    324  HD3 PRO C 458       3.722   2.464 -18.581  1.00  0.00           H  
ATOM    325  N   TRP C 459       1.268  -0.942 -22.370  1.00 25.18           N  
ATOM    326  CA  TRP C 459       0.796  -1.068 -23.753  1.00 21.85           C  
ATOM    327  C   TRP C 459      -0.177   0.085 -24.061  1.00 19.58           C  
ATOM    328  O   TRP C 459      -1.218   0.173 -23.411  1.00 18.24           O  
ATOM    329  CB  TRP C 459       0.136  -2.448 -23.931  1.00 23.27           C  
ATOM    330  CG  TRP C 459      -0.079  -2.922 -25.340  1.00 23.73           C  
ATOM    331  CD1 TRP C 459      -1.018  -2.474 -26.207  1.00 23.81           C  
ATOM    332  NE1 TRP C 459      -0.933  -3.182 -27.388  1.00 24.01           N  
ATOM    333  CE2 TRP C 459       0.082  -4.115 -27.351  1.00 23.01           C  
ATOM    334  CD2 TRP C 459       0.666  -3.952 -26.059  1.00 23.73           C  
ATOM    335  CE3 TRP C 459       1.763  -4.788 -25.740  1.00 24.24           C  
ATOM    336  CZ3 TRP C 459       2.244  -5.746 -26.656  1.00 23.02           C  
ATOM    337  CH2 TRP C 459       1.632  -5.895 -27.916  1.00 24.39           C  
ATOM    338  CZ2 TRP C 459       0.545  -5.075 -28.267  1.00 23.34           C  
ATOM    339  H   TRP C 459       0.952  -1.657 -21.732  1.00  0.00           H  
ATOM    340  HA  TRP C 459       1.669  -1.027 -24.402  1.00  0.00           H  
ATOM    341  HB3 TRP C 459      -0.815  -2.496 -23.399  1.00  0.00           H  
ATOM    342  HB2 TRP C 459       0.770  -3.198 -23.457  1.00  0.00           H  
ATOM    343  HD1 TRP C 459      -1.733  -1.696 -25.986  1.00  0.00           H  
ATOM    344  HE1 TRP C 459      -1.571  -3.034 -28.161  1.00  0.00           H  
ATOM    345  HE3 TRP C 459       2.239  -4.695 -24.775  1.00  0.00           H  
ATOM    346  HZ3 TRP C 459       3.083  -6.371 -26.387  1.00  0.00           H  
ATOM    347  HH2 TRP C 459       1.999  -6.635 -28.612  1.00  0.00           H  
ATOM    348  HZ2 TRP C 459       0.060  -5.189 -29.225  1.00  0.00           H  
ATOM    349  N   ALA C 460       0.222   0.983 -24.972  1.00 17.61           N  
ATOM    350  CA  ALA C 460      -0.426   2.279 -25.172  1.00 16.75           C  
ATOM    351  C   ALA C 460       0.056   2.956 -26.464  1.00 15.43           C  
ATOM    352  O   ALA C 460       0.935   2.437 -27.153  1.00 15.89           O  
ATOM    353  CB  ALA C 460      -0.197   3.162 -23.925  1.00 14.53           C  
ATOM    354  H   ALA C 460       1.099   0.849 -25.460  1.00  0.00           H  
ATOM    355  HA  ALA C 460      -1.499   2.122 -25.288  1.00  0.00           H  
ATOM    356  HB1 ALA C 460      -0.378   4.218 -24.115  1.00  0.00           H  
ATOM    357  HB2 ALA C 460      -0.860   2.869 -23.111  1.00  0.00           H  
ATOM    358  HB3 ALA C 460       0.823   3.071 -23.557  1.00  0.00           H  
ATOM    359  N   GLY C 461      -0.557   4.108 -26.767  1.00 16.47           N  
ATOM    360  CA  GLY C 461      -0.278   4.938 -27.928  1.00 18.32           C  
ATOM    361  C   GLY C 461       0.285   6.303 -27.503  1.00 23.59           C  
ATOM    362  O   GLY C 461       0.298   6.672 -26.327  1.00 25.15           O  
ATOM    363  H   GLY C 461      -1.250   4.474 -26.123  1.00  0.00           H  
ATOM    364  HA3 GLY C 461      -1.215   5.099 -28.461  1.00  0.00           H  
ATOM    365  HA2 GLY C 461       0.399   4.439 -28.620  1.00  0.00           H  
ATOM    366  N   GLY C 462       0.719   7.063 -28.513  1.00 25.22           N  
ATOM    367  CA  GLY C 462       1.162   8.447 -28.408  1.00 24.50           C  
ATOM    368  C   GLY C 462       1.108   9.067 -29.805  1.00 25.27           C  
ATOM    369  O   GLY C 462       0.838   8.388 -30.798  1.00 22.91           O  
ATOM    370  H   GLY C 462       0.702   6.684 -29.450  1.00  0.00           H  
ATOM    371  HA3 GLY C 462       2.182   8.502 -28.045  1.00  0.00           H  
ATOM    372  HA2 GLY C 462       0.543   9.015 -27.716  1.00  0.00           H  
ATOM    373  N   ALA C 463       1.399  10.371 -29.868  1.00 23.02           N  
ATOM    374  CA  ALA C 463       1.454  11.156 -31.091  1.00 22.68           C  
ATOM    375  C   ALA C 463       2.703  12.038 -31.066  1.00 23.17           C  
ATOM    376  O   ALA C 463       2.843  12.866 -30.170  1.00 24.46           O  
ATOM    377  CB  ALA C 463       0.175  11.994 -31.208  1.00 21.97           C  
ATOM    378  H   ALA C 463       1.598  10.877 -29.013  1.00  0.00           H  
ATOM    379  HA  ALA C 463       1.499  10.503 -31.960  1.00  0.00           H  
ATOM    380  HB1 ALA C 463       0.174  12.578 -32.128  1.00  0.00           H  
ATOM    381  HB2 ALA C 463      -0.695  11.339 -31.232  1.00  0.00           H  
ATOM    382  HB3 ALA C 463       0.055  12.680 -30.369  1.00  0.00           H  
ATOM    383  N   LEU C 464       3.576  11.866 -32.069  1.00 21.55           N  
ATOM    384  CA  LEU C 464       4.723  12.730 -32.341  1.00 22.78           C  
ATOM    385  C   LEU C 464       4.217  14.120 -32.769  1.00 24.28           C  
ATOM    386  O   LEU C 464       3.399  14.181 -33.685  1.00 28.17           O  
ATOM    387  CB  LEU C 464       5.564  12.060 -33.452  1.00 20.47           C  
ATOM    388  CG  LEU C 464       6.943  12.705 -33.705  1.00 18.89           C  
ATOM    389  CD1 LEU C 464       7.926  12.395 -32.557  1.00 18.22           C  
ATOM    390  CD2 LEU C 464       7.509  12.272 -35.073  1.00 21.31           C  
ATOM    391  H   LEU C 464       3.397  11.143 -32.754  1.00  0.00           H  
ATOM    392  HA  LEU C 464       5.321  12.814 -31.433  1.00  0.00           H  
ATOM    393  HB3 LEU C 464       4.985  12.082 -34.377  1.00  0.00           H  
ATOM    394  HB2 LEU C 464       5.704  11.001 -33.227  1.00  0.00           H  
ATOM    395  HG  LEU C 464       6.825  13.787 -33.754  1.00  0.00           H  
ATOM    396 HD11 LEU C 464       8.964  12.520 -32.867  1.00  0.00           H  
ATOM    397 HD12 LEU C 464       7.766  13.066 -31.713  1.00  0.00           H  
ATOM    398 HD13 LEU C 464       7.812  11.375 -32.189  1.00  0.00           H  
ATOM    399 HD21 LEU C 464       8.535  11.917 -35.008  1.00  0.00           H  
ATOM    400 HD22 LEU C 464       6.924  11.472 -35.529  1.00  0.00           H  
ATOM    401 HD23 LEU C 464       7.502  13.108 -35.772  1.00  0.00           H  
ATOM    402  N   ILE C 465       4.678  15.190 -32.100  1.00 24.95           N  
ATOM    403  CA  ILE C 465       4.246  16.569 -32.379  1.00 22.99           C  
ATOM    404  C   ILE C 465       5.389  17.470 -32.891  1.00 25.95           C  
ATOM    405  O   ILE C 465       5.098  18.472 -33.543  1.00 24.51           O  
ATOM    406  CB  ILE C 465       3.557  17.233 -31.154  1.00 19.67           C  
ATOM    407  CG1 ILE C 465       4.442  17.338 -29.890  1.00 17.76           C  
ATOM    408  CG2 ILE C 465       2.213  16.547 -30.846  1.00 16.78           C  
ATOM    409  CD1 ILE C 465       3.920  18.357 -28.868  1.00 14.97           C  
ATOM    410  H   ILE C 465       5.341  15.068 -31.346  1.00  0.00           H  
ATOM    411  HA  ILE C 465       3.514  16.568 -33.188  1.00  0.00           H  
ATOM    412  HB  ILE C 465       3.309  18.254 -31.451  1.00  0.00           H  
ATOM    413 HG13 ILE C 465       5.458  17.627 -30.153  1.00  0.00           H  
ATOM    414 HG12 ILE C 465       4.524  16.359 -29.415  1.00  0.00           H  
ATOM    415 HG21 ILE C 465       1.675  17.061 -30.051  1.00  0.00           H  
ATOM    416 HG22 ILE C 465       1.564  16.542 -31.722  1.00  0.00           H  
ATOM    417 HG23 ILE C 465       2.354  15.513 -30.533  1.00  0.00           H  
ATOM    418 HD11 ILE C 465       4.692  18.590 -28.135  1.00  0.00           H  
ATOM    419 HD12 ILE C 465       3.634  19.293 -29.345  1.00  0.00           H  
ATOM    420 HD13 ILE C 465       3.053  17.976 -28.329  1.00  0.00           H  
ATOM    421  N   ASN C 466       6.647  17.051 -32.680  1.00 28.54           N  
ATOM    422  CA  ASN C 466       7.830  17.497 -33.421  1.00 32.02           C  
ATOM    423  C   ASN C 466       8.962  16.465 -33.221  1.00 34.01           C  
ATOM    424  O   ASN C 466       8.739  15.427 -32.596  1.00 33.32           O  
ATOM    425  CB  ASN C 466       8.224  18.982 -33.140  1.00 32.07           C  
ATOM    426  CG  ASN C 466       9.069  19.231 -31.887  1.00 34.50           C  
ATOM    427  OD1 ASN C 466       8.961  18.494 -30.916  1.00 32.61           O  
ATOM    428  ND2 ASN C 466       9.923  20.255 -31.911  1.00 40.49           N  
ATOM    429  H   ASN C 466       6.799  16.226 -32.116  1.00  0.00           H  
ATOM    430  HA  ASN C 466       7.629  17.418 -34.490  1.00  0.00           H  
ATOM    431  HB3 ASN C 466       7.349  19.628 -33.106  1.00  0.00           H  
ATOM    432  HB2 ASN C 466       8.806  19.337 -33.991  1.00  0.00           H  
ATOM    433 HD22 ASN C 466      10.502  20.455 -31.109  1.00  0.00           H  
ATOM    434 HD21 ASN C 466      10.024  20.818 -32.744  1.00  0.00           H  
ATOM    435  N   GLU C 467      10.163  16.771 -33.738  1.00 35.68           N  
ATOM    436  CA  GLU C 467      11.352  15.918 -33.673  1.00 34.81           C  
ATOM    437  C   GLU C 467      11.866  15.611 -32.251  1.00 30.95           C  
ATOM    438  O   GLU C 467      12.529  14.591 -32.090  1.00 32.07           O  
ATOM    439  CB  GLU C 467      12.462  16.476 -34.603  1.00 41.61           C  
ATOM    440  CG  GLU C 467      13.257  17.723 -34.133  1.00 55.36           C  
ATOM    441  CD  GLU C 467      12.589  19.103 -34.294  1.00 67.27           C  
ATOM    442  OE1 GLU C 467      11.469  19.190 -34.845  1.00 74.73           O  
ATOM    443  OE2 GLU C 467      13.237  20.082 -33.863  1.00 65.45           O1-
ATOM    444  H   GLU C 467      10.297  17.656 -34.215  1.00  0.00           H  
ATOM    445  HA  GLU C 467      11.048  14.957 -34.088  1.00  0.00           H  
ATOM    446  HB3 GLU C 467      12.050  16.667 -35.593  1.00  0.00           H  
ATOM    447  HB2 GLU C 467      13.184  15.676 -34.767  1.00  0.00           H  
ATOM    448  HG3 GLU C 467      14.181  17.760 -34.711  1.00  0.00           H  
ATOM    449  HG2 GLU C 467      13.575  17.597 -33.100  1.00  0.00           H  
ATOM    450  N   TYR C 468      11.554  16.455 -31.255  1.00 25.75           N  
ATOM    451  CA  TYR C 468      12.002  16.283 -29.871  1.00 21.24           C  
ATOM    452  C   TYR C 468      10.880  15.941 -28.886  1.00 18.76           C  
ATOM    453  O   TYR C 468      11.211  15.708 -27.726  1.00 16.74           O  
ATOM    454  CB  TYR C 468      12.727  17.564 -29.414  1.00 22.66           C  
ATOM    455  CG  TYR C 468      14.179  17.640 -29.835  1.00 22.91           C  
ATOM    456  CD1 TYR C 468      15.121  16.764 -29.257  1.00 24.22           C  
ATOM    457  CE1 TYR C 468      16.479  16.849 -29.613  1.00 27.60           C  
ATOM    458  CZ  TYR C 468      16.898  17.811 -30.551  1.00 27.12           C  
ATOM    459  OH  TYR C 468      18.215  17.910 -30.891  1.00 29.87           O  
ATOM    460  CE2 TYR C 468      15.957  18.678 -31.141  1.00 25.37           C  
ATOM    461  CD2 TYR C 468      14.600  18.597 -30.779  1.00 24.79           C  
ATOM    462  H   TYR C 468      10.988  17.270 -31.449  1.00  0.00           H  
ATOM    463  HA  TYR C 468      12.705  15.452 -29.802  1.00  0.00           H  
ATOM    464  HB3 TYR C 468      12.749  17.618 -28.326  1.00  0.00           H  
ATOM    465  HB2 TYR C 468      12.182  18.453 -29.736  1.00  0.00           H  
ATOM    466  HD1 TYR C 468      14.803  16.029 -28.534  1.00  0.00           H  
ATOM    467  HE1 TYR C 468      17.194  16.176 -29.161  1.00  0.00           H  
ATOM    468  HH  TYR C 468      18.773  17.278 -30.432  1.00  0.00           H  
ATOM    469  HE2 TYR C 468      16.275  19.412 -31.867  1.00  0.00           H  
ATOM    470  HD2 TYR C 468      13.885  19.271 -31.227  1.00  0.00           H  
ATOM    471  N   TRP C 469       9.606  15.941 -29.305  1.00 16.91           N  
ATOM    472  CA  TRP C 469       8.478  15.828 -28.382  1.00 17.12           C  
ATOM    473  C   TRP C 469       7.418  14.850 -28.894  1.00 20.20           C  
ATOM    474  O   TRP C 469       6.901  15.021 -29.998  1.00 22.05           O  
ATOM    475  CB  TRP C 469       7.887  17.222 -28.100  1.00 14.82           C  
ATOM    476  CG  TRP C 469       8.774  18.166 -27.336  1.00 13.69           C  
ATOM    477  CD1 TRP C 469       9.639  19.079 -27.842  1.00 13.19           C  
ATOM    478  NE1 TRP C 469      10.259  19.759 -26.818  1.00 13.81           N  
ATOM    479  CE2 TRP C 469       9.839  19.303 -25.590  1.00 13.31           C  
ATOM    480  CD2 TRP C 469       8.921  18.255 -25.893  1.00 13.29           C  
ATOM    481  CE3 TRP C 469       8.344  17.573 -24.802  1.00 12.97           C  
ATOM    482  CZ3 TRP C 469       8.616  17.959 -23.475  1.00 13.30           C  
ATOM    483  CH2 TRP C 469       9.496  19.025 -23.209  1.00 13.14           C  
ATOM    484  CZ2 TRP C 469      10.125  19.687 -24.274  1.00 12.65           C  
ATOM    485  H   TRP C 469       9.382  16.124 -30.274  1.00  0.00           H  
ATOM    486  HA  TRP C 469       8.817  15.436 -27.422  1.00  0.00           H  
ATOM    487  HB3 TRP C 469       6.978  17.108 -27.507  1.00  0.00           H  
ATOM    488  HB2 TRP C 469       7.563  17.702 -29.021  1.00  0.00           H  
ATOM    489  HD1 TRP C 469       9.809  19.274 -28.884  1.00  0.00           H  
ATOM    490  HE1 TRP C 469      10.905  20.519 -26.977  1.00  0.00           H  
ATOM    491  HE3 TRP C 469       7.667  16.755 -24.999  1.00  0.00           H  
ATOM    492  HZ3 TRP C 469       8.139  17.436 -22.663  1.00  0.00           H  
ATOM    493  HH2 TRP C 469       9.692  19.332 -22.192  1.00  0.00           H  
ATOM    494  HZ2 TRP C 469      10.790  20.510 -24.092  1.00  0.00           H  
ATOM    495  N   VAL C 470       7.086  13.881 -28.027  1.00 21.63           N  
ATOM    496  CA  VAL C 470       5.929  13.002 -28.143  1.00 21.38           C  
ATOM    497  C   VAL C 470       4.884  13.466 -27.114  1.00 20.60           C  
ATOM    498  O   VAL C 470       5.231  13.738 -25.967  1.00 18.09           O  
ATOM    499  CB  VAL C 470       6.301  11.519 -27.840  1.00 24.39           C  
ATOM    500  CG1 VAL C 470       5.090  10.563 -27.735  1.00 25.97           C  
ATOM    501  CG2 VAL C 470       7.302  10.977 -28.874  1.00 24.61           C  
ATOM    502  H   VAL C 470       7.585  13.821 -27.149  1.00  0.00           H  
ATOM    503  HA  VAL C 470       5.498  13.063 -29.143  1.00  0.00           H  
ATOM    504  HB  VAL C 470       6.811  11.484 -26.877  1.00  0.00           H  
ATOM    505 HG11 VAL C 470       5.414   9.526 -27.655  1.00  0.00           H  
ATOM    506 HG12 VAL C 470       4.482  10.764 -26.852  1.00  0.00           H  
ATOM    507 HG13 VAL C 470       4.443  10.644 -28.609  1.00  0.00           H  
ATOM    508 HG21 VAL C 470       7.557   9.936 -28.675  1.00  0.00           H  
ATOM    509 HG22 VAL C 470       6.897  11.035 -29.884  1.00  0.00           H  
ATOM    510 HG23 VAL C 470       8.232  11.544 -28.857  1.00  0.00           H  
ATOM    511  N   LEU C 471       3.624  13.527 -27.555  1.00 21.32           N  
ATOM    512  CA  LEU C 471       2.450  13.842 -26.751  1.00 22.22           C  
ATOM    513  C   LEU C 471       1.680  12.540 -26.482  1.00 24.36           C  
ATOM    514  O   LEU C 471       1.547  11.713 -27.381  1.00 27.40           O  
ATOM    515  CB  LEU C 471       1.610  14.868 -27.546  1.00 22.55           C  
ATOM    516  CG  LEU C 471       0.334  15.383 -26.850  1.00 23.34           C  
ATOM    517  CD1 LEU C 471       0.631  16.090 -25.514  1.00 24.14           C  
ATOM    518  CD2 LEU C 471      -0.504  16.258 -27.803  1.00 20.42           C  
ATOM    519  H   LEU C 471       3.426  13.277 -28.518  1.00  0.00           H  
ATOM    520  HA  LEU C 471       2.756  14.278 -25.800  1.00  0.00           H  
ATOM    521  HB3 LEU C 471       1.331  14.421 -28.502  1.00  0.00           H  
ATOM    522  HB2 LEU C 471       2.240  15.724 -27.794  1.00  0.00           H  
ATOM    523  HG  LEU C 471      -0.282  14.514 -26.629  1.00  0.00           H  
ATOM    524 HD11 LEU C 471       0.145  17.063 -25.437  1.00  0.00           H  
ATOM    525 HD12 LEU C 471       0.289  15.480 -24.680  1.00  0.00           H  
ATOM    526 HD13 LEU C 471       1.695  16.255 -25.362  1.00  0.00           H  
ATOM    527 HD21 LEU C 471      -1.571  16.105 -27.635  1.00  0.00           H  
ATOM    528 HD22 LEU C 471      -0.297  17.319 -27.674  1.00  0.00           H  
ATOM    529 HD23 LEU C 471      -0.309  16.022 -28.850  1.00  0.00           H  
ATOM    530  N   THR C 472       1.182  12.383 -25.251  1.00 23.81           N  
ATOM    531  CA  THR C 472       0.478  11.186 -24.796  1.00 24.18           C  
ATOM    532  C   THR C 472      -0.444  11.552 -23.615  1.00 24.65           C  
ATOM    533  O   THR C 472      -0.377  12.671 -23.108  1.00 30.36           O  
ATOM    534  CB  THR C 472       1.493  10.062 -24.409  1.00 24.57           C  
ATOM    535  OG1 THR C 472       0.853   8.840 -24.085  1.00 25.24           O  
ATOM    536  CG2 THR C 472       2.416  10.413 -23.225  1.00 21.96           C  
ATOM    537  H   THR C 472       1.324  13.100 -24.550  1.00  0.00           H  
ATOM    538  HA  THR C 472      -0.165  10.830 -25.602  1.00  0.00           H  
ATOM    539  HB  THR C 472       2.121   9.853 -25.276  1.00  0.00           H  
ATOM    540  HG1 THR C 472       0.573   8.408 -24.898  1.00  0.00           H  
ATOM    541 HG21 THR C 472       3.144   9.621 -23.054  1.00  0.00           H  
ATOM    542 HG22 THR C 472       2.975  11.329 -23.418  1.00  0.00           H  
ATOM    543 HG23 THR C 472       1.862  10.554 -22.297  1.00  0.00           H  
ATOM    544  N   ALA C 473      -1.301  10.610 -23.198  1.00 19.37           N  
ATOM    545  CA  ALA C 473      -2.096  10.711 -21.979  1.00 19.84           C  
ATOM    546  C   ALA C 473      -1.204  10.580 -20.732  1.00 19.52           C  
ATOM    547  O   ALA C 473      -0.255   9.798 -20.745  1.00 20.19           O  
ATOM    548  CB  ALA C 473      -3.182   9.628 -22.019  1.00 18.10           C  
ATOM    549  H   ALA C 473      -1.284   9.703 -23.642  1.00  0.00           H  
ATOM    550  HA  ALA C 473      -2.582  11.687 -21.960  1.00  0.00           H  
ATOM    551  HB1 ALA C 473      -3.691   9.540 -21.064  1.00  0.00           H  
ATOM    552  HB2 ALA C 473      -3.940   9.862 -22.767  1.00  0.00           H  
ATOM    553  HB3 ALA C 473      -2.768   8.650 -22.261  1.00  0.00           H  
ATOM    554  N   ALA C 474      -1.528  11.341 -19.674  1.00 18.26           N  
ATOM    555  CA  ALA C 474      -0.821  11.327 -18.391  1.00 18.25           C  
ATOM    556  C   ALA C 474      -0.789   9.959 -17.694  1.00 17.96           C  
ATOM    557  O   ALA C 474       0.251   9.624 -17.134  1.00 17.83           O  
ATOM    558  CB  ALA C 474      -1.412  12.381 -17.447  1.00 17.21           C  
ATOM    559  H   ALA C 474      -2.347  11.930 -19.720  1.00  0.00           H  
ATOM    560  HA  ALA C 474       0.214  11.600 -18.594  1.00  0.00           H  
ATOM    561  HB1 ALA C 474      -0.902  12.375 -16.485  1.00  0.00           H  
ATOM    562  HB2 ALA C 474      -1.324  13.385 -17.855  1.00  0.00           H  
ATOM    563  HB3 ALA C 474      -2.464  12.188 -17.250  1.00  0.00           H  
ATOM    564  N   HIS C 475      -1.888   9.195 -17.763  1.00 18.55           N  
ATOM    565  CA  HIS C 475      -2.003   7.883 -17.123  1.00 18.25           C  
ATOM    566  C   HIS C 475      -1.007   6.848 -17.676  1.00 17.34           C  
ATOM    567  O   HIS C 475      -0.517   6.024 -16.906  1.00 17.86           O  
ATOM    568  CB  HIS C 475      -3.458   7.366 -17.186  1.00 17.73           C  
ATOM    569  CG  HIS C 475      -3.951   6.855 -18.521  1.00 19.27           C  
ATOM    570  ND1 HIS C 475      -4.766   7.584 -19.368  1.00 20.42           N  
ATOM    571  CE1 HIS C 475      -5.043   6.821 -20.426  1.00 21.56           C  
ATOM    572  NE2 HIS C 475      -4.480   5.622 -20.349  1.00 21.25           N  
ATOM    573  CD2 HIS C 475      -3.777   5.640 -19.146  1.00 22.31           C  
ATOM    574  H   HIS C 475      -2.709   9.567 -18.227  1.00  0.00           H  
ATOM    575  HA  HIS C 475      -1.757   8.030 -16.070  1.00  0.00           H  
ATOM    576  HB3 HIS C 475      -4.144   8.137 -16.845  1.00  0.00           H  
ATOM    577  HB2 HIS C 475      -3.562   6.551 -16.469  1.00  0.00           H  
ATOM    578  HD1 HIS C 475      -5.133   8.529 -19.240  1.00  0.00           H  
ATOM    579  HE1 HIS C 475      -5.658   7.145 -21.254  1.00  0.00           H  
ATOM    580  HD2 HIS C 475      -3.212   4.780 -18.814  1.00  0.00           H  
ATOM    581  N   VAL C 476      -0.698   6.936 -18.980  1.00 15.22           N  
ATOM    582  CA  VAL C 476       0.218   6.038 -19.685  1.00 14.02           C  
ATOM    583  C   VAL C 476       1.642   6.123 -19.111  1.00 16.36           C  
ATOM    584  O   VAL C 476       2.300   5.099 -18.943  1.00 20.16           O  
ATOM    585  CB  VAL C 476       0.262   6.367 -21.210  1.00 12.69           C  
ATOM    586  CG1 VAL C 476       1.356   5.631 -22.015  1.00 12.07           C  
ATOM    587  CG2 VAL C 476      -1.110   6.132 -21.866  1.00 14.30           C  
ATOM    588  H   VAL C 476      -1.088   7.687 -19.532  1.00  0.00           H  
ATOM    589  HA  VAL C 476      -0.137   5.015 -19.549  1.00  0.00           H  
ATOM    590  HB  VAL C 476       0.483   7.429 -21.323  1.00  0.00           H  
ATOM    591 HG11 VAL C 476       1.249   5.809 -23.086  1.00  0.00           H  
ATOM    592 HG12 VAL C 476       2.358   5.971 -21.753  1.00  0.00           H  
ATOM    593 HG13 VAL C 476       1.320   4.555 -21.843  1.00  0.00           H  
ATOM    594 HG21 VAL C 476      -1.096   6.425 -22.916  1.00  0.00           H  
ATOM    595 HG22 VAL C 476      -1.400   5.082 -21.815  1.00  0.00           H  
ATOM    596 HG23 VAL C 476      -1.895   6.709 -21.380  1.00  0.00           H  
ATOM    597  N   VAL C 477       2.072   7.341 -18.776  1.00 15.16           N  
ATOM    598  CA  VAL C 477       3.424   7.609 -18.293  1.00 14.90           C  
ATOM    599  C   VAL C 477       3.485   7.944 -16.786  1.00 15.39           C  
ATOM    600  O   VAL C 477       4.580   8.214 -16.296  1.00 17.01           O  
ATOM    601  CB  VAL C 477       4.071   8.766 -19.104  1.00 14.31           C  
ATOM    602  CG1 VAL C 477       4.364   8.347 -20.552  1.00 14.30           C  
ATOM    603  CG2 VAL C 477       3.260  10.074 -19.076  1.00 13.36           C  
ATOM    604  H   VAL C 477       1.450   8.136 -18.818  1.00  0.00           H  
ATOM    605  HA  VAL C 477       4.049   6.724 -18.420  1.00  0.00           H  
ATOM    606  HB  VAL C 477       5.047   8.978 -18.669  1.00  0.00           H  
ATOM    607 HG11 VAL C 477       4.901   9.131 -21.087  1.00  0.00           H  
ATOM    608 HG12 VAL C 477       4.979   7.448 -20.583  1.00  0.00           H  
ATOM    609 HG13 VAL C 477       3.445   8.142 -21.101  1.00  0.00           H  
ATOM    610 HG21 VAL C 477       3.803  10.876 -19.574  1.00  0.00           H  
ATOM    611 HG22 VAL C 477       2.303   9.963 -19.586  1.00  0.00           H  
ATOM    612 HG23 VAL C 477       3.049  10.397 -18.060  1.00  0.00           H  
ATOM    613  N   GLU C 478       2.358   7.883 -16.063  1.00 15.74           N  
ATOM    614  CA  GLU C 478       2.292   8.118 -14.618  1.00 16.85           C  
ATOM    615  C   GLU C 478       3.163   7.117 -13.828  1.00 15.94           C  
ATOM    616  O   GLU C 478       3.870   7.512 -12.903  1.00 14.96           O  
ATOM    617  CB  GLU C 478       0.817   8.076 -14.157  1.00 22.54           C  
ATOM    618  CG  GLU C 478       0.594   8.325 -12.642  1.00 25.14           C  
ATOM    619  CD  GLU C 478      -0.841   8.123 -12.141  1.00 28.39           C  
ATOM    620  OE1 GLU C 478      -1.705   7.660 -12.917  1.00 28.85           O  
ATOM    621  OE2 GLU C 478      -1.068   8.454 -10.957  1.00 26.09           O1-
ATOM    622  H   GLU C 478       1.479   7.725 -16.541  1.00  0.00           H  
ATOM    623  HA  GLU C 478       2.682   9.120 -14.430  1.00  0.00           H  
ATOM    624  HB3 GLU C 478       0.393   7.111 -14.440  1.00  0.00           H  
ATOM    625  HB2 GLU C 478       0.250   8.826 -14.708  1.00  0.00           H  
ATOM    626  HG3 GLU C 478       0.914   9.339 -12.399  1.00  0.00           H  
ATOM    627  HG2 GLU C 478       1.216   7.658 -12.045  1.00  0.00           H  
ATOM    628  N   GLY C 479       3.103   5.848 -14.240  1.00 16.98           N  
ATOM    629  CA  GLY C 479       3.793   4.721 -13.623  1.00 17.16           C  
ATOM    630  C   GLY C 479       5.081   4.362 -14.379  1.00 17.25           C  
ATOM    631  O   GLY C 479       5.729   3.390 -13.995  1.00 14.51           O  
ATOM    632  H   GLY C 479       2.541   5.640 -15.053  1.00  0.00           H  
ATOM    633  HA3 GLY C 479       3.124   3.860 -13.640  1.00  0.00           H  
ATOM    634  HA2 GLY C 479       4.027   4.918 -12.576  1.00  0.00           H  
ATOM    635  N   ASN C 480       5.455   5.109 -15.435  1.00 20.10           N  
ATOM    636  CA  ASN C 480       6.685   4.889 -16.191  1.00 22.44           C  
ATOM    637  C   ASN C 480       7.200   6.232 -16.727  1.00 23.39           C  
ATOM    638  O   ASN C 480       6.755   6.685 -17.781  1.00 21.14           O  
ATOM    639  CB  ASN C 480       6.470   3.837 -17.312  1.00 24.32           C  
ATOM    640  CG  ASN C 480       7.780   3.281 -17.892  1.00 24.95           C  
ATOM    641  OD1 ASN C 480       8.874   3.601 -17.432  1.00 21.94           O  
ATOM    642  ND2 ASN C 480       7.680   2.435 -18.915  1.00 29.49           N  
ATOM    643  H   ASN C 480       4.895   5.903 -15.714  1.00  0.00           H  
ATOM    644  HA  ASN C 480       7.463   4.525 -15.516  1.00  0.00           H  
ATOM    645  HB3 ASN C 480       5.841   4.230 -18.113  1.00  0.00           H  
ATOM    646  HB2 ASN C 480       5.935   2.979 -16.902  1.00  0.00           H  
ATOM    647 HD22 ASN C 480       8.515   2.026 -19.309  1.00  0.00           H  
ATOM    648 HD21 ASN C 480       6.778   2.193 -19.307  1.00  0.00           H  
ATOM    649  N   ARG C 481       8.148   6.827 -15.984  1.00 28.24           N  
ATOM    650  CA  ARG C 481       8.842   8.071 -16.335  1.00 30.29           C  
ATOM    651  C   ARG C 481      10.034   7.872 -17.289  1.00 32.18           C  
ATOM    652  O   ARG C 481      10.648   8.864 -17.678  1.00 34.33           O  
ATOM    653  CB  ARG C 481       9.271   8.809 -15.048  1.00 26.60           C  
ATOM    654  CG  ARG C 481       8.134   9.038 -14.035  1.00 24.65           C  
ATOM    655  CD  ARG C 481       6.958   9.866 -14.585  1.00 25.48           C  
ATOM    656  NE  ARG C 481       5.821   9.858 -13.651  1.00 25.64           N  
ATOM    657  CZ  ARG C 481       5.516  10.740 -12.682  1.00 30.71           C  
ATOM    658  NH1 ARG C 481       6.229  11.855 -12.464  1.00 31.86           N  
ATOM    659  NH2 ARG C 481       4.458  10.482 -11.905  1.00 27.63           N1+
ATOM    660  H   ARG C 481       8.458   6.379 -15.133  1.00  0.00           H  
ATOM    661  HA  ARG C 481       8.144   8.707 -16.878  1.00  0.00           H  
ATOM    662  HB3 ARG C 481       9.700   9.777 -15.311  1.00  0.00           H  
ATOM    663  HB2 ARG C 481      10.069   8.251 -14.556  1.00  0.00           H  
ATOM    664  HG3 ARG C 481       8.578   9.596 -13.208  1.00  0.00           H  
ATOM    665  HG2 ARG C 481       7.791   8.100 -13.595  1.00  0.00           H  
ATOM    666  HD3 ARG C 481       6.642   9.550 -15.575  1.00  0.00           H  
ATOM    667  HD2 ARG C 481       7.284  10.898 -14.709  1.00  0.00           H  
ATOM    668  HE  ARG C 481       5.232   9.039 -13.727  1.00  0.00           H  
ATOM    669 HH12 ARG C 481       5.976  12.494 -11.724  1.00  0.00           H  
ATOM    670 HH11 ARG C 481       7.032  12.059 -13.041  1.00  0.00           H  
ATOM    671 HH22 ARG C 481       4.196  11.115 -11.164  1.00  0.00           H  
ATOM    672 HH21 ARG C 481       3.934   9.626 -12.034  1.00  0.00           H  
ATOM    673  N   GLU C 482      10.305   6.615 -17.679  1.00 29.15           N  
ATOM    674  CA  GLU C 482      11.320   6.224 -18.654  1.00 28.45           C  
ATOM    675  C   GLU C 482      10.662   5.340 -19.751  1.00 27.52           C  
ATOM    676  O   GLU C 482      11.089   4.196 -19.921  1.00 31.23           O  
ATOM    677  CB  GLU C 482      12.473   5.480 -17.918  1.00 31.04           C  
ATOM    678  CG  GLU C 482      13.060   6.122 -16.632  1.00 38.08           C  
ATOM    679  CD  GLU C 482      13.940   7.374 -16.787  1.00 47.14           C  
ATOM    680  OE1 GLU C 482      14.050   7.917 -17.909  1.00 48.50           O  
ATOM    681  OE2 GLU C 482      14.515   7.768 -15.748  1.00 58.29           O1-
ATOM    682  H   GLU C 482       9.743   5.858 -17.315  1.00  0.00           H  
ATOM    683  HA  GLU C 482      11.731   7.102 -19.153  1.00  0.00           H  
ATOM    684  HB3 GLU C 482      13.286   5.305 -18.624  1.00  0.00           H  
ATOM    685  HB2 GLU C 482      12.127   4.485 -17.633  1.00  0.00           H  
ATOM    686  HG3 GLU C 482      13.675   5.365 -16.144  1.00  0.00           H  
ATOM    687  HG2 GLU C 482      12.265   6.343 -15.920  1.00  0.00           H  
ATOM    688  N   PRO C 483       9.599   5.829 -20.444  1.00 23.87           N  
ATOM    689  CA  PRO C 483       8.807   4.998 -21.373  1.00 21.95           C  
ATOM    690  C   PRO C 483       9.587   4.545 -22.620  1.00 22.69           C  
ATOM    691  O   PRO C 483      10.201   5.374 -23.289  1.00 23.55           O  
ATOM    692  CB  PRO C 483       7.630   5.907 -21.756  1.00 21.06           C  
ATOM    693  CG  PRO C 483       8.184   7.317 -21.651  1.00 20.46           C  
ATOM    694  CD  PRO C 483       9.106   7.212 -20.445  1.00 22.26           C  
ATOM    695  HA  PRO C 483       8.427   4.117 -20.857  1.00  0.00           H  
ATOM    696  HB3 PRO C 483       6.820   5.773 -21.037  1.00  0.00           H  
ATOM    697  HB2 PRO C 483       7.226   5.697 -22.747  1.00  0.00           H  
ATOM    698  HG3 PRO C 483       7.414   8.081 -21.540  1.00  0.00           H  
ATOM    699  HG2 PRO C 483       8.766   7.555 -22.542  1.00  0.00           H  
ATOM    700  HD2 PRO C 483       9.902   7.957 -20.478  1.00  0.00           H  
ATOM    701  HD3 PRO C 483       8.516   7.377 -19.547  1.00  0.00           H  
ATOM    702  N   THR C 484       9.524   3.239 -22.922  1.00 21.12           N  
ATOM    703  CA  THR C 484      10.056   2.672 -24.160  1.00 21.02           C  
ATOM    704  C   THR C 484       9.029   2.895 -25.292  1.00 21.48           C  
ATOM    705  O   THR C 484       7.879   2.464 -25.185  1.00 23.88           O  
ATOM    706  CB  THR C 484      10.386   1.163 -23.996  1.00 21.49           C  
ATOM    707  OG1 THR C 484       9.248   0.371 -23.731  1.00 20.55           O  
ATOM    708  CG2 THR C 484      11.412   0.894 -22.884  1.00 19.75           C  
ATOM    709  H   THR C 484       9.004   2.603 -22.335  1.00  0.00           H  
ATOM    710  HA  THR C 484      10.987   3.183 -24.416  1.00  0.00           H  
ATOM    711  HB  THR C 484      10.807   0.801 -24.936  1.00  0.00           H  
ATOM    712  HG1 THR C 484       9.516  -0.550 -23.660  1.00  0.00           H  
ATOM    713 HG21 THR C 484      11.668  -0.165 -22.834  1.00  0.00           H  
ATOM    714 HG22 THR C 484      12.334   1.446 -23.066  1.00  0.00           H  
ATOM    715 HG23 THR C 484      11.037   1.190 -21.904  1.00  0.00           H  
ATOM    716  N   MET C 485       9.463   3.641 -26.321  1.00 21.34           N  
ATOM    717  CA  MET C 485       8.626   4.139 -27.413  1.00 21.70           C  
ATOM    718  C   MET C 485       9.187   3.663 -28.759  1.00 22.72           C  
ATOM    719  O   MET C 485      10.403   3.667 -28.924  1.00 22.67           O  
ATOM    720  CB  MET C 485       8.621   5.677 -27.372  1.00 21.22           C  
ATOM    721  CG  MET C 485       7.890   6.274 -26.160  1.00 21.41           C  
ATOM    722  SD  MET C 485       8.072   8.072 -25.993  1.00 23.01           S  
ATOM    723  CE  MET C 485       9.838   8.176 -25.591  1.00 20.36           C  
ATOM    724  H   MET C 485      10.423   3.956 -26.334  1.00  0.00           H  
ATOM    725  HA  MET C 485       7.604   3.793 -27.296  1.00  0.00           H  
ATOM    726  HB3 MET C 485       8.163   6.071 -28.279  1.00  0.00           H  
ATOM    727  HB2 MET C 485       9.651   6.024 -27.384  1.00  0.00           H  
ATOM    728  HG3 MET C 485       8.239   5.821 -25.233  1.00  0.00           H  
ATOM    729  HG2 MET C 485       6.827   6.043 -26.230  1.00  0.00           H  
ATOM    730  HE1 MET C 485      10.101   9.193 -25.306  1.00  0.00           H  
ATOM    731  HE2 MET C 485      10.083   7.518 -24.760  1.00  0.00           H  
ATOM    732  HE3 MET C 485      10.455   7.903 -26.443  1.00  0.00           H  
ATOM    733  N   TYR C 486       8.296   3.308 -29.699  1.00 22.64           N  
ATOM    734  CA  TYR C 486       8.628   2.860 -31.057  1.00 23.14           C  
ATOM    735  C   TYR C 486       7.809   3.655 -32.085  1.00 23.95           C  
ATOM    736  O   TYR C 486       6.697   4.078 -31.772  1.00 27.78           O  
ATOM    737  CB  TYR C 486       8.342   1.351 -31.199  1.00 22.49           C  
ATOM    738  CG  TYR C 486       9.110   0.455 -30.243  1.00 22.74           C  
ATOM    739  CD1 TYR C 486       8.575   0.155 -28.972  1.00 22.60           C  
ATOM    740  CE1 TYR C 486       9.281  -0.677 -28.084  1.00 23.22           C  
ATOM    741  CZ  TYR C 486      10.524  -1.217 -28.465  1.00 21.64           C  
ATOM    742  OH  TYR C 486      11.202  -2.030 -27.605  1.00 21.39           O  
ATOM    743  CE2 TYR C 486      11.066  -0.914 -29.730  1.00 22.10           C  
ATOM    744  CD2 TYR C 486      10.361  -0.077 -30.618  1.00 21.51           C  
ATOM    745  H   TYR C 486       7.310   3.326 -29.473  1.00  0.00           H  
ATOM    746  HA  TYR C 486       9.683   3.038 -31.258  1.00  0.00           H  
ATOM    747  HB3 TYR C 486       8.568   1.030 -32.217  1.00  0.00           H  
ATOM    748  HB2 TYR C 486       7.279   1.157 -31.060  1.00  0.00           H  
ATOM    749  HD1 TYR C 486       7.629   0.576 -28.665  1.00  0.00           H  
ATOM    750  HE1 TYR C 486       8.870  -0.894 -27.110  1.00  0.00           H  
ATOM    751  HH  TYR C 486      10.726  -2.196 -26.788  1.00  0.00           H  
ATOM    752  HE2 TYR C 486      12.023  -1.321 -30.020  1.00  0.00           H  
ATOM    753  HD2 TYR C 486      10.783   0.155 -31.586  1.00  0.00           H  
ATOM    754  N   VAL C 487       8.363   3.833 -33.295  1.00 23.90           N  
ATOM    755  CA  VAL C 487       7.754   4.599 -34.389  1.00 23.96           C  
ATOM    756  C   VAL C 487       8.122   4.008 -35.761  1.00 26.63           C  
ATOM    757  O   VAL C 487       9.239   3.533 -35.948  1.00 28.33           O  
ATOM    758  CB  VAL C 487       8.208   6.092 -34.393  1.00 21.62           C  
ATOM    759  CG1 VAL C 487       7.526   6.910 -33.290  1.00 20.29           C  
ATOM    760  CG2 VAL C 487       9.737   6.304 -34.374  1.00 20.78           C  
ATOM    761  H   VAL C 487       9.278   3.445 -33.492  1.00  0.00           H  
ATOM    762  HA  VAL C 487       6.666   4.554 -34.297  1.00  0.00           H  
ATOM    763  HB  VAL C 487       7.857   6.542 -35.323  1.00  0.00           H  
ATOM    764 HG11 VAL C 487       7.815   7.960 -33.338  1.00  0.00           H  
ATOM    765 HG12 VAL C 487       6.442   6.864 -33.395  1.00  0.00           H  
ATOM    766 HG13 VAL C 487       7.782   6.538 -32.300  1.00  0.00           H  
ATOM    767 HG21 VAL C 487       9.977   7.367 -34.391  1.00  0.00           H  
ATOM    768 HG22 VAL C 487      10.189   5.882 -33.477  1.00  0.00           H  
ATOM    769 HG23 VAL C 487      10.229   5.858 -35.238  1.00  0.00           H  
ATOM    770  N   GLY C 488       7.194   4.118 -36.723  1.00 27.83           N  
ATOM    771  CA  GLY C 488       7.467   3.795 -38.123  1.00 26.77           C  
ATOM    772  C   GLY C 488       7.275   2.312 -38.465  1.00 27.75           C  
ATOM    773  O   GLY C 488       7.786   1.875 -39.495  1.00 25.22           O  
ATOM    774  H   GLY C 488       6.300   4.537 -36.512  1.00  0.00           H  
ATOM    775  HA3 GLY C 488       8.469   4.111 -38.416  1.00  0.00           H  
ATOM    776  HA2 GLY C 488       6.768   4.365 -38.726  1.00  0.00           H  
ATOM    777  N   SER C 489       6.534   1.556 -37.639  1.00 30.32           N  
ATOM    778  CA  SER C 489       6.178   0.162 -37.888  1.00 27.65           C  
ATOM    779  C   SER C 489       4.661  -0.014 -37.735  1.00 26.60           C  
ATOM    780  O   SER C 489       4.099   0.420 -36.729  1.00 29.91           O  
ATOM    781  CB  SER C 489       6.981  -0.730 -36.920  1.00 26.49           C  
ATOM    782  OG  SER C 489       6.731  -2.102 -37.146  0.81 27.83           O  
ATOM    783  H   SER C 489       6.136   1.971 -36.809  1.00  0.00           H  
ATOM    784  HA  SER C 489       6.444  -0.121 -38.908  1.00  0.00           H  
ATOM    785  HB3 SER C 489       6.739  -0.494 -35.882  1.00  0.00           H  
ATOM    786  HB2 SER C 489       8.049  -0.554 -37.043  1.00  0.00           H  
ATOM    787  HG  SER C 489       6.006  -2.374 -36.572  1.00  0.00           H  
ATOM    788  N   THR C 490       4.036  -0.664 -38.732  1.00 25.64           N  
ATOM    789  CA  THR C 490       2.623  -1.059 -38.718  1.00 25.78           C  
ATOM    790  C   THR C 490       2.373  -2.211 -37.734  1.00 27.30           C  
ATOM    791  O   THR C 490       1.382  -2.181 -37.006  1.00 26.48           O  
ATOM    792  CB  THR C 490       2.151  -1.541 -40.116  1.00 24.80           C  
ATOM    793  OG1 THR C 490       2.347  -0.502 -41.049  1.00 26.96           O  
ATOM    794  CG2 THR C 490       0.681  -1.996 -40.197  1.00 22.53           C  
ATOM    795  H   THR C 490       4.564  -0.950 -39.544  1.00  0.00           H  
ATOM    796  HA  THR C 490       2.016  -0.205 -38.408  1.00  0.00           H  
ATOM    797  HB  THR C 490       2.782  -2.367 -40.446  1.00  0.00           H  
ATOM    798  HG1 THR C 490       2.012  -0.780 -41.908  1.00  0.00           H  
ATOM    799 HG21 THR C 490       0.372  -2.163 -41.230  1.00  0.00           H  
ATOM    800 HG22 THR C 490       0.511  -2.930 -39.661  1.00  0.00           H  
ATOM    801 HG23 THR C 490       0.021  -1.244 -39.770  1.00  0.00           H  
ATOM    802  N   SER C 491       3.295  -3.186 -37.723  1.00 28.34           N  
ATOM    803  CA  SER C 491       3.290  -4.292 -36.780  1.00 30.97           C  
ATOM    804  C   SER C 491       3.916  -3.869 -35.441  1.00 33.92           C  
ATOM    805  O   SER C 491       4.703  -2.923 -35.386  1.00 36.03           O  
ATOM    806  CB  SER C 491       4.010  -5.494 -37.412  1.00 29.40           C  
ATOM    807  OG  SER C 491       3.843  -6.625 -36.588  1.00 27.86           O  
ATOM    808  H   SER C 491       4.101  -3.118 -38.327  1.00  0.00           H  
ATOM    809  HA  SER C 491       2.254  -4.583 -36.603  1.00  0.00           H  
ATOM    810  HB3 SER C 491       5.075  -5.294 -37.544  1.00  0.00           H  
ATOM    811  HB2 SER C 491       3.594  -5.720 -38.394  1.00  0.00           H  
ATOM    812  HG  SER C 491       4.173  -7.405 -37.045  1.00  0.00           H  
ATOM    813  N   VAL C 492       3.536  -4.598 -34.391  1.00 35.58           N  
ATOM    814  CA  VAL C 492       3.922  -4.345 -33.011  1.00 35.24           C  
ATOM    815  C   VAL C 492       4.474  -5.612 -32.326  1.00 36.72           C  
ATOM    816  O   VAL C 492       4.966  -5.514 -31.201  1.00 37.52           O  
ATOM    817  CB  VAL C 492       2.723  -3.698 -32.258  1.00 34.26           C  
ATOM    818  CG1 VAL C 492       2.009  -4.527 -31.181  1.00 36.62           C  
ATOM    819  CG2 VAL C 492       3.112  -2.322 -31.720  1.00 29.06           C  
ATOM    820  H   VAL C 492       2.859  -5.336 -34.530  1.00  0.00           H  
ATOM    821  HA  VAL C 492       4.766  -3.651 -33.001  1.00  0.00           H  
ATOM    822  HB  VAL C 492       1.948  -3.510 -32.998  1.00  0.00           H  
ATOM    823 HG11 VAL C 492       1.114  -4.002 -30.847  1.00  0.00           H  
ATOM    824 HG12 VAL C 492       1.692  -5.498 -31.560  1.00  0.00           H  
ATOM    825 HG13 VAL C 492       2.641  -4.682 -30.307  1.00  0.00           H  
ATOM    826 HG21 VAL C 492       2.282  -1.859 -31.190  1.00  0.00           H  
ATOM    827 HG22 VAL C 492       3.953  -2.414 -31.039  1.00  0.00           H  
ATOM    828 HG23 VAL C 492       3.403  -1.649 -32.527  1.00  0.00           H  
ATOM    829  N   GLN C 493       4.485  -6.751 -33.050  1.00 42.61           N  
ATOM    830  CA  GLN C 493       5.321  -7.914 -32.736  1.00 48.68           C  
ATOM    831  C   GLN C 493       6.803  -7.548 -32.962  1.00 57.00           C  
ATOM    832  O   GLN C 493       7.093  -6.662 -33.770  1.00 75.73           O  
ATOM    833  CB  GLN C 493       4.866  -9.123 -33.595  1.00 47.32           C  
ATOM    834  CG  GLN C 493       5.400  -9.178 -35.047  1.00 51.46           C  
ATOM    835  CD  GLN C 493       4.508  -9.999 -35.982  1.00 56.04           C  
ATOM    836  OE1 GLN C 493       3.876  -9.455 -36.885  1.00 60.68           O  
ATOM    837  NE2 GLN C 493       4.455 -11.315 -35.776  1.00 57.69           N  
ATOM    838  H   GLN C 493       4.083  -6.743 -33.976  1.00  0.00           H  
ATOM    839  HA  GLN C 493       5.175  -8.161 -31.683  1.00  0.00           H  
ATOM    840  HB3 GLN C 493       3.779  -9.164 -33.587  1.00  0.00           H  
ATOM    841  HB2 GLN C 493       5.179 -10.039 -33.093  1.00  0.00           H  
ATOM    842  HG3 GLN C 493       6.413  -9.583 -35.063  1.00  0.00           H  
ATOM    843  HG2 GLN C 493       5.481  -8.172 -35.454  1.00  0.00           H  
ATOM    844 HE22 GLN C 493       3.885 -11.897 -36.371  1.00  0.00           H  
ATOM    845 HE21 GLN C 493       4.988 -11.738 -35.030  1.00  0.00           H  
ATOM    846  N   THR C 494       7.697  -8.238 -32.235  1.00 52.24           N  
ATOM    847  CA  THR C 494       9.142  -7.996 -32.180  1.00 48.49           C  
ATOM    848  C   THR C 494       9.810  -7.892 -33.571  1.00 42.30           C  
ATOM    849  O   THR C 494       9.931  -8.901 -34.267  1.00 33.73           O  
ATOM    850  CB  THR C 494       9.851  -9.112 -31.366  1.00 48.65           C  
ATOM    851  OG1 THR C 494       9.216  -9.252 -30.108  1.00 43.25           O  
ATOM    852  CG2 THR C 494      11.352  -8.879 -31.115  1.00 49.39           C  
ATOM    853  H   THR C 494       7.366  -8.942 -31.591  1.00  0.00           H  
ATOM    854  HA  THR C 494       9.285  -7.049 -31.655  1.00  0.00           H  
ATOM    855  HB  THR C 494       9.732 -10.068 -31.878  1.00  0.00           H  
ATOM    856  HG1 THR C 494       9.746  -9.836 -29.560  1.00  0.00           H  
ATOM    857 HG21 THR C 494      11.770  -9.659 -30.477  1.00  0.00           H  
ATOM    858 HG22 THR C 494      11.926  -8.887 -32.042  1.00  0.00           H  
ATOM    859 HG23 THR C 494      11.527  -7.921 -30.624  1.00  0.00           H  
ATOM    860  N   NMA C 494A     10.181  -6.658 -33.948  1.00  0.00           N  
ATOM    861  CA  NMA C 494A     10.728  -6.329 -35.257  1.00  0.00           C  
ATOM    862  H   NMA C 494A     10.014  -5.884 -33.321  1.00  0.00           H  
ATOM    863 1HA  NMA C 494A     11.108  -7.202 -35.791  1.00  0.00           H  
ATOM    864 2HA  NMA C 494A      9.960  -5.860 -35.872  1.00  0.00           H  
ATOM    865 3HA  NMA C 494A     11.550  -5.622 -35.147  1.00  0.00           H  
ATOM    866  CH3 ACE C 500      10.900  -0.399 -36.032  1.00  0.00           C  
ATOM    867  C   ACE C 500      11.160   0.840 -35.183  1.00  0.00           C  
ATOM    868  O   ACE C 500      10.236   1.316 -34.529  1.00  0.00           O  
ATOM    869 1H   ACE C 500      10.267  -1.105 -35.493  1.00  0.00           H  
ATOM    870 2H   ACE C 500      10.392  -0.113 -36.953  1.00  0.00           H  
ATOM    871 3H   ACE C 500      11.828  -0.908 -36.298  1.00  0.00           H  
ATOM    872  N   LYS C 501      12.419   1.321 -35.214  1.00 32.43           N  
ATOM    873  CA  LYS C 501      12.987   2.553 -34.641  1.00 33.28           C  
ATOM    874  C   LYS C 501      12.489   2.951 -33.236  1.00 32.01           C  
ATOM    875  O   LYS C 501      11.371   3.444 -33.103  1.00 31.28           O  
ATOM    876  CB  LYS C 501      12.859   3.711 -35.665  1.00 34.93           C  
ATOM    877  CG  LYS C 501      13.390   5.090 -35.209  1.00 35.93           C  
ATOM    878  CD  LYS C 501      14.868   5.088 -34.780  1.00 41.50           C  
ATOM    879  CE  LYS C 501      15.342   6.468 -34.303  1.00 41.67           C  
ATOM    880  NZ  LYS C 501      16.736   6.429 -33.826  1.00 39.83           N1+
ATOM    881  H1  LYS C 501      13.079   0.802 -35.774  1.00  0.00           H  
ATOM    882  HA  LYS C 501      14.050   2.327 -34.550  1.00  0.00           H  
ATOM    883  HB3 LYS C 501      11.814   3.829 -35.949  1.00  0.00           H  
ATOM    884  HB2 LYS C 501      13.380   3.426 -36.580  1.00  0.00           H  
ATOM    885  HG3 LYS C 501      12.774   5.478 -34.398  1.00  0.00           H  
ATOM    886  HG2 LYS C 501      13.260   5.797 -36.029  1.00  0.00           H  
ATOM    887  HD3 LYS C 501      15.482   4.751 -35.617  1.00  0.00           H  
ATOM    888  HD2 LYS C 501      15.021   4.365 -33.979  1.00  0.00           H  
ATOM    889  HE3 LYS C 501      14.710   6.819 -33.486  1.00  0.00           H  
ATOM    890  HE2 LYS C 501      15.263   7.199 -35.109  1.00  0.00           H  
ATOM    891  HZ1 LYS C 501      17.344   6.120 -34.570  1.00  0.00           H  
ATOM    892  HZ2 LYS C 501      17.016   7.352 -33.523  1.00  0.00           H  
ATOM    893  HZ3 LYS C 501      16.804   5.790 -33.046  1.00  0.00           H  
ATOM    894  N   MET C 502      13.358   2.792 -32.225  1.00 30.90           N  
ATOM    895  CA  MET C 502      13.061   3.160 -30.842  1.00 29.62           C  
ATOM    896  C   MET C 502      13.471   4.617 -30.541  1.00 25.58           C  
ATOM    897  O   MET C 502      14.513   5.069 -31.020  1.00 25.16           O  
ATOM    898  CB  MET C 502      13.769   2.164 -29.905  1.00 29.38           C  
ATOM    899  CG  MET C 502      13.187   2.138 -28.481  1.00 33.05           C  
ATOM    900  SD  MET C 502      14.219   1.292 -27.261  1.00 39.92           S  
ATOM    901  CE  MET C 502      15.459   2.584 -26.987  0.91 34.41           C  
ATOM    902  H   MET C 502      14.273   2.404 -32.400  1.00  0.00           H  
ATOM    903  HA  MET C 502      11.990   3.046 -30.692  1.00  0.00           H  
ATOM    904  HB3 MET C 502      14.840   2.366 -29.881  1.00  0.00           H  
ATOM    905  HB2 MET C 502      13.672   1.157 -30.314  1.00  0.00           H  
ATOM    906  HG3 MET C 502      12.217   1.641 -28.500  1.00  0.00           H  
ATOM    907  HG2 MET C 502      13.006   3.145 -28.109  1.00  0.00           H  
ATOM    908  HE1 MET C 502      16.168   2.266 -26.223  1.00  0.00           H  
ATOM    909  HE2 MET C 502      16.012   2.796 -27.902  1.00  0.00           H  
ATOM    910  HE3 MET C 502      14.976   3.502 -26.652  1.00  0.00           H  
ATOM    911  N   LEU C 503      12.654   5.299 -29.720  1.00 24.76           N  
ATOM    912  CA  LEU C 503      12.905   6.644 -29.201  1.00 22.91           C  
ATOM    913  C   LEU C 503      13.229   6.532 -27.703  1.00 22.66           C  
ATOM    914  O   LEU C 503      12.441   5.946 -26.957  1.00 22.93           O  
ATOM    915  CB  LEU C 503      11.666   7.556 -29.404  1.00 19.87           C  
ATOM    916  CG  LEU C 503      10.987   7.502 -30.791  1.00 18.94           C  
ATOM    917  CD1 LEU C 503       9.764   8.444 -30.832  1.00 19.13           C  
ATOM    918  CD2 LEU C 503      11.978   7.764 -31.942  1.00 19.70           C  
ATOM    919  H   LEU C 503      11.823   4.841 -29.364  1.00  0.00           H  
ATOM    920  HA  LEU C 503      13.755   7.097 -29.715  1.00  0.00           H  
ATOM    921  HB3 LEU C 503      11.963   8.584 -29.190  1.00  0.00           H  
ATOM    922  HB2 LEU C 503      10.903   7.314 -28.667  1.00  0.00           H  
ATOM    923  HG  LEU C 503      10.596   6.494 -30.934  1.00  0.00           H  
ATOM    924 HD11 LEU C 503       9.738   9.074 -31.721  1.00  0.00           H  
ATOM    925 HD12 LEU C 503       8.837   7.873 -30.812  1.00  0.00           H  
ATOM    926 HD13 LEU C 503       9.728   9.110 -29.972  1.00  0.00           H  
ATOM    927 HD21 LEU C 503      11.529   8.325 -32.760  1.00  0.00           H  
ATOM    928 HD22 LEU C 503      12.858   8.312 -31.607  1.00  0.00           H  
ATOM    929 HD23 LEU C 503      12.323   6.822 -32.368  1.00  0.00           H  
ATOM    930  N   THR C 504      14.367   7.109 -27.288  1.00 22.59           N  
ATOM    931  CA  THR C 504      14.797   7.165 -25.890  1.00 23.11           C  
ATOM    932  C   THR C 504      14.297   8.488 -25.251  1.00 21.26           C  
ATOM    933  O   THR C 504      14.583   9.559 -25.792  1.00 20.88           O  
ATOM    934  CB  THR C 504      16.347   7.144 -25.795  1.00 25.25           C  
ATOM    935  OG1 THR C 504      16.954   8.119 -26.622  1.00 27.32           O  
ATOM    936  CG2 THR C 504      16.945   5.780 -26.165  1.00 26.07           C  
ATOM    937  H   THR C 504      14.977   7.566 -27.952  1.00  0.00           H  
ATOM    938  HA  THR C 504      14.427   6.276 -25.384  1.00  0.00           H  
ATOM    939  HB  THR C 504      16.644   7.367 -24.768  1.00  0.00           H  
ATOM    940  HG1 THR C 504      16.635   8.985 -26.354  1.00  0.00           H  
ATOM    941 HG21 THR C 504      18.033   5.793 -26.092  1.00  0.00           H  
ATOM    942 HG22 THR C 504      16.582   5.001 -25.495  1.00  0.00           H  
ATOM    943 HG23 THR C 504      16.686   5.492 -27.185  1.00  0.00           H  
ATOM    944  N   PRO C 505      13.550   8.398 -24.124  1.00 20.89           N  
ATOM    945  CA  PRO C 505      13.065   9.581 -23.391  1.00 21.37           C  
ATOM    946  C   PRO C 505      14.183  10.257 -22.575  1.00 23.29           C  
ATOM    947  O   PRO C 505      15.055   9.570 -22.042  1.00 23.23           O  
ATOM    948  CB  PRO C 505      11.983   8.999 -22.471  1.00 20.22           C  
ATOM    949  CG  PRO C 505      12.481   7.602 -22.150  1.00 21.68           C  
ATOM    950  CD  PRO C 505      13.150   7.162 -23.445  1.00 20.40           C  
ATOM    951  HA  PRO C 505      12.618  10.303 -24.077  1.00  0.00           H  
ATOM    952  HB3 PRO C 505      11.039   8.935 -23.011  1.00  0.00           H  
ATOM    953  HB2 PRO C 505      11.800   9.593 -21.574  1.00  0.00           H  
ATOM    954  HG3 PRO C 505      11.693   6.928 -21.833  1.00  0.00           H  
ATOM    955  HG2 PRO C 505      13.219   7.650 -21.348  1.00  0.00           H  
ATOM    956  HD2 PRO C 505      13.992   6.503 -23.228  1.00  0.00           H  
ATOM    957  HD3 PRO C 505      12.442   6.627 -24.079  1.00  0.00           H  
ATOM    958  N   GLU C 506      14.114  11.591 -22.488  1.00 25.53           N  
ATOM    959  CA  GLU C 506      14.996  12.423 -21.675  1.00 24.23           C  
ATOM    960  C   GLU C 506      14.291  12.867 -20.383  1.00 24.68           C  
ATOM    961  O   GLU C 506      14.888  12.760 -19.313  1.00 26.66           O  
ATOM    962  CB  GLU C 506      15.480  13.618 -22.519  1.00 25.52           C  
ATOM    963  CG  GLU C 506      16.556  14.468 -21.814  1.00 26.23           C  
ATOM    964  CD  GLU C 506      17.372  15.305 -22.803  1.00 29.29           C  
ATOM    965  OE1 GLU C 506      16.814  16.299 -23.313  1.00 33.04           O  
ATOM    966  OE2 GLU C 506      18.545  14.941 -23.035  1.00 29.71           O1-
ATOM    967  H   GLU C 506      13.372  12.079 -22.976  1.00  0.00           H  
ATOM    968  HA  GLU C 506      15.878  11.847 -21.387  1.00  0.00           H  
ATOM    969  HB3 GLU C 506      14.634  14.257 -22.777  1.00  0.00           H  
ATOM    970  HB2 GLU C 506      15.860  13.252 -23.472  1.00  0.00           H  
ATOM    971  HG3 GLU C 506      17.232  13.819 -21.254  1.00  0.00           H  
ATOM    972  HG2 GLU C 506      16.095  15.127 -21.078  1.00  0.00           H  
ATOM    973  N   HIS C 507      13.037  13.334 -20.508  1.00 21.44           N  
ATOM    974  CA  HIS C 507      12.189  13.772 -19.399  1.00 19.25           C  
ATOM    975  C   HIS C 507      10.717  13.557 -19.757  1.00 16.63           C  
ATOM    976  O   HIS C 507      10.344  13.728 -20.917  1.00 15.17           O  
ATOM    977  CB  HIS C 507      12.436  15.262 -19.079  1.00 22.25           C  
ATOM    978  CG  HIS C 507      13.683  15.547 -18.285  1.00 23.93           C  
ATOM    979  ND1 HIS C 507      14.746  16.277 -18.787  1.00 24.75           N  
ATOM    980  CE1 HIS C 507      15.669  16.339 -17.824  1.00 27.67           C  
ATOM    981  NE2 HIS C 507      15.306  15.718 -16.708  1.00 28.20           N  
ATOM    982  CD2 HIS C 507      14.036  15.214 -16.996  1.00 25.33           C  
ATOM    983  H   HIS C 507      12.609  13.370 -21.422  1.00  0.00           H  
ATOM    984  HA  HIS C 507      12.400  13.167 -18.515  1.00  0.00           H  
ATOM    985  HB3 HIS C 507      11.606  15.666 -18.497  1.00  0.00           H  
ATOM    986  HB2 HIS C 507      12.470  15.840 -20.002  1.00  0.00           H  
ATOM    987  HD1 HIS C 507      14.821  16.676 -19.712  1.00  0.00           H  
ATOM    988  HE1 HIS C 507      16.616  16.846 -17.939  1.00  0.00           H  
ATOM    989  HD2 HIS C 507      13.482  14.649 -16.261  1.00  0.00           H  
ATOM    990  N   VAL C 508       9.908  13.244 -18.735  1.00 14.28           N  
ATOM    991  CA  VAL C 508       8.452  13.165 -18.820  1.00 11.72           C  
ATOM    992  C   VAL C 508       7.856  14.314 -17.991  1.00 11.10           C  
ATOM    993  O   VAL C 508       8.201  14.474 -16.819  1.00 11.83           O  
ATOM    994  CB  VAL C 508       7.923  11.800 -18.294  1.00 10.97           C  
ATOM    995  CG1 VAL C 508       6.398  11.743 -18.065  1.00 11.48           C  
ATOM    996  CG2 VAL C 508       8.341  10.665 -19.246  1.00 10.10           C  
ATOM    997  H   VAL C 508      10.295  13.133 -17.809  1.00  0.00           H  
ATOM    998  HA  VAL C 508       8.125  13.277 -19.855  1.00  0.00           H  
ATOM    999  HB  VAL C 508       8.394  11.597 -17.330  1.00  0.00           H  
ATOM   1000 HG11 VAL C 508       6.091  10.746 -17.752  1.00  0.00           H  
ATOM   1001 HG12 VAL C 508       6.067  12.421 -17.278  1.00  0.00           H  
ATOM   1002 HG13 VAL C 508       5.853  11.993 -18.975  1.00  0.00           H  
ATOM   1003 HG21 VAL C 508       7.953   9.702 -18.918  1.00  0.00           H  
ATOM   1004 HG22 VAL C 508       7.968  10.835 -20.253  1.00  0.00           H  
ATOM   1005 HG23 VAL C 508       9.425  10.578 -19.314  1.00  0.00           H  
ATOM   1006  N   PHE C 509       6.965  15.077 -18.634  1.00  9.58           N  
ATOM   1007  CA  PHE C 509       6.270  16.232 -18.084  1.00  8.36           C  
ATOM   1008  C   PHE C 509       4.786  15.888 -17.996  1.00  7.67           C  
ATOM   1009  O   PHE C 509       4.076  16.014 -18.990  1.00  7.68           O  
ATOM   1010  CB  PHE C 509       6.484  17.452 -19.007  1.00  8.29           C  
ATOM   1011  CG  PHE C 509       7.914  17.936 -19.085  1.00  8.72           C  
ATOM   1012  CD1 PHE C 509       8.405  18.860 -18.139  1.00  8.16           C  
ATOM   1013  CE1 PHE C 509       9.746  19.215 -18.156  1.00  8.34           C  
ATOM   1014  CZ  PHE C 509      10.610  18.647 -19.085  1.00  8.51           C  
ATOM   1015  CD2 PHE C 509       8.812  17.335 -19.991  1.00  8.91           C  
ATOM   1016  CE2 PHE C 509      10.144  17.715 -20.001  1.00  8.98           C  
ATOM   1017  H   PHE C 509       6.739  14.860 -19.598  1.00  0.00           H  
ATOM   1018  HA  PHE C 509       6.638  16.480 -17.087  1.00  0.00           H  
ATOM   1019  HB3 PHE C 509       5.863  18.284 -18.671  1.00  0.00           H  
ATOM   1020  HB2 PHE C 509       6.154  17.222 -20.020  1.00  0.00           H  
ATOM   1021  HD1 PHE C 509       7.742  19.290 -17.403  1.00  0.00           H  
ATOM   1022  HE1 PHE C 509      10.124  19.931 -17.440  1.00  0.00           H  
ATOM   1023  HZ  PHE C 509      11.654  18.923 -19.088  1.00  0.00           H  
ATOM   1024  HD2 PHE C 509       8.466  16.573 -20.674  1.00  0.00           H  
ATOM   1025  HE2 PHE C 509      10.822  17.273 -20.716  1.00  0.00           H  
ATOM   1026  N   ILE C 510       4.344  15.472 -16.803  1.00  6.85           N  
ATOM   1027  CA  ILE C 510       2.928  15.319 -16.477  1.00  6.62           C  
ATOM   1028  C   ILE C 510       2.328  16.728 -16.259  1.00  7.06           C  
ATOM   1029  O   ILE C 510       3.002  17.571 -15.663  1.00  7.58           O  
ATOM   1030  CB  ILE C 510       2.741  14.517 -15.152  1.00  6.52           C  
ATOM   1031  CG1 ILE C 510       3.608  13.239 -15.039  1.00  6.62           C  
ATOM   1032  CG2 ILE C 510       1.268  14.171 -14.885  1.00  6.32           C  
ATOM   1033  CD1 ILE C 510       3.282  12.138 -16.054  1.00  5.96           C  
ATOM   1034  H   ILE C 510       4.991  15.376 -16.035  1.00  0.00           H  
ATOM   1035  HA  ILE C 510       2.406  14.819 -17.295  1.00  0.00           H  
ATOM   1036  HB  ILE C 510       3.060  15.155 -14.325  1.00  0.00           H  
ATOM   1037 HG13 ILE C 510       3.494  12.824 -14.037  1.00  0.00           H  
ATOM   1038 HG12 ILE C 510       4.666  13.489 -15.117  1.00  0.00           H  
ATOM   1039 HG21 ILE C 510       1.173  13.596 -13.966  1.00  0.00           H  
ATOM   1040 HG22 ILE C 510       0.660  15.063 -14.772  1.00  0.00           H  
ATOM   1041 HG23 ILE C 510       0.843  13.585 -15.698  1.00  0.00           H  
ATOM   1042 HD11 ILE C 510       4.026  11.342 -16.006  1.00  0.00           H  
ATOM   1043 HD12 ILE C 510       2.309  11.684 -15.862  1.00  0.00           H  
ATOM   1044 HD13 ILE C 510       3.280  12.528 -17.071  1.00  0.00           H  
ATOM   1045  N   HIS C 511       1.082  16.964 -16.713  1.00  6.57           N  
ATOM   1046  CA  HIS C 511       0.356  18.208 -16.425  1.00  5.76           C  
ATOM   1047  C   HIS C 511       0.131  18.358 -14.900  1.00  5.69           C  
ATOM   1048  O   HIS C 511      -0.351  17.401 -14.299  1.00  5.69           O  
ATOM   1049  CB  HIS C 511      -0.992  18.203 -17.169  1.00  5.58           C  
ATOM   1050  CG  HIS C 511      -1.673  19.551 -17.164  1.00  5.61           C  
ATOM   1051  ND1 HIS C 511      -2.419  20.017 -16.076  1.00  5.58           N  
ATOM   1052  CE1 HIS C 511      -2.797  21.242 -16.411  1.00  5.61           C  
ATOM   1053  NE2 HIS C 511      -2.364  21.604 -17.618  1.00  5.63           N  
ATOM   1054  CD2 HIS C 511      -1.653  20.533 -18.131  1.00  5.75           C  
ATOM   1055  H   HIS C 511       0.574  16.248 -17.214  1.00  0.00           H  
ATOM   1056  HA  HIS C 511       0.951  19.010 -16.852  1.00  0.00           H  
ATOM   1057  HB3 HIS C 511      -1.670  17.453 -16.758  1.00  0.00           H  
ATOM   1058  HB2 HIS C 511      -0.821  17.928 -18.206  1.00  0.00           H  
ATOM   1059  HE1 HIS C 511      -3.395  21.877 -15.774  1.00  0.00           H  
ATOM   1060  HD2 HIS C 511      -1.191  20.557 -19.106  1.00  0.00           H  
ATOM   1061  HE2 HIS C 511      -2.534  22.489 -18.075  1.00  0.00           H  
ATOM   1062  N   PRO C 512       0.480  19.518 -14.293  1.00  5.60           N  
ATOM   1063  CA  PRO C 512       0.299  19.757 -12.841  1.00  5.70           C  
ATOM   1064  C   PRO C 512      -1.109  19.527 -12.253  1.00  5.97           C  
ATOM   1065  O   PRO C 512      -1.212  19.214 -11.068  1.00  6.25           O  
ATOM   1066  CB  PRO C 512       0.730  21.220 -12.651  1.00  5.63           C  
ATOM   1067  CG  PRO C 512       1.700  21.487 -13.785  1.00  5.51           C  
ATOM   1068  CD  PRO C 512       1.134  20.664 -14.932  1.00  5.44           C  
ATOM   1069  HA  PRO C 512       1.005  19.104 -12.324  1.00  0.00           H  
ATOM   1070  HB3 PRO C 512       1.176  21.404 -11.673  1.00  0.00           H  
ATOM   1071  HB2 PRO C 512      -0.127  21.889 -12.754  1.00  0.00           H  
ATOM   1072  HG3 PRO C 512       2.682  21.098 -13.513  1.00  0.00           H  
ATOM   1073  HG2 PRO C 512       1.812  22.544 -14.024  1.00  0.00           H  
ATOM   1074  HD2 PRO C 512       0.390  21.232 -15.493  1.00  0.00           H  
ATOM   1075  HD3 PRO C 512       1.945  20.387 -15.605  1.00  0.00           H  
ATOM   1076  N   GLY C 513      -2.153  19.675 -13.086  1.00  6.14           N  
ATOM   1077  CA  GLY C 513      -3.551  19.464 -12.720  1.00  6.98           C  
ATOM   1078  C   GLY C 513      -3.946  17.977 -12.712  1.00  7.63           C  
ATOM   1079  O   GLY C 513      -5.043  17.664 -12.249  1.00  7.83           O  
ATOM   1080  H   GLY C 513      -1.979  19.922 -14.052  1.00  0.00           H  
ATOM   1081  HA3 GLY C 513      -4.176  19.990 -13.441  1.00  0.00           H  
ATOM   1082  HA2 GLY C 513      -3.758  19.902 -11.742  1.00  0.00           H  
ATOM   1083  N   TRP C 514      -3.086  17.066 -13.207  1.00  8.31           N  
ATOM   1084  CA  TRP C 514      -3.275  15.620 -13.106  1.00  8.97           C  
ATOM   1085  C   TRP C 514      -3.145  15.168 -11.646  1.00  9.18           C  
ATOM   1086  O   TRP C 514      -2.098  15.373 -11.031  1.00  8.88           O  
ATOM   1087  CB  TRP C 514      -2.252  14.883 -13.985  1.00  9.65           C  
ATOM   1088  CG  TRP C 514      -2.335  13.385 -13.981  1.00  9.70           C  
ATOM   1089  CD1 TRP C 514      -1.462  12.539 -13.387  1.00  9.51           C  
ATOM   1090  NE1 TRP C 514      -1.849  11.234 -13.615  1.00 10.38           N  
ATOM   1091  CE2 TRP C 514      -3.021  11.177 -14.337  1.00 11.13           C  
ATOM   1092  CD2 TRP C 514      -3.378  12.543 -14.544  1.00 10.62           C  
ATOM   1093  CE3 TRP C 514      -4.590  12.797 -15.218  1.00 10.12           C  
ATOM   1094  CZ3 TRP C 514      -5.406  11.743 -15.661  1.00  9.85           C  
ATOM   1095  CH2 TRP C 514      -5.009  10.408 -15.485  1.00 10.37           C  
ATOM   1096  CZ2 TRP C 514      -3.805  10.119 -14.822  1.00 10.65           C  
ATOM   1097  H   TRP C 514      -2.196  17.369 -13.581  1.00  0.00           H  
ATOM   1098  HA  TRP C 514      -4.275  15.381 -13.475  1.00  0.00           H  
ATOM   1099  HB3 TRP C 514      -1.250  15.149 -13.657  1.00  0.00           H  
ATOM   1100  HB2 TRP C 514      -2.339  15.220 -15.019  1.00  0.00           H  
ATOM   1101  HD1 TRP C 514      -0.593  12.860 -12.837  1.00  0.00           H  
ATOM   1102  HE1 TRP C 514      -1.334  10.430 -13.279  1.00  0.00           H  
ATOM   1103  HE3 TRP C 514      -4.894  13.817 -15.391  1.00  0.00           H  
ATOM   1104  HZ3 TRP C 514      -6.333  11.967 -16.156  1.00  0.00           H  
ATOM   1105  HH2 TRP C 514      -5.634   9.611 -15.858  1.00  0.00           H  
ATOM   1106  HZ2 TRP C 514      -3.497   9.097 -14.668  1.00  0.00           H  
ATOM   1107  N   LYS C 515      -4.216  14.545 -11.140  1.00  8.59           N  
ATOM   1108  CA  LYS C 515      -4.280  13.974  -9.803  1.00  8.88           C  
ATOM   1109  C   LYS C 515      -3.496  12.655  -9.761  1.00  9.75           C  
ATOM   1110  O   LYS C 515      -3.925  11.692 -10.384  1.00  9.62           O  
ATOM   1111  CB  LYS C 515      -5.772  13.810  -9.444  1.00  8.68           C  
ATOM   1112  CG  LYS C 515      -6.064  13.094  -8.114  1.00  8.96           C  
ATOM   1113  CD  LYS C 515      -7.562  13.161  -7.763  1.00 10.08           C  
ATOM   1114  CE  LYS C 515      -8.000  12.227  -6.621  1.00 10.42           C  
ATOM   1115  NZ  LYS C 515      -7.364  12.556  -5.332  1.00 10.61           N1+
ATOM   1116  H   LYS C 515      -5.035  14.424 -11.718  1.00  0.00           H  
ATOM   1117  HA  LYS C 515      -3.836  14.677  -9.096  1.00  0.00           H  
ATOM   1118  HB3 LYS C 515      -6.281  13.267 -10.242  1.00  0.00           H  
ATOM   1119  HB2 LYS C 515      -6.229  14.801  -9.421  1.00  0.00           H  
ATOM   1120  HG3 LYS C 515      -5.467  13.541  -7.318  1.00  0.00           H  
ATOM   1121  HG2 LYS C 515      -5.759  12.049  -8.184  1.00  0.00           H  
ATOM   1122  HD3 LYS C 515      -8.148  12.917  -8.650  1.00  0.00           H  
ATOM   1123  HD2 LYS C 515      -7.826  14.190  -7.514  1.00  0.00           H  
ATOM   1124  HE3 LYS C 515      -7.779  11.192  -6.879  1.00  0.00           H  
ATOM   1125  HE2 LYS C 515      -9.081  12.293  -6.492  1.00  0.00           H  
ATOM   1126  HZ1 LYS C 515      -7.605  13.500  -5.067  1.00  0.00           H  
ATOM   1127  HZ2 LYS C 515      -7.688  11.915  -4.621  1.00  0.00           H  
ATOM   1128  HZ3 LYS C 515      -6.361  12.477  -5.421  1.00  0.00           H  
ATOM   1129  N   LEU C 516      -2.375  12.626  -9.027  1.00  9.47           N  
ATOM   1130  CA  LEU C 516      -1.596  11.408  -8.785  1.00  8.91           C  
ATOM   1131  C   LEU C 516      -2.340  10.493  -7.794  1.00  8.49           C  
ATOM   1132  O   LEU C 516      -2.903  10.994  -6.819  1.00  8.06           O  
ATOM   1133  CB  LEU C 516      -0.203  11.805  -8.251  1.00  8.78           C  
ATOM   1134  CG  LEU C 516       0.678  12.536  -9.291  1.00  8.90           C  
ATOM   1135  CD1 LEU C 516       1.866  13.240  -8.605  1.00  8.18           C  
ATOM   1136  CD2 LEU C 516       1.138  11.583 -10.415  1.00  9.00           C  
ATOM   1137  H   LEU C 516      -2.063  13.460  -8.551  1.00  0.00           H  
ATOM   1138  HA  LEU C 516      -1.477  10.872  -9.729  1.00  0.00           H  
ATOM   1139  HB3 LEU C 516       0.327  10.922  -7.889  1.00  0.00           H  
ATOM   1140  HB2 LEU C 516      -0.337  12.445  -7.377  1.00  0.00           H  
ATOM   1141  HG  LEU C 516       0.089  13.325  -9.761  1.00  0.00           H  
ATOM   1142 HD11 LEU C 516       2.763  13.257  -9.224  1.00  0.00           H  
ATOM   1143 HD12 LEU C 516       1.617  14.277  -8.380  1.00  0.00           H  
ATOM   1144 HD13 LEU C 516       2.132  12.757  -7.664  1.00  0.00           H  
ATOM   1145 HD21 LEU C 516       2.185  11.718 -10.676  1.00  0.00           H  
ATOM   1146 HD22 LEU C 516       1.009  10.535 -10.142  1.00  0.00           H  
ATOM   1147 HD23 LEU C 516       0.562  11.747 -11.323  1.00  0.00           H  
ATOM   1148  N   LEU C 517      -2.334   9.179  -8.071  1.00  8.35           N  
ATOM   1149  CA  LEU C 517      -2.997   8.160  -7.253  1.00  7.40           C  
ATOM   1150  C   LEU C 517      -2.011   7.043  -6.898  1.00  7.05           C  
ATOM   1151  O   LEU C 517      -1.178   6.670  -7.725  1.00  7.48           O  
ATOM   1152  CB  LEU C 517      -4.201   7.562  -8.020  1.00  7.11           C  
ATOM   1153  CG  LEU C 517      -5.421   8.500  -8.153  1.00  7.37           C  
ATOM   1154  CD1 LEU C 517      -6.507   7.855  -9.037  1.00  7.15           C  
ATOM   1155  CD2 LEU C 517      -5.983   8.933  -6.784  1.00  6.97           C  
ATOM   1156  H   LEU C 517      -1.830   8.835  -8.876  1.00  0.00           H  
ATOM   1157  HA  LEU C 517      -3.338   8.592  -6.311  1.00  0.00           H  
ATOM   1158  HB3 LEU C 517      -4.537   6.652  -7.518  1.00  0.00           H  
ATOM   1159  HB2 LEU C 517      -3.869   7.242  -9.009  1.00  0.00           H  
ATOM   1160  HG  LEU C 517      -5.090   9.402  -8.669  1.00  0.00           H  
ATOM   1161 HD11 LEU C 517      -6.880   8.565  -9.774  1.00  0.00           H  
ATOM   1162 HD12 LEU C 517      -6.130   6.991  -9.584  1.00  0.00           H  
ATOM   1163 HD13 LEU C 517      -7.362   7.507  -8.458  1.00  0.00           H  
ATOM   1164 HD21 LEU C 517      -7.072   8.911  -6.753  1.00  0.00           H  
ATOM   1165 HD22 LEU C 517      -5.632   8.291  -5.976  1.00  0.00           H  
ATOM   1166 HD23 LEU C 517      -5.673   9.952  -6.548  1.00  0.00           H  
ATOM   1167  N   ALA C 518      -2.175   6.501  -5.680  1.00  6.63           N  
ATOM   1168  CA  ALA C 518      -1.440   5.340  -5.177  1.00  6.34           C  
ATOM   1169  C   ALA C 518      -1.890   4.014  -5.816  1.00  6.61           C  
ATOM   1170  O   ALA C 518      -1.064   3.113  -5.947  1.00  7.09           O  
ATOM   1171  CB  ALA C 518      -1.594   5.279  -3.650  1.00  5.91           C  
ATOM   1172  H   ALA C 518      -2.880   6.875  -5.063  1.00  0.00           H  
ATOM   1173  HA  ALA C 518      -0.381   5.478  -5.407  1.00  0.00           H  
ATOM   1174  HB1 ALA C 518      -1.039   4.439  -3.231  1.00  0.00           H  
ATOM   1175  HB2 ALA C 518      -1.212   6.186  -3.181  1.00  0.00           H  
ATOM   1176  HB3 ALA C 518      -2.638   5.166  -3.356  1.00  0.00           H  
ATOM   1177  N   VAL C 519      -3.174   3.930  -6.209  1.00  6.40           N  
ATOM   1178  CA  VAL C 519      -3.782   2.777  -6.872  1.00  6.36           C  
ATOM   1179  C   VAL C 519      -4.310   3.271  -8.244  1.00  6.60           C  
ATOM   1180  O   VAL C 519      -5.371   3.900  -8.273  1.00  6.70           O  
ATOM   1181  CB  VAL C 519      -4.964   2.209  -6.026  1.00  6.26           C  
ATOM   1182  CG1 VAL C 519      -5.685   1.021  -6.697  1.00  5.74           C  
ATOM   1183  CG2 VAL C 519      -4.502   1.781  -4.620  1.00  6.09           C  
ATOM   1184  H   VAL C 519      -3.782   4.723  -6.071  1.00  0.00           H  
ATOM   1185  HA  VAL C 519      -3.065   1.965  -6.998  1.00  0.00           H  
ATOM   1186  HB  VAL C 519      -5.705   2.997  -5.881  1.00  0.00           H  
ATOM   1187 HG11 VAL C 519      -6.498   0.654  -6.071  1.00  0.00           H  
ATOM   1188 HG12 VAL C 519      -6.123   1.284  -7.658  1.00  0.00           H  
ATOM   1189 HG13 VAL C 519      -4.999   0.190  -6.861  1.00  0.00           H  
ATOM   1190 HG21 VAL C 519      -5.327   1.362  -4.044  1.00  0.00           H  
ATOM   1191 HG22 VAL C 519      -3.719   1.024  -4.676  1.00  0.00           H  
ATOM   1192 HG23 VAL C 519      -4.110   2.623  -4.049  1.00  0.00           H  
ATOM   1193  N   PRO C 520      -3.516   3.149  -9.335  1.00  6.77           N  
ATOM   1194  CA  PRO C 520      -3.881   3.768 -10.626  1.00  6.86           C  
ATOM   1195  C   PRO C 520      -5.222   3.284 -11.197  1.00  7.28           C  
ATOM   1196  O   PRO C 520      -6.045   4.100 -11.601  1.00  6.89           O  
ATOM   1197  CB  PRO C 520      -2.699   3.439 -11.553  1.00  6.66           C  
ATOM   1198  CG  PRO C 520      -1.526   3.230 -10.609  1.00  6.78           C  
ATOM   1199  CD  PRO C 520      -2.168   2.580  -9.388  1.00  6.65           C  
ATOM   1200  HA  PRO C 520      -3.928   4.849 -10.470  1.00  0.00           H  
ATOM   1201  HB3 PRO C 520      -2.507   4.231 -12.279  1.00  0.00           H  
ATOM   1202  HB2 PRO C 520      -2.881   2.521 -12.115  1.00  0.00           H  
ATOM   1203  HG3 PRO C 520      -1.116   4.201 -10.327  1.00  0.00           H  
ATOM   1204  HG2 PRO C 520      -0.717   2.640 -11.042  1.00  0.00           H  
ATOM   1205  HD2 PRO C 520      -2.245   1.499  -9.515  1.00  0.00           H  
ATOM   1206  HD3 PRO C 520      -1.567   2.780  -8.502  1.00  0.00           H  
ATOM   1207  N   GLU C 521      -5.445   1.966 -11.178  1.00  8.19           N  
ATOM   1208  CA  GLU C 521      -6.635   1.319 -11.729  1.00  9.54           C  
ATOM   1209  C   GLU C 521      -7.930   1.523 -10.911  1.00  9.50           C  
ATOM   1210  O   GLU C 521      -8.964   0.986 -11.297  1.00 10.33           O  
ATOM   1211  CB  GLU C 521      -6.319  -0.157 -12.032  1.00  9.92           C  
ATOM   1212  CG  GLU C 521      -5.158  -0.307 -13.049  1.00 11.46           C  
ATOM   1213  CD  GLU C 521      -4.900  -1.730 -13.564  1.00 12.81           C  
ATOM   1214  OE1 GLU C 521      -5.473  -2.695 -13.014  1.00 13.20           O  
ATOM   1215  OE2 GLU C 521      -4.113  -1.837 -14.529  1.00 12.94           O1-
ATOM   1216  H   GLU C 521      -4.726   1.347 -10.836  1.00  0.00           H  
ATOM   1217  HA  GLU C 521      -6.841   1.781 -12.692  1.00  0.00           H  
ATOM   1218  HB3 GLU C 521      -7.215  -0.644 -12.423  1.00  0.00           H  
ATOM   1219  HB2 GLU C 521      -6.073  -0.680 -11.106  1.00  0.00           H  
ATOM   1220  HG3 GLU C 521      -4.227   0.057 -12.614  1.00  0.00           H  
ATOM   1221  HG2 GLU C 521      -5.358   0.330 -13.913  1.00  0.00           H  
ATOM   1222  N   GLY C 522      -7.879   2.317  -9.833  1.00  9.33           N  
ATOM   1223  CA  GLY C 522      -9.058   2.721  -9.066  1.00  9.93           C  
ATOM   1224  C   GLY C 522      -9.571   4.103  -9.509  1.00 10.11           C  
ATOM   1225  O   GLY C 522     -10.519   4.603  -8.909  1.00  9.89           O  
ATOM   1226  H   GLY C 522      -7.005   2.773  -9.601  1.00  0.00           H  
ATOM   1227  HA3 GLY C 522      -8.789   2.771  -8.010  1.00  0.00           H  
ATOM   1228  HA2 GLY C 522      -9.868   1.994  -9.152  1.00  0.00           H  
ATOM   1229  N   ARG C 523      -8.930   4.736 -10.505  1.00  9.79           N  
ATOM   1230  CA  ARG C 523      -9.192   6.097 -10.975  1.00 11.19           C  
ATOM   1231  C   ARG C 523     -10.628   6.353 -11.455  1.00 13.08           C  
ATOM   1232  O   ARG C 523     -11.136   5.605 -12.287  1.00 13.70           O  
ATOM   1233  CB  ARG C 523      -8.188   6.424 -12.093  1.00 10.73           C  
ATOM   1234  CG  ARG C 523      -8.287   7.844 -12.688  1.00  9.84           C  
ATOM   1235  CD  ARG C 523      -7.140   8.169 -13.654  1.00  9.62           C  
ATOM   1236  NE  ARG C 523      -5.842   8.201 -12.961  1.00 10.53           N  
ATOM   1237  CZ  ARG C 523      -5.349   9.195 -12.207  1.00 10.87           C  
ATOM   1238  NH1 ARG C 523      -5.986  10.355 -12.027  1.00 10.39           N  
ATOM   1239  NH2 ARG C 523      -4.180   9.026 -11.597  1.00 11.47           N1+
ATOM   1240  H   ARG C 523      -8.145   4.270 -10.940  1.00  0.00           H  
ATOM   1241  HA  ARG C 523      -8.993   6.757 -10.130  1.00  0.00           H  
ATOM   1242  HB3 ARG C 523      -8.304   5.706 -12.906  1.00  0.00           H  
ATOM   1243  HB2 ARG C 523      -7.189   6.277 -11.689  1.00  0.00           H  
ATOM   1244  HG3 ARG C 523      -8.248   8.543 -11.852  1.00  0.00           H  
ATOM   1245  HG2 ARG C 523      -9.240   8.039 -13.182  1.00  0.00           H  
ATOM   1246  HD3 ARG C 523      -7.343   9.069 -14.234  1.00  0.00           H  
ATOM   1247  HD2 ARG C 523      -7.048   7.357 -14.375  1.00  0.00           H  
ATOM   1248  HE  ARG C 523      -5.306   7.346 -13.019  1.00  0.00           H  
ATOM   1249 HH12 ARG C 523      -5.528  11.088 -11.497  1.00  0.00           H  
ATOM   1250 HH11 ARG C 523      -6.869  10.560 -12.483  1.00  0.00           H  
ATOM   1251 HH22 ARG C 523      -3.793   9.787 -11.051  1.00  0.00           H  
ATOM   1252 HH21 ARG C 523      -3.540   8.272 -11.832  1.00  0.00           H  
ATOM   1253  N   THR C 524     -11.194   7.469 -10.986  1.00 14.59           N  
ATOM   1254  CA  THR C 524     -12.496   7.978 -11.404  1.00 15.49           C  
ATOM   1255  C   THR C 524     -12.373   9.408 -11.979  1.00 13.94           C  
ATOM   1256  O   THR C 524     -13.316   9.867 -12.619  1.00 13.50           O  
ATOM   1257  CB  THR C 524     -13.475   7.995 -10.199  1.00 19.12           C  
ATOM   1258  OG1 THR C 524     -13.156   8.989  -9.241  1.00 24.58           O  
ATOM   1259  CG2 THR C 524     -13.594   6.636  -9.493  1.00 20.32           C  
ATOM   1260  H   THR C 524     -10.743   7.994 -10.252  1.00  0.00           H  
ATOM   1261  HA  THR C 524     -12.919   7.345 -12.184  1.00  0.00           H  
ATOM   1262  HB  THR C 524     -14.468   8.246 -10.571  1.00  0.00           H  
ATOM   1263  HG1 THR C 524     -13.796   8.939  -8.527  1.00  0.00           H  
ATOM   1264 HG21 THR C 524     -14.244   6.704  -8.625  1.00  0.00           H  
ATOM   1265 HG22 THR C 524     -14.000   5.878 -10.165  1.00  0.00           H  
ATOM   1266 HG23 THR C 524     -12.633   6.276  -9.127  1.00  0.00           H  
ATOM   1267  N   ASN C 525     -11.222  10.074 -11.778  1.00 12.77           N  
ATOM   1268  CA  ASN C 525     -10.963  11.427 -12.257  1.00 10.90           C  
ATOM   1269  C   ASN C 525      -9.800  11.387 -13.257  1.00 10.30           C  
ATOM   1270  O   ASN C 525      -8.645  11.281 -12.852  1.00 10.46           O  
ATOM   1271  CB  ASN C 525     -10.682  12.361 -11.051  1.00 10.93           C  
ATOM   1272  CG  ASN C 525     -10.774  13.857 -11.381  1.00 10.58           C  
ATOM   1273  OD1 ASN C 525     -10.850  14.250 -12.541  1.00 10.31           O  
ATOM   1274  ND2 ASN C 525     -10.768  14.705 -10.352  1.00  9.75           N  
ATOM   1275  H   ASN C 525     -10.471   9.633 -11.268  1.00  0.00           H  
ATOM   1276  HA  ASN C 525     -11.813  11.826 -12.810  1.00  0.00           H  
ATOM   1277  HB3 ASN C 525      -9.717  12.141 -10.592  1.00  0.00           H  
ATOM   1278  HB2 ASN C 525     -11.433  12.169 -10.283  1.00  0.00           H  
ATOM   1279 HD22 ASN C 525     -10.826  15.699 -10.523  1.00  0.00           H  
ATOM   1280 HD21 ASN C 525     -10.713  14.367  -9.403  1.00  0.00           H  
ATOM   1281  N   PHE C 526     -10.154  11.543 -14.531  1.00 10.09           N  
ATOM   1282  CA  PHE C 526      -9.248  11.591 -15.672  1.00  9.77           C  
ATOM   1283  C   PHE C 526      -9.028  13.039 -16.157  1.00  9.90           C  
ATOM   1284  O   PHE C 526      -8.697  13.248 -17.321  1.00 10.08           O  
ATOM   1285  CB  PHE C 526      -9.831  10.699 -16.786  1.00  9.56           C  
ATOM   1286  CG  PHE C 526      -9.955   9.229 -16.421  1.00  9.92           C  
ATOM   1287  CD1 PHE C 526     -11.058   8.759 -15.672  1.00 10.02           C  
ATOM   1288  CE1 PHE C 526     -11.123   7.426 -15.294  1.00 10.39           C  
ATOM   1289  CZ  PHE C 526     -10.102   6.553 -15.642  1.00 10.71           C  
ATOM   1290  CD2 PHE C 526      -8.902   8.342 -16.724  1.00 10.84           C  
ATOM   1291  CE2 PHE C 526      -8.998   7.010 -16.352  1.00 11.49           C  
ATOM   1292  H   PHE C 526     -11.134  11.644 -14.755  1.00  0.00           H  
ATOM   1293  HA  PHE C 526      -8.274  11.190 -15.390  1.00  0.00           H  
ATOM   1294  HB3 PHE C 526      -9.221  10.771 -17.688  1.00  0.00           H  
ATOM   1295  HB2 PHE C 526     -10.815  11.071 -17.070  1.00  0.00           H  
ATOM   1296  HD1 PHE C 526     -11.867   9.426 -15.410  1.00  0.00           H  
ATOM   1297  HE1 PHE C 526     -11.970   7.061 -14.732  1.00  0.00           H  
ATOM   1298  HZ  PHE C 526     -10.172   5.516 -15.351  1.00  0.00           H  
ATOM   1299  HD2 PHE C 526      -8.039   8.684 -17.278  1.00  0.00           H  
ATOM   1300  HE2 PHE C 526      -8.206   6.331 -16.623  1.00  0.00           H  
ATOM   1301  N   ASP C 527      -9.269  14.039 -15.300  1.00  9.64           N  
ATOM   1302  CA  ASP C 527      -9.109  15.453 -15.643  1.00  9.58           C  
ATOM   1303  C   ASP C 527      -7.616  15.794 -15.811  1.00  9.80           C  
ATOM   1304  O   ASP C 527      -6.812  15.417 -14.957  1.00 11.03           O  
ATOM   1305  CB  ASP C 527      -9.785  16.364 -14.589  1.00  9.25           C  
ATOM   1306  CG  ASP C 527      -9.880  17.858 -14.934  1.00  8.81           C  
ATOM   1307  OD1 ASP C 527      -9.950  18.181 -16.139  1.00  8.27           O  
ATOM   1308  OD2 ASP C 527     -10.040  18.652 -13.982  1.00  9.44           O1-
ATOM   1309  H   ASP C 527      -9.561  13.838 -14.354  1.00  0.00           H  
ATOM   1310  HA  ASP C 527      -9.612  15.601 -16.602  1.00  0.00           H  
ATOM   1311  HB3 ASP C 527      -9.288  16.240 -13.625  1.00  0.00           H  
ATOM   1312  HB2 ASP C 527     -10.806  16.014 -14.436  1.00  0.00           H  
ATOM   1313  N   ASN C 528      -7.289  16.511 -16.901  1.00  9.74           N  
ATOM   1314  CA  ASN C 528      -5.934  16.943 -17.272  1.00 10.13           C  
ATOM   1315  C   ASN C 528      -5.027  15.757 -17.639  1.00  9.97           C  
ATOM   1316  O   ASN C 528      -3.861  15.726 -17.243  1.00 10.15           O  
ATOM   1317  CB  ASN C 528      -5.292  17.876 -16.209  1.00  9.87           C  
ATOM   1318  CG  ASN C 528      -6.198  19.026 -15.751  1.00  9.66           C  
ATOM   1319  OD1 ASN C 528      -6.488  19.940 -16.518  1.00  9.47           O  
ATOM   1320  ND2 ASN C 528      -6.652  18.987 -14.498  1.00  9.95           N  
ATOM   1321  H   ASN C 528      -8.026  16.805 -17.526  1.00  0.00           H  
ATOM   1322  HA  ASN C 528      -5.979  17.479 -18.212  1.00  0.00           H  
ATOM   1323  HB3 ASN C 528      -4.380  18.308 -16.616  1.00  0.00           H  
ATOM   1324  HB2 ASN C 528      -4.988  17.297 -15.337  1.00  0.00           H  
ATOM   1325 HD22 ASN C 528      -7.287  19.700 -14.168  1.00  0.00           H  
ATOM   1326 HD21 ASN C 528      -6.397  18.228 -13.881  1.00  0.00           H  
ATOM   1327  N   ASP C 529      -5.595  14.783 -18.365  1.00 10.24           N  
ATOM   1328  CA  ASP C 529      -4.932  13.554 -18.789  1.00 10.15           C  
ATOM   1329  C   ASP C 529      -4.050  13.823 -20.025  1.00 10.58           C  
ATOM   1330  O   ASP C 529      -4.379  13.380 -21.126  1.00 10.72           O  
ATOM   1331  CB  ASP C 529      -5.973  12.429 -19.026  1.00 10.19           C  
ATOM   1332  CG  ASP C 529      -5.453  10.996 -19.168  1.00 10.03           C  
ATOM   1333  OD1 ASP C 529      -4.312  10.712 -18.756  1.00 10.00           O  
ATOM   1334  OD2 ASP C 529      -6.273  10.140 -19.553  1.00  8.56           O1-
ATOM   1335  H   ASP C 529      -6.578  14.851 -18.586  1.00  0.00           H  
ATOM   1336  HA  ASP C 529      -4.275  13.246 -17.977  1.00  0.00           H  
ATOM   1337  HB3 ASP C 529      -6.616  12.675 -19.868  1.00  0.00           H  
ATOM   1338  HB2 ASP C 529      -6.651  12.413 -18.186  1.00  0.00           H  
ATOM   1339  N   ILE C 530      -2.963  14.571 -19.831  1.00 11.62           N  
ATOM   1340  CA  ILE C 530      -2.017  14.947 -20.864  1.00 12.13           C  
ATOM   1341  C   ILE C 530      -0.614  15.022 -20.255  1.00 12.44           C  
ATOM   1342  O   ILE C 530      -0.436  15.503 -19.133  1.00 13.93           O  
ATOM   1343  CB  ILE C 530      -2.406  16.299 -21.532  1.00 11.04           C  
ATOM   1344  CG1 ILE C 530      -1.626  16.551 -22.837  1.00 11.21           C  
ATOM   1345  CG2 ILE C 530      -2.326  17.526 -20.603  1.00 10.99           C  
ATOM   1346  CD1 ILE C 530      -2.249  17.632 -23.733  1.00 11.12           C  
ATOM   1347  H   ILE C 530      -2.780  14.935 -18.904  1.00  0.00           H  
ATOM   1348  HA  ILE C 530      -2.006  14.166 -21.627  1.00  0.00           H  
ATOM   1349  HB  ILE C 530      -3.449  16.199 -21.821  1.00  0.00           H  
ATOM   1350 HG13 ILE C 530      -1.572  15.622 -23.400  1.00  0.00           H  
ATOM   1351 HG12 ILE C 530      -0.594  16.821 -22.610  1.00  0.00           H  
ATOM   1352 HG21 ILE C 530      -2.789  18.391 -21.069  1.00  0.00           H  
ATOM   1353 HG22 ILE C 530      -2.841  17.353 -19.658  1.00  0.00           H  
ATOM   1354 HG23 ILE C 530      -1.294  17.800 -20.389  1.00  0.00           H  
ATOM   1355 HD11 ILE C 530      -1.759  18.591 -23.569  1.00  0.00           H  
ATOM   1356 HD12 ILE C 530      -2.138  17.384 -24.789  1.00  0.00           H  
ATOM   1357 HD13 ILE C 530      -3.315  17.763 -23.542  1.00  0.00           H  
ATOM   1358  N   ALA C 531       0.353  14.528 -21.031  1.00 11.53           N  
ATOM   1359  CA  ALA C 531       1.763  14.556 -20.709  1.00 11.45           C  
ATOM   1360  C   ALA C 531       2.572  14.678 -21.997  1.00 11.79           C  
ATOM   1361  O   ALA C 531       2.185  14.142 -23.036  1.00 11.81           O  
ATOM   1362  CB  ALA C 531       2.150  13.299 -19.917  1.00 10.66           C  
ATOM   1363  H   ALA C 531       0.118  14.110 -21.923  1.00  0.00           H  
ATOM   1364  HA  ALA C 531       1.954  15.436 -20.098  1.00  0.00           H  
ATOM   1365  HB1 ALA C 531       3.224  13.263 -19.733  1.00  0.00           H  
ATOM   1366  HB2 ALA C 531       1.657  13.288 -18.946  1.00  0.00           H  
ATOM   1367  HB3 ALA C 531       1.867  12.389 -20.449  1.00  0.00           H  
ATOM   1368  N   LEU C 532       3.705  15.372 -21.879  1.00 11.96           N  
ATOM   1369  CA  LEU C 532       4.710  15.494 -22.921  1.00 12.42           C  
ATOM   1370  C   LEU C 532       5.936  14.680 -22.500  1.00 13.88           C  
ATOM   1371  O   LEU C 532       6.275  14.652 -21.319  1.00 14.97           O  
ATOM   1372  CB  LEU C 532       5.083  16.979 -23.071  1.00 11.52           C  
ATOM   1373  CG  LEU C 532       4.091  17.839 -23.875  1.00 11.10           C  
ATOM   1374  CD1 LEU C 532       4.361  19.332 -23.631  1.00 10.88           C  
ATOM   1375  CD2 LEU C 532       4.151  17.528 -25.381  1.00 12.27           C  
ATOM   1376  H   LEU C 532       3.956  15.755 -20.977  1.00  0.00           H  
ATOM   1377  HA  LEU C 532       4.343  15.098 -23.868  1.00  0.00           H  
ATOM   1378  HB3 LEU C 532       6.047  17.063 -23.557  1.00  0.00           H  
ATOM   1379  HB2 LEU C 532       5.216  17.411 -22.079  1.00  0.00           H  
ATOM   1380  HG  LEU C 532       3.082  17.619 -23.524  1.00  0.00           H  
ATOM   1381 HD11 LEU C 532       4.317  19.913 -24.552  1.00  0.00           H  
ATOM   1382 HD12 LEU C 532       3.632  19.751 -22.937  1.00  0.00           H  
ATOM   1383 HD13 LEU C 532       5.350  19.497 -23.207  1.00  0.00           H  
ATOM   1384 HD21 LEU C 532       3.260  17.899 -25.886  1.00  0.00           H  
ATOM   1385 HD22 LEU C 532       5.014  18.009 -25.844  1.00  0.00           H  
ATOM   1386 HD23 LEU C 532       4.228  16.463 -25.593  1.00  0.00           H  
ATOM   1387  N   VAL C 533       6.590  14.057 -23.484  1.00 14.91           N  
ATOM   1388  CA  VAL C 533       7.820  13.305 -23.295  1.00 16.48           C  
ATOM   1389  C   VAL C 533       8.863  13.911 -24.241  1.00 17.89           C  
ATOM   1390  O   VAL C 533       8.737  13.757 -25.458  1.00 19.61           O  
ATOM   1391  CB  VAL C 533       7.648  11.794 -23.630  1.00 15.83           C  
ATOM   1392  CG1 VAL C 533       8.930  10.986 -23.346  1.00 13.33           C  
ATOM   1393  CG2 VAL C 533       6.448  11.164 -22.898  1.00 15.99           C  
ATOM   1394  H   VAL C 533       6.238  14.102 -24.433  1.00  0.00           H  
ATOM   1395  HA  VAL C 533       8.180  13.391 -22.270  1.00  0.00           H  
ATOM   1396  HB  VAL C 533       7.435  11.680 -24.693  1.00  0.00           H  
ATOM   1397 HG11 VAL C 533       8.757   9.919 -23.481  1.00  0.00           H  
ATOM   1398 HG12 VAL C 533       9.747  11.267 -24.011  1.00  0.00           H  
ATOM   1399 HG13 VAL C 533       9.274  11.133 -22.322  1.00  0.00           H  
ATOM   1400 HG21 VAL C 533       6.411  10.084 -23.045  1.00  0.00           H  
ATOM   1401 HG22 VAL C 533       6.482  11.358 -21.827  1.00  0.00           H  
ATOM   1402 HG23 VAL C 533       5.506  11.566 -23.270  1.00  0.00           H  
ATOM   1403  N   ARG C 534       9.870  14.593 -23.666  1.00 18.66           N  
ATOM   1404  CA  ARG C 534      11.040  15.041 -24.415  1.00 19.45           C  
ATOM   1405  C   ARG C 534      11.929  13.836 -24.744  1.00 20.11           C  
ATOM   1406  O   ARG C 534      12.167  13.004 -23.872  1.00 20.97           O  
ATOM   1407  CB  ARG C 534      11.821  16.144 -23.667  1.00 18.80           C  
ATOM   1408  CG  ARG C 534      13.020  16.672 -24.482  1.00 19.94           C  
ATOM   1409  CD  ARG C 534      13.618  17.996 -23.983  1.00 22.11           C  
ATOM   1410  NE  ARG C 534      14.890  18.272 -24.677  1.00 25.31           N  
ATOM   1411  CZ  ARG C 534      15.106  18.838 -25.878  1.00 25.57           C  
ATOM   1412  NH1 ARG C 534      14.122  19.392 -26.601  1.00 26.08           N  
ATOM   1413  NH2 ARG C 534      16.352  18.832 -26.370  1.00 26.74           N1+
ATOM   1414  H   ARG C 534       9.922  14.661 -22.658  1.00  0.00           H  
ATOM   1415  HA  ARG C 534      10.672  15.485 -25.338  1.00  0.00           H  
ATOM   1416  HB3 ARG C 534      12.175  15.769 -22.705  1.00  0.00           H  
ATOM   1417  HB2 ARG C 534      11.155  16.969 -23.439  1.00  0.00           H  
ATOM   1418  HG3 ARG C 534      12.648  16.853 -25.492  1.00  0.00           H  
ATOM   1419  HG2 ARG C 534      13.799  15.915 -24.583  1.00  0.00           H  
ATOM   1420  HD3 ARG C 534      13.732  18.005 -22.899  1.00  0.00           H  
ATOM   1421  HD2 ARG C 534      12.935  18.809 -24.223  1.00  0.00           H  
ATOM   1422  HE  ARG C 534      15.688  17.826 -24.234  1.00  0.00           H  
ATOM   1423 HH12 ARG C 534      14.305  19.779 -27.516  1.00  0.00           H  
ATOM   1424 HH11 ARG C 534      13.184  19.416 -26.227  1.00  0.00           H  
ATOM   1425 HH22 ARG C 534      16.545  19.199 -27.290  1.00  0.00           H  
ATOM   1426 HH21 ARG C 534      17.098  18.396 -25.845  1.00  0.00           H  
ATOM   1427  N   LEU C 535      12.400  13.790 -25.992  1.00 17.33           N  
ATOM   1428  CA  LEU C 535      13.303  12.780 -26.526  1.00 16.76           C  
ATOM   1429  C   LEU C 535      14.746  13.293 -26.418  1.00 16.50           C  
ATOM   1430  O   LEU C 535      14.966  14.504 -26.491  1.00 16.67           O  
ATOM   1431  CB  LEU C 535      12.921  12.530 -28.003  1.00 16.62           C  
ATOM   1432  CG  LEU C 535      11.435  12.155 -28.230  1.00 17.38           C  
ATOM   1433  CD1 LEU C 535      11.104  12.099 -29.728  1.00 18.60           C  
ATOM   1434  CD2 LEU C 535      11.016  10.875 -27.484  1.00 16.76           C  
ATOM   1435  H   LEU C 535      12.132  14.521 -26.641  1.00  0.00           H  
ATOM   1436  HA  LEU C 535      13.208  11.855 -25.957  1.00  0.00           H  
ATOM   1437  HB3 LEU C 535      13.558  11.745 -28.414  1.00  0.00           H  
ATOM   1438  HB2 LEU C 535      13.149  13.428 -28.579  1.00  0.00           H  
ATOM   1439  HG  LEU C 535      10.817  12.963 -27.837  1.00  0.00           H  
ATOM   1440 HD11 LEU C 535      10.115  12.510 -29.931  1.00  0.00           H  
ATOM   1441 HD12 LEU C 535      11.812  12.696 -30.300  1.00  0.00           H  
ATOM   1442 HD13 LEU C 535      11.136  11.083 -30.119  1.00  0.00           H  
ATOM   1443 HD21 LEU C 535      10.401  10.218 -28.095  1.00  0.00           H  
ATOM   1444 HD22 LEU C 535      11.874  10.293 -27.145  1.00  0.00           H  
ATOM   1445 HD23 LEU C 535      10.425  11.131 -26.605  1.00  0.00           H  
ATOM   1446  N   LYS C 536      15.711  12.371 -26.267  1.00 17.50           N  
ATOM   1447  CA  LYS C 536      17.139  12.708 -26.238  1.00 19.70           C  
ATOM   1448  C   LYS C 536      17.672  13.172 -27.603  1.00 22.90           C  
ATOM   1449  O   LYS C 536      18.365  14.187 -27.661  1.00 27.43           O  
ATOM   1450  CB  LYS C 536      17.968  11.522 -25.704  1.00 17.95           C  
ATOM   1451  CG  LYS C 536      17.807  11.315 -24.192  1.00 16.65           C  
ATOM   1452  CD  LYS C 536      18.706  10.210 -23.625  1.00 15.43           C  
ATOM   1453  CE  LYS C 536      18.705  10.217 -22.087  1.00 15.21           C  
ATOM   1454  NZ  LYS C 536      19.523   9.126 -21.531  1.00 17.08           N1+
ATOM   1455  H   LYS C 536      15.469  11.392 -26.197  1.00  0.00           H  
ATOM   1456  HA  LYS C 536      17.269  13.544 -25.546  1.00  0.00           H  
ATOM   1457  HB3 LYS C 536      19.025  11.716 -25.896  1.00  0.00           H  
ATOM   1458  HB2 LYS C 536      17.728  10.612 -26.251  1.00  0.00           H  
ATOM   1459  HG3 LYS C 536      16.767  11.080 -23.964  1.00  0.00           H  
ATOM   1460  HG2 LYS C 536      18.033  12.250 -23.681  1.00  0.00           H  
ATOM   1461  HD3 LYS C 536      19.723  10.336 -23.999  1.00  0.00           H  
ATOM   1462  HD2 LYS C 536      18.356   9.245 -23.995  1.00  0.00           H  
ATOM   1463  HE3 LYS C 536      17.688  10.110 -21.710  1.00  0.00           H  
ATOM   1464  HE2 LYS C 536      19.086  11.168 -21.713  1.00  0.00           H  
ATOM   1465  HZ1 LYS C 536      20.477   9.222 -21.848  1.00  0.00           H  
ATOM   1466  HZ2 LYS C 536      19.496   9.167 -20.523  1.00  0.00           H  
ATOM   1467  HZ3 LYS C 536      19.152   8.239 -21.840  1.00  0.00           H  
ATOM   1468  N   ASP C 537      17.330  12.418 -28.659  1.00 24.21           N  
ATOM   1469  CA  ASP C 537      17.812  12.617 -30.028  1.00 25.47           C  
ATOM   1470  C   ASP C 537      16.641  13.061 -30.928  1.00 24.85           C  
ATOM   1471  O   ASP C 537      15.531  12.556 -30.744  1.00 27.94           O  
ATOM   1472  CB  ASP C 537      18.444  11.323 -30.600  1.00 27.50           C  
ATOM   1473  CG  ASP C 537      19.534  10.710 -29.704  1.00 31.64           C  
ATOM   1474  OD1 ASP C 537      20.534  11.416 -29.447  1.00 32.13           O  
ATOM   1475  OD2 ASP C 537      19.337   9.553 -29.270  1.00 32.05           O1-
ATOM   1476  H   ASP C 537      16.733  11.616 -28.520  1.00  0.00           H  
ATOM   1477  HA  ASP C 537      18.585  13.385 -30.007  1.00  0.00           H  
ATOM   1478  HB3 ASP C 537      18.895  11.528 -31.573  1.00  0.00           H  
ATOM   1479  HB2 ASP C 537      17.666  10.576 -30.770  1.00  0.00           H  
ATOM   1480  N   PRO C 538      16.902  13.975 -31.894  1.00 22.47           N  
ATOM   1481  CA  PRO C 538      15.878  14.421 -32.853  1.00 21.77           C  
ATOM   1482  C   PRO C 538      15.475  13.302 -33.830  1.00 20.23           C  
ATOM   1483  O   PRO C 538      16.343  12.673 -34.436  1.00 19.10           O  
ATOM   1484  CB  PRO C 538      16.532  15.614 -33.565  1.00 21.92           C  
ATOM   1485  CG  PRO C 538      18.025  15.345 -33.491  1.00 19.69           C  
ATOM   1486  CD  PRO C 538      18.194  14.610 -32.165  1.00 19.86           C  
ATOM   1487  HA  PRO C 538      15.004  14.776 -32.309  1.00  0.00           H  
ATOM   1488  HB3 PRO C 538      16.295  16.527 -33.021  1.00  0.00           H  
ATOM   1489  HB2 PRO C 538      16.184  15.757 -34.590  1.00  0.00           H  
ATOM   1490  HG3 PRO C 538      18.633  16.247 -33.567  1.00  0.00           H  
ATOM   1491  HG2 PRO C 538      18.309  14.681 -34.308  1.00  0.00           H  
ATOM   1492  HD2 PRO C 538      19.014  13.894 -32.225  1.00  0.00           H  
ATOM   1493  HD3 PRO C 538      18.416  15.312 -31.362  1.00  0.00           H  
ATOM   1494  N   VAL C 539      14.161  13.061 -33.931  1.00 19.97           N  
ATOM   1495  CA  VAL C 539      13.568  12.035 -34.785  1.00 22.83           C  
ATOM   1496  C   VAL C 539      13.674  12.421 -36.270  1.00 24.52           C  
ATOM   1497  O   VAL C 539      13.286  13.528 -36.645  1.00 24.47           O  
ATOM   1498  CB  VAL C 539      12.078  11.792 -34.421  1.00 21.79           C  
ATOM   1499  CG1 VAL C 539      11.353  10.803 -35.350  1.00 20.87           C  
ATOM   1500  CG2 VAL C 539      11.962  11.290 -32.976  1.00 20.26           C  
ATOM   1501  H   VAL C 539      13.513  13.603 -33.372  1.00  0.00           H  
ATOM   1502  HA  VAL C 539      14.117  11.104 -34.621  1.00  0.00           H  
ATOM   1503  HB  VAL C 539      11.542  12.739 -34.478  1.00  0.00           H  
ATOM   1504 HG11 VAL C 539      10.367  10.553 -34.961  1.00  0.00           H  
ATOM   1505 HG12 VAL C 539      11.209  11.210 -36.351  1.00  0.00           H  
ATOM   1506 HG13 VAL C 539      11.911   9.871 -35.445  1.00  0.00           H  
ATOM   1507 HG21 VAL C 539      10.926  11.115 -32.687  1.00  0.00           H  
ATOM   1508 HG22 VAL C 539      12.516  10.363 -32.845  1.00  0.00           H  
ATOM   1509 HG23 VAL C 539      12.386  12.006 -32.279  1.00  0.00           H  
ATOM   1510  N   LYS C 540      14.197  11.484 -37.076  1.00 25.96           N  
ATOM   1511  CA  LYS C 540      14.344  11.633 -38.519  1.00 28.72           C  
ATOM   1512  C   LYS C 540      13.022  11.256 -39.205  1.00 27.91           C  
ATOM   1513  O   LYS C 540      12.507  10.161 -38.970  1.00 25.62           O  
ATOM   1514  CB  LYS C 540      15.525  10.755 -38.991  1.00 31.94           C  
ATOM   1515  CG  LYS C 540      15.943  10.951 -40.464  1.00 36.64           C  
ATOM   1516  CD  LYS C 540      16.499  12.351 -40.811  1.00 40.65           C  
ATOM   1517  CE  LYS C 540      17.819  12.743 -40.115  1.00 39.27           C  
ATOM   1518  NZ  LYS C 540      18.967  11.950 -40.593  1.00 39.36           N1+
ATOM   1519  H   LYS C 540      14.482  10.597 -36.689  1.00  0.00           H  
ATOM   1520  HA  LYS C 540      14.576  12.677 -38.732  1.00  0.00           H  
ATOM   1521  HB3 LYS C 540      15.279   9.704 -38.831  1.00  0.00           H  
ATOM   1522  HB2 LYS C 540      16.390  10.945 -38.355  1.00  0.00           H  
ATOM   1523  HG3 LYS C 540      15.089  10.745 -41.110  1.00  0.00           H  
ATOM   1524  HG2 LYS C 540      16.680  10.191 -40.723  1.00  0.00           H  
ATOM   1525  HD3 LYS C 540      15.746  13.107 -40.589  1.00  0.00           H  
ATOM   1526  HD2 LYS C 540      16.630  12.411 -41.893  1.00  0.00           H  
ATOM   1527  HE3 LYS C 540      17.737  12.655 -39.032  1.00  0.00           H  
ATOM   1528  HE2 LYS C 540      18.035  13.791 -40.323  1.00  0.00           H  
ATOM   1529  HZ1 LYS C 540      19.070  12.069 -41.590  1.00  0.00           H  
ATOM   1530  HZ2 LYS C 540      19.809  12.261 -40.129  1.00  0.00           H  
ATOM   1531  HZ3 LYS C 540      18.812  10.973 -40.386  1.00  0.00           H  
ATOM   1532  N   MET C 541      12.498  12.184 -40.021  1.00 26.43           N  
ATOM   1533  CA  MET C 541      11.191  12.058 -40.667  1.00 26.65           C  
ATOM   1534  C   MET C 541      11.299  11.416 -42.061  1.00 26.23           C  
ATOM   1535  O   MET C 541      12.351  11.491 -42.698  1.00 26.69           O  
ATOM   1536  CB  MET C 541      10.509  13.443 -40.741  1.00 26.36           C  
ATOM   1537  CG  MET C 541      10.502  14.240 -39.422  1.00 24.85           C  
ATOM   1538  SD  MET C 541       9.833  13.366 -37.980  1.00 26.00           S  
ATOM   1539  CE  MET C 541       9.991  14.679 -36.749  1.00 23.75           C  
ATOM   1540  H   MET C 541      12.988  13.053 -40.174  1.00  0.00           H  
ATOM   1541  HA  MET C 541      10.574  11.410 -40.046  1.00  0.00           H  
ATOM   1542  HB3 MET C 541       9.480  13.322 -41.083  1.00  0.00           H  
ATOM   1543  HB2 MET C 541      11.004  14.050 -41.500  1.00  0.00           H  
ATOM   1544  HG3 MET C 541       9.918  15.150 -39.563  1.00  0.00           H  
ATOM   1545  HG2 MET C 541      11.513  14.567 -39.178  1.00  0.00           H  
ATOM   1546  HE1 MET C 541       9.568  14.358 -35.798  1.00  0.00           H  
ATOM   1547  HE2 MET C 541      11.041  14.915 -36.602  1.00  0.00           H  
ATOM   1548  HE3 MET C 541       9.477  15.583 -37.074  1.00  0.00           H  
ATOM   1549  N   GLY C 542      10.191  10.806 -42.506  1.00 28.01           N  
ATOM   1550  CA  GLY C 542      10.100  10.114 -43.785  1.00 27.97           C  
ATOM   1551  C   GLY C 542       8.658   9.613 -43.995  1.00 30.93           C  
ATOM   1552  O   GLY C 542       7.732  10.145 -43.380  1.00 31.15           O  
ATOM   1553  H   GLY C 542       9.361  10.800 -41.925  1.00  0.00           H  
ATOM   1554  HA3 GLY C 542      10.803   9.280 -43.777  1.00  0.00           H  
ATOM   1555  HA2 GLY C 542      10.375  10.785 -44.600  1.00  0.00           H  
ATOM   1556  N   PRO C 543       8.449   8.604 -44.875  1.00 32.53           N  
ATOM   1557  CA  PRO C 543       7.115   8.047 -45.194  1.00 29.12           C  
ATOM   1558  C   PRO C 543       6.320   7.453 -44.017  1.00 28.63           C  
ATOM   1559  O   PRO C 543       5.091   7.511 -44.040  1.00 27.85           O  
ATOM   1560  CB  PRO C 543       7.408   6.962 -46.249  1.00 28.17           C  
ATOM   1561  CG  PRO C 543       8.735   7.365 -46.868  1.00 30.62           C  
ATOM   1562  CD  PRO C 543       9.487   7.983 -45.698  1.00 32.04           C  
ATOM   1563  HA  PRO C 543       6.531   8.847 -45.653  1.00  0.00           H  
ATOM   1564  HB3 PRO C 543       6.616   6.878 -46.994  1.00  0.00           H  
ATOM   1565  HB2 PRO C 543       7.520   5.982 -45.782  1.00  0.00           H  
ATOM   1566  HG3 PRO C 543       8.560   8.128 -47.628  1.00  0.00           H  
ATOM   1567  HG2 PRO C 543       9.266   6.537 -47.340  1.00  0.00           H  
ATOM   1568  HD2 PRO C 543       9.986   7.211 -45.110  1.00  0.00           H  
ATOM   1569  HD3 PRO C 543      10.242   8.685 -46.056  1.00  0.00           H  
ATOM   1570  N   THR C 544       7.033   6.875 -43.038  1.00 28.56           N  
ATOM   1571  CA  THR C 544       6.454   6.123 -41.924  1.00 26.95           C  
ATOM   1572  C   THR C 544       6.515   6.889 -40.584  1.00 26.88           C  
ATOM   1573  O   THR C 544       5.829   6.473 -39.651  1.00 27.35           O  
ATOM   1574  CB  THR C 544       7.195   4.767 -41.751  1.00 25.41           C  
ATOM   1575  OG1 THR C 544       8.536   4.921 -41.320  1.00 23.38           O  
ATOM   1576  CG2 THR C 544       7.181   3.901 -43.021  1.00 24.33           C  
ATOM   1577  H   THR C 544       8.040   6.881 -43.091  1.00  0.00           H  
ATOM   1578  HA  THR C 544       5.402   5.907 -42.119  1.00  0.00           H  
ATOM   1579  HB  THR C 544       6.687   4.194 -40.978  1.00  0.00           H  
ATOM   1580  HG1 THR C 544       9.081   5.146 -42.077  1.00  0.00           H  
ATOM   1581 HG21 THR C 544       7.638   2.928 -42.834  1.00  0.00           H  
ATOM   1582 HG22 THR C 544       6.159   3.723 -43.356  1.00  0.00           H  
ATOM   1583 HG23 THR C 544       7.724   4.368 -43.843  1.00  0.00           H  
ATOM   1584  N   VAL C 545       7.299   7.979 -40.500  1.00 25.01           N  
ATOM   1585  CA  VAL C 545       7.466   8.770 -39.280  1.00 23.35           C  
ATOM   1586  C   VAL C 545       7.391  10.263 -39.637  1.00 23.90           C  
ATOM   1587  O   VAL C 545       8.217  10.732 -40.414  1.00 24.47           O  
ATOM   1588  CB  VAL C 545       8.828   8.490 -38.575  1.00 21.40           C  
ATOM   1589  CG1 VAL C 545       9.020   9.312 -37.287  1.00 21.40           C  
ATOM   1590  CG2 VAL C 545       9.012   7.001 -38.239  1.00 20.05           C  
ATOM   1591  H   VAL C 545       7.806   8.302 -41.311  1.00  0.00           H  
ATOM   1592  HA  VAL C 545       6.672   8.546 -38.571  1.00  0.00           H  
ATOM   1593  HB  VAL C 545       9.640   8.760 -39.253  1.00  0.00           H  
ATOM   1594 HG11 VAL C 545       9.929   9.001 -36.774  1.00  0.00           H  
ATOM   1595 HG12 VAL C 545       9.113  10.379 -37.487  1.00  0.00           H  
ATOM   1596 HG13 VAL C 545       8.188   9.169 -36.597  1.00  0.00           H  
ATOM   1597 HG21 VAL C 545       9.924   6.825 -37.667  1.00  0.00           H  
ATOM   1598 HG22 VAL C 545       8.173   6.630 -37.652  1.00  0.00           H  
ATOM   1599 HG23 VAL C 545       9.084   6.395 -39.140  1.00  0.00           H  
ATOM   1600  N   SER C 546       6.426  10.988 -39.053  1.00 24.49           N  
ATOM   1601  CA  SER C 546       6.280  12.440 -39.198  1.00 25.92           C  
ATOM   1602  C   SER C 546       5.330  12.989 -38.116  1.00 27.58           C  
ATOM   1603  O   SER C 546       4.484  12.233 -37.645  1.00 29.68           O  
ATOM   1604  CB  SER C 546       5.847  12.834 -40.634  1.00 25.45           C  
ATOM   1605  OG  SER C 546       4.491  12.539 -40.900  1.00 26.04           O  
ATOM   1606  H   SER C 546       5.765  10.542 -38.430  1.00  0.00           H  
ATOM   1607  HA  SER C 546       7.276  12.834 -39.025  1.00  0.00           H  
ATOM   1608  HB3 SER C 546       6.465  12.353 -41.393  1.00  0.00           H  
ATOM   1609  HB2 SER C 546       5.984  13.906 -40.777  1.00  0.00           H  
ATOM   1610  HG  SER C 546       3.939  13.123 -40.372  1.00  0.00           H  
ATOM   1611  N   PRO C 547       5.439  14.288 -37.753  1.00 27.00           N  
ATOM   1612  CA  PRO C 547       4.549  14.891 -36.744  1.00 26.80           C  
ATOM   1613  C   PRO C 547       3.078  15.025 -37.175  1.00 26.08           C  
ATOM   1614  O   PRO C 547       2.788  15.099 -38.370  1.00 29.39           O  
ATOM   1615  CB  PRO C 547       5.156  16.283 -36.495  1.00 27.00           C  
ATOM   1616  CG  PRO C 547       6.580  16.196 -37.004  1.00 28.38           C  
ATOM   1617  CD  PRO C 547       6.442  15.258 -38.191  1.00 27.46           C  
ATOM   1618  HA  PRO C 547       4.635  14.285 -35.844  1.00  0.00           H  
ATOM   1619  HB3 PRO C 547       5.111  16.563 -35.447  1.00  0.00           H  
ATOM   1620  HB2 PRO C 547       4.626  17.054 -37.058  1.00  0.00           H  
ATOM   1621  HG3 PRO C 547       7.205  15.731 -36.241  1.00  0.00           H  
ATOM   1622  HG2 PRO C 547       7.013  17.164 -37.256  1.00  0.00           H  
ATOM   1623  HD2 PRO C 547       6.056  15.790 -39.061  1.00  0.00           H  
ATOM   1624  HD3 PRO C 547       7.412  14.846 -38.454  1.00  0.00           H  
ATOM   1625  N   ILE C 548       2.199  15.125 -36.168  1.00 23.07           N  
ATOM   1626  CA  ILE C 548       0.849  15.667 -36.304  1.00 20.76           C  
ATOM   1627  C   ILE C 548       0.875  17.139 -35.848  1.00 20.30           C  
ATOM   1628  O   ILE C 548       1.692  17.508 -35.000  1.00 20.21           O  
ATOM   1629  CB  ILE C 548      -0.170  14.870 -35.433  1.00 21.04           C  
ATOM   1630  CG1 ILE C 548      -1.623  15.089 -35.904  1.00 21.84           C  
ATOM   1631  CG2 ILE C 548      -0.056  15.072 -33.906  1.00 21.19           C  
ATOM   1632  CD1 ILE C 548      -2.623  14.043 -35.394  1.00 21.58           C  
ATOM   1633  H   ILE C 548       2.532  15.023 -35.218  1.00  0.00           H  
ATOM   1634  HA  ILE C 548       0.536  15.629 -37.349  1.00  0.00           H  
ATOM   1635  HB  ILE C 548       0.056  13.824 -35.610  1.00  0.00           H  
ATOM   1636 HG13 ILE C 548      -1.659  15.079 -36.994  1.00  0.00           H  
ATOM   1637 HG12 ILE C 548      -1.954  16.077 -35.598  1.00  0.00           H  
ATOM   1638 HG21 ILE C 548      -0.671  14.349 -33.374  1.00  0.00           H  
ATOM   1639 HG22 ILE C 548       0.966  14.935 -33.560  1.00  0.00           H  
ATOM   1640 HG23 ILE C 548      -0.383  16.064 -33.594  1.00  0.00           H  
ATOM   1641 HD11 ILE C 548      -3.283  13.731 -36.201  1.00  0.00           H  
ATOM   1642 HD12 ILE C 548      -2.129  13.153 -35.008  1.00  0.00           H  
ATOM   1643 HD13 ILE C 548      -3.245  14.441 -34.594  1.00  0.00           H  
ATOM   1644  N   CYS C 549      -0.033  17.951 -36.409  1.00 20.80           N  
ATOM   1645  CA  CYS C 549      -0.210  19.355 -36.031  1.00 21.85           C  
ATOM   1646  C   CYS C 549      -0.855  19.475 -34.634  1.00 19.91           C  
ATOM   1647  O   CYS C 549      -1.488  18.533 -34.154  1.00 19.79           O  
ATOM   1648  CB  CYS C 549      -1.053  20.117 -37.075  1.00 26.06           C  
ATOM   1649  SG  CYS C 549      -0.212  20.137 -38.685  1.00 30.94           S  
ATOM   1650  H   CYS C 549      -0.687  17.585 -37.087  1.00  0.00           H  
ATOM   1651  HA  CYS C 549       0.776  19.823 -35.981  1.00  0.00           H  
ATOM   1652  HB3 CYS C 549      -1.220  21.150 -36.767  1.00  0.00           H  
ATOM   1653  HB2 CYS C 549      -2.033  19.663 -37.201  1.00  0.00           H  
ATOM   1654  HG  CYS C 549      -0.360  18.833 -38.934  1.00  0.00           H  
ATOM   1655  N   LEU C 550      -0.701  20.653 -34.019  1.00 20.69           N  
ATOM   1656  CA  LEU C 550      -1.417  21.035 -32.802  1.00 21.37           C  
ATOM   1657  C   LEU C 550      -2.603  21.940 -33.191  1.00 21.43           C  
ATOM   1658  O   LEU C 550      -2.525  22.622 -34.217  1.00 23.08           O  
ATOM   1659  CB  LEU C 550      -0.447  21.797 -31.871  1.00 18.85           C  
ATOM   1660  CG  LEU C 550       0.682  20.929 -31.272  1.00 17.10           C  
ATOM   1661  CD1 LEU C 550       1.678  21.809 -30.497  1.00 16.19           C  
ATOM   1662  CD2 LEU C 550       0.156  19.771 -30.399  1.00 17.61           C  
ATOM   1663  H   LEU C 550      -0.168  21.386 -34.464  1.00  0.00           H  
ATOM   1664  HA  LEU C 550      -1.782  20.142 -32.296  1.00  0.00           H  
ATOM   1665  HB3 LEU C 550      -1.004  22.249 -31.048  1.00  0.00           H  
ATOM   1666  HB2 LEU C 550      -0.013  22.633 -32.422  1.00  0.00           H  
ATOM   1667  HG  LEU C 550       1.240  20.490 -32.100  1.00  0.00           H  
ATOM   1668 HD11 LEU C 550       2.658  21.335 -30.437  1.00  0.00           H  
ATOM   1669 HD12 LEU C 550       1.817  22.780 -30.973  1.00  0.00           H  
ATOM   1670 HD13 LEU C 550       1.331  21.999 -29.482  1.00  0.00           H  
ATOM   1671 HD21 LEU C 550       0.755  19.631 -29.499  1.00  0.00           H  
ATOM   1672 HD22 LEU C 550      -0.873  19.934 -30.078  1.00  0.00           H  
ATOM   1673 HD23 LEU C 550       0.181  18.831 -30.952  1.00  0.00           H  
ATOM   1674  N   PRO C 551      -3.669  21.973 -32.358  1.00 20.66           N  
ATOM   1675  CA  PRO C 551      -4.731  22.979 -32.504  1.00 20.91           C  
ATOM   1676  C   PRO C 551      -4.230  24.401 -32.215  1.00 22.93           C  
ATOM   1677  O   PRO C 551      -3.334  24.585 -31.390  1.00 23.61           O  
ATOM   1678  CB  PRO C 551      -5.806  22.549 -31.492  1.00 18.57           C  
ATOM   1679  CG  PRO C 551      -5.107  21.659 -30.478  1.00 19.13           C  
ATOM   1680  CD  PRO C 551      -3.888  21.103 -31.203  1.00 19.46           C  
ATOM   1681  HA  PRO C 551      -5.142  22.941 -33.515  1.00  0.00           H  
ATOM   1682  HB3 PRO C 551      -6.577  21.987 -32.007  1.00  0.00           H  
ATOM   1683  HB2 PRO C 551      -6.316  23.385 -31.009  1.00  0.00           H  
ATOM   1684  HG3 PRO C 551      -5.754  20.882 -30.070  1.00  0.00           H  
ATOM   1685  HG2 PRO C 551      -4.768  22.266 -29.646  1.00  0.00           H  
ATOM   1686  HD2 PRO C 551      -3.030  21.070 -30.532  1.00  0.00           H  
ATOM   1687  HD3 PRO C 551      -4.074  20.092 -31.559  1.00  0.00           H  
ATOM   1688  N   GLY C 552      -4.858  25.381 -32.876  1.00 24.53           N  
ATOM   1689  CA  GLY C 552      -4.765  26.782 -32.483  1.00 29.59           C  
ATOM   1690  C   GLY C 552      -5.743  27.032 -31.324  1.00 34.58           C  
ATOM   1691  O   GLY C 552      -6.685  26.267 -31.104  1.00 36.48           O  
ATOM   1692  H   GLY C 552      -5.569  25.147 -33.555  1.00  0.00           H  
ATOM   1693  HA3 GLY C 552      -5.041  27.412 -33.329  1.00  0.00           H  
ATOM   1694  HA2 GLY C 552      -3.747  27.050 -32.195  1.00  0.00           H  
ATOM   1695  N   THR C 553      -5.536  28.142 -30.605  1.00 38.98           N  
ATOM   1696  CA  THR C 553      -6.444  28.624 -29.559  1.00 39.67           C  
ATOM   1697  C   THR C 553      -7.516  29.597 -30.111  1.00 37.38           C  
ATOM   1698  O   THR C 553      -8.325  30.098 -29.330  1.00 38.37           O  
ATOM   1699  CB  THR C 553      -5.657  29.296 -28.409  1.00 41.21           C  
ATOM   1700  OG1 THR C 553      -4.928  30.421 -28.864  1.00 42.00           O  
ATOM   1701  CG2 THR C 553      -4.703  28.324 -27.700  1.00 39.44           C  
ATOM   1702  H   THR C 553      -4.739  28.732 -30.798  1.00  0.00           H  
ATOM   1703  HA  THR C 553      -6.986  27.781 -29.127  1.00  0.00           H  
ATOM   1704  HB  THR C 553      -6.361  29.657 -27.658  1.00  0.00           H  
ATOM   1705  HG1 THR C 553      -4.357  30.722 -28.152  1.00  0.00           H  
ATOM   1706 HG21 THR C 553      -4.233  28.798 -26.839  1.00  0.00           H  
ATOM   1707 HG22 THR C 553      -5.236  27.444 -27.339  1.00  0.00           H  
ATOM   1708 HG23 THR C 553      -3.908  27.982 -28.364  1.00  0.00           H  
ATOM   1709  N   SER C 554      -7.572  29.765 -31.447  1.00 34.36           N  
ATOM   1710  CA  SER C 554      -8.685  30.362 -32.188  1.00 32.76           C  
ATOM   1711  C   SER C 554      -9.986  29.549 -32.007  1.00 32.20           C  
ATOM   1712  O   SER C 554      -9.929  28.328 -31.845  1.00 33.45           O  
ATOM   1713  CB  SER C 554      -8.273  30.465 -33.674  1.00 31.74           C  
ATOM   1714  OG  SER C 554      -9.308  30.988 -34.481  1.00 36.70           O  
ATOM   1715  H   SER C 554      -6.864  29.321 -32.013  1.00  0.00           H  
ATOM   1716  HA  SER C 554      -8.849  31.369 -31.799  1.00  0.00           H  
ATOM   1717  HB3 SER C 554      -7.993  29.489 -34.069  1.00  0.00           H  
ATOM   1718  HB2 SER C 554      -7.398  31.108 -33.780  1.00  0.00           H  
ATOM   1719  HG  SER C 554      -9.042  30.951 -35.404  1.00  0.00           H  
ATOM   1720  N   SER C 555     -11.134  30.244 -32.064  1.00 32.74           N  
ATOM   1721  CA  SER C 555     -12.480  29.670 -31.953  1.00 35.16           C  
ATOM   1722  C   SER C 555     -12.869  28.694 -33.085  1.00 36.47           C  
ATOM   1723  O   SER C 555     -13.810  27.924 -32.897  1.00 41.58           O  
ATOM   1724  CB  SER C 555     -13.499  30.814 -31.782  1.00 35.02           C  
ATOM   1725  OG  SER C 555     -13.622  31.594 -32.954  1.00 37.00           O  
ATOM   1726  H   SER C 555     -11.101  31.237 -32.250  1.00  0.00           H  
ATOM   1727  HA  SER C 555     -12.490  29.088 -31.030  1.00  0.00           H  
ATOM   1728  HB3 SER C 555     -13.215  31.461 -30.951  1.00  0.00           H  
ATOM   1729  HB2 SER C 555     -14.482  30.409 -31.539  1.00  0.00           H  
ATOM   1730  HG  SER C 555     -14.295  32.265 -32.813  1.00  0.00           H  
ATOM   1731  N   ASP C 556     -12.110  28.694 -34.196  1.00 35.09           N  
ATOM   1732  CA  ASP C 556     -12.199  27.736 -35.307  1.00 36.91           C  
ATOM   1733  C   ASP C 556     -11.936  26.282 -34.857  1.00 35.28           C  
ATOM   1734  O   ASP C 556     -12.496  25.361 -35.450  1.00 36.20           O  
ATOM   1735  CB  ASP C 556     -11.257  28.059 -36.507  1.00 40.89           C  
ATOM   1736  CG  ASP C 556     -11.292  29.470 -37.135  1.00 43.63           C  
ATOM   1737  OD1 ASP C 556     -11.814  30.424 -36.516  1.00 45.83           O  
ATOM   1738  OD2 ASP C 556     -10.693  29.599 -38.224  1.00 42.49           O1-
ATOM   1739  H   ASP C 556     -11.395  29.401 -34.297  1.00  0.00           H  
ATOM   1740  HA  ASP C 556     -13.226  27.775 -35.676  1.00  0.00           H  
ATOM   1741  HB3 ASP C 556     -11.447  27.341 -37.307  1.00  0.00           H  
ATOM   1742  HB2 ASP C 556     -10.224  27.901 -36.190  1.00  0.00           H  
ATOM   1743  N   TYR C 557     -11.102  26.114 -33.814  1.00 34.94           N  
ATOM   1744  CA  TYR C 557     -10.688  24.829 -33.243  1.00 33.60           C  
ATOM   1745  C   TYR C 557     -11.589  24.322 -32.107  1.00 33.18           C  
ATOM   1746  O   TYR C 557     -11.325  23.229 -31.602  1.00 36.70           O  
ATOM   1747  CB  TYR C 557      -9.229  24.939 -32.771  1.00 32.43           C  
ATOM   1748  CG  TYR C 557      -8.253  25.093 -33.916  1.00 30.84           C  
ATOM   1749  CD1 TYR C 557      -7.764  23.947 -34.575  1.00 31.01           C  
ATOM   1750  CE1 TYR C 557      -6.867  24.079 -35.651  1.00 31.85           C  
ATOM   1751  CZ  TYR C 557      -6.463  25.362 -36.070  1.00 30.88           C  
ATOM   1752  OH  TYR C 557      -5.582  25.511 -37.099  1.00 31.87           O  
ATOM   1753  CE2 TYR C 557      -6.962  26.508 -35.422  1.00 30.50           C  
ATOM   1754  CD2 TYR C 557      -7.857  26.374 -34.345  1.00 29.96           C  
ATOM   1755  H   TYR C 557     -10.698  26.934 -33.383  1.00  0.00           H  
ATOM   1756  HA  TYR C 557     -10.730  24.069 -34.026  1.00  0.00           H  
ATOM   1757  HB3 TYR C 557      -8.932  24.046 -32.218  1.00  0.00           H  
ATOM   1758  HB2 TYR C 557      -9.118  25.769 -32.073  1.00  0.00           H  
ATOM   1759  HD1 TYR C 557      -8.076  22.966 -34.255  1.00  0.00           H  
ATOM   1760  HE1 TYR C 557      -6.491  23.197 -36.150  1.00  0.00           H  
ATOM   1761  HH  TYR C 557      -5.478  24.731 -37.653  1.00  0.00           H  
ATOM   1762  HE2 TYR C 557      -6.658  27.491 -35.750  1.00  0.00           H  
ATOM   1763  HD2 TYR C 557      -8.240  27.251 -33.847  1.00  0.00           H  
ATOM   1764  N   ASN C 558     -12.651  25.069 -31.750  1.00 31.64           N  
ATOM   1765  CA  ASN C 558     -13.752  24.548 -30.934  1.00 31.57           C  
ATOM   1766  C   ASN C 558     -14.467  23.450 -31.730  1.00 31.79           C  
ATOM   1767  O   ASN C 558     -14.947  23.727 -32.829  1.00 35.04           O  
ATOM   1768  CB  ASN C 558     -14.757  25.669 -30.577  1.00 30.67           C  
ATOM   1769  CG  ASN C 558     -14.209  26.756 -29.647  1.00 30.09           C  
ATOM   1770  OD1 ASN C 558     -13.276  26.530 -28.880  1.00 27.62           O  
ATOM   1771  ND2 ASN C 558     -14.812  27.945 -29.698  1.00 30.82           N  
ATOM   1772  H   ASN C 558     -12.822  25.947 -32.220  1.00  0.00           H  
ATOM   1773  HA  ASN C 558     -13.328  24.133 -30.016  1.00  0.00           H  
ATOM   1774  HB3 ASN C 558     -15.618  25.232 -30.069  1.00  0.00           H  
ATOM   1775  HB2 ASN C 558     -15.146  26.131 -31.486  1.00  0.00           H  
ATOM   1776 HD22 ASN C 558     -14.511  28.694 -29.093  1.00  0.00           H  
ATOM   1777 HD21 ASN C 558     -15.578  28.100 -30.338  1.00  0.00           H  
ATOM   1778  N   LEU C 559     -14.496  22.229 -31.175  1.00 29.83           N  
ATOM   1779  CA  LEU C 559     -15.196  21.102 -31.785  1.00 30.06           C  
ATOM   1780  C   LEU C 559     -16.707  21.238 -31.561  1.00 29.70           C  
ATOM   1781  O   LEU C 559     -17.135  21.622 -30.471  1.00 29.10           O  
ATOM   1782  CB  LEU C 559     -14.682  19.768 -31.203  1.00 30.76           C  
ATOM   1783  CG  LEU C 559     -13.212  19.438 -31.544  1.00 32.09           C  
ATOM   1784  CD1 LEU C 559     -12.751  18.172 -30.798  1.00 32.98           C  
ATOM   1785  CD2 LEU C 559     -12.971  19.315 -33.061  1.00 31.90           C  
ATOM   1786  H   LEU C 559     -14.060  22.065 -30.281  1.00  0.00           H  
ATOM   1787  HA  LEU C 559     -15.001  21.116 -32.857  1.00  0.00           H  
ATOM   1788  HB3 LEU C 559     -15.311  18.955 -31.568  1.00  0.00           H  
ATOM   1789  HB2 LEU C 559     -14.811  19.779 -30.120  1.00  0.00           H  
ATOM   1790  HG  LEU C 559     -12.590  20.258 -31.183  1.00  0.00           H  
ATOM   1791 HD11 LEU C 559     -11.866  18.387 -30.200  1.00  0.00           H  
ATOM   1792 HD12 LEU C 559     -13.517  17.790 -30.122  1.00  0.00           H  
ATOM   1793 HD13 LEU C 559     -12.495  17.356 -31.474  1.00  0.00           H  
ATOM   1794 HD21 LEU C 559     -12.155  18.632 -33.296  1.00  0.00           H  
ATOM   1795 HD22 LEU C 559     -13.858  18.954 -33.582  1.00  0.00           H  
ATOM   1796 HD23 LEU C 559     -12.708  20.282 -33.490  1.00  0.00           H  
ATOM   1797  N   MET C 560     -17.470  20.889 -32.602  1.00 32.08           N  
ATOM   1798  CA  MET C 560     -18.922  20.772 -32.576  1.00 34.47           C  
ATOM   1799  C   MET C 560     -19.310  19.298 -32.726  1.00 33.33           C  
ATOM   1800  O   MET C 560     -18.527  18.486 -33.222  1.00 31.63           O  
ATOM   1801  CB  MET C 560     -19.527  21.646 -33.705  1.00 40.16           C  
ATOM   1802  CG  MET C 560     -20.177  22.949 -33.192  1.00 49.19           C  
ATOM   1803  SD  MET C 560     -19.621  24.483 -33.980  1.00 56.84           S  
ATOM   1804  CE  MET C 560     -17.967  24.597 -33.257  1.00 53.77           C  
ATOM   1805  H   MET C 560     -17.024  20.587 -33.462  1.00  0.00           H  
ATOM   1806  HA  MET C 560     -19.314  21.085 -31.607  1.00  0.00           H  
ATOM   1807  HB3 MET C 560     -20.296  21.089 -34.244  1.00  0.00           H  
ATOM   1808  HB2 MET C 560     -18.774  21.867 -34.463  1.00  0.00           H  
ATOM   1809  HG3 MET C 560     -20.030  23.074 -32.119  1.00  0.00           H  
ATOM   1810  HG2 MET C 560     -21.256  22.883 -33.333  1.00  0.00           H  
ATOM   1811  HE1 MET C 560     -17.460  25.500 -33.598  1.00  0.00           H  
ATOM   1812  HE2 MET C 560     -18.018  24.614 -32.168  1.00  0.00           H  
ATOM   1813  HE3 MET C 560     -17.380  23.734 -33.566  1.00  0.00           H  
ATOM   1814  N   ASP C 561     -20.539  18.988 -32.287  1.00 32.83           N  
ATOM   1815  CA  ASP C 561     -21.150  17.663 -32.388  1.00 33.34           C  
ATOM   1816  C   ASP C 561     -21.308  17.256 -33.863  1.00 30.14           C  
ATOM   1817  O   ASP C 561     -21.930  17.986 -34.635  1.00 30.82           O  
ATOM   1818  CB  ASP C 561     -22.506  17.558 -31.644  1.00 35.42           C  
ATOM   1819  CG  ASP C 561     -22.532  18.029 -30.176  1.00 45.08           C  
ATOM   1820  OD1 ASP C 561     -21.470  18.021 -29.513  1.00 54.18           O  
ATOM   1821  OD2 ASP C 561     -23.664  18.252 -29.694  1.00 46.08           O1-
ATOM   1822  H   ASP C 561     -21.116  19.708 -31.877  1.00  0.00           H  
ATOM   1823  HA  ASP C 561     -20.464  16.960 -31.913  1.00  0.00           H  
ATOM   1824  HB3 ASP C 561     -22.834  16.517 -31.652  1.00  0.00           H  
ATOM   1825  HB2 ASP C 561     -23.260  18.132 -32.186  1.00  0.00           H  
ATOM   1826  N   GLY C 562     -20.718  16.106 -34.211  1.00 27.35           N  
ATOM   1827  CA  GLY C 562     -20.718  15.531 -35.550  1.00 26.39           C  
ATOM   1828  C   GLY C 562     -19.354  15.666 -36.245  1.00 26.53           C  
ATOM   1829  O   GLY C 562     -19.172  15.007 -37.268  1.00 30.05           O  
ATOM   1830  H   GLY C 562     -20.259  15.560 -33.492  1.00  0.00           H  
ATOM   1831  HA3 GLY C 562     -21.484  15.979 -36.184  1.00  0.00           H  
ATOM   1832  HA2 GLY C 562     -20.967  14.474 -35.466  1.00  0.00           H  
ATOM   1833  N   ASP C 563     -18.403  16.475 -35.725  1.00 25.27           N  
ATOM   1834  CA  ASP C 563     -17.058  16.658 -36.302  1.00 23.62           C  
ATOM   1835  C   ASP C 563     -16.270  15.342 -36.351  1.00 22.79           C  
ATOM   1836  O   ASP C 563     -16.026  14.739 -35.307  1.00 20.61           O  
ATOM   1837  CB  ASP C 563     -16.193  17.738 -35.598  1.00 23.20           C  
ATOM   1838  CG  ASP C 563     -16.646  19.202 -35.735  1.00 23.56           C  
ATOM   1839  OD1 ASP C 563     -17.648  19.480 -36.430  1.00 24.54           O  
ATOM   1840  OD2 ASP C 563     -15.940  20.050 -35.147  1.00 21.57           O1-
ATOM   1841  H   ASP C 563     -18.606  17.016 -34.896  1.00  0.00           H  
ATOM   1842  HA  ASP C 563     -17.210  16.981 -37.335  1.00  0.00           H  
ATOM   1843  HB3 ASP C 563     -15.162  17.678 -35.952  1.00  0.00           H  
ATOM   1844  HB2 ASP C 563     -16.160  17.516 -34.530  1.00  0.00           H  
ATOM   1845  N   LEU C 564     -15.900  14.927 -37.571  1.00 23.53           N  
ATOM   1846  CA  LEU C 564     -15.217  13.665 -37.831  1.00 23.08           C  
ATOM   1847  C   LEU C 564     -13.717  13.769 -37.520  1.00 22.08           C  
ATOM   1848  O   LEU C 564     -13.045  14.669 -38.027  1.00 22.96           O  
ATOM   1849  CB  LEU C 564     -15.457  13.238 -39.297  1.00 22.63           C  
ATOM   1850  CG  LEU C 564     -16.933  12.927 -39.639  1.00 23.54           C  
ATOM   1851  CD1 LEU C 564     -17.113  12.680 -41.151  1.00 22.33           C  
ATOM   1852  CD2 LEU C 564     -17.506  11.773 -38.789  1.00 23.63           C  
ATOM   1853  H   LEU C 564     -16.132  15.485 -38.380  1.00  0.00           H  
ATOM   1854  HA  LEU C 564     -15.652  12.909 -37.181  1.00  0.00           H  
ATOM   1855  HB3 LEU C 564     -14.854  12.357 -39.521  1.00  0.00           H  
ATOM   1856  HB2 LEU C 564     -15.092  14.026 -39.957  1.00  0.00           H  
ATOM   1857  HG  LEU C 564     -17.521  13.816 -39.406  1.00  0.00           H  
ATOM   1858 HD11 LEU C 564     -17.854  13.362 -41.568  1.00  0.00           H  
ATOM   1859 HD12 LEU C 564     -16.186  12.838 -41.703  1.00  0.00           H  
ATOM   1860 HD13 LEU C 564     -17.444  11.667 -41.378  1.00  0.00           H  
ATOM   1861 HD21 LEU C 564     -18.132  11.091 -39.364  1.00  0.00           H  
ATOM   1862 HD22 LEU C 564     -16.722  11.175 -38.325  1.00  0.00           H  
ATOM   1863 HD23 LEU C 564     -18.126  12.174 -37.990  1.00  0.00           H  
ATOM   1864  N   GLY C 565     -13.232  12.816 -36.714  1.00 20.17           N  
ATOM   1865  CA  GLY C 565     -11.819  12.618 -36.415  1.00 20.93           C  
ATOM   1866  C   GLY C 565     -11.491  11.128 -36.543  1.00 19.77           C  
ATOM   1867  O   GLY C 565     -12.379  10.293 -36.710  1.00 20.57           O  
ATOM   1868  H   GLY C 565     -13.870  12.134 -36.324  1.00  0.00           H  
ATOM   1869  HA3 GLY C 565     -11.598  12.958 -35.404  1.00  0.00           H  
ATOM   1870  HA2 GLY C 565     -11.186  13.182 -37.101  1.00  0.00           H  
ATOM   1871  N   LEU C 566     -10.192  10.810 -36.464  1.00 19.70           N  
ATOM   1872  CA  LEU C 566      -9.641   9.468 -36.622  1.00 18.67           C  
ATOM   1873  C   LEU C 566      -8.913   9.059 -35.339  1.00 17.20           C  
ATOM   1874  O   LEU C 566      -8.040   9.790 -34.879  1.00 15.30           O  
ATOM   1875  CB  LEU C 566      -8.638   9.454 -37.798  1.00 18.75           C  
ATOM   1876  CG  LEU C 566      -9.234   9.763 -39.186  1.00 18.63           C  
ATOM   1877  CD1 LEU C 566      -8.122   9.958 -40.238  1.00 17.55           C  
ATOM   1878  CD2 LEU C 566     -10.270   8.710 -39.618  1.00 19.10           C  
ATOM   1879  H   LEU C 566      -9.512  11.550 -36.344  1.00  0.00           H  
ATOM   1880  HA  LEU C 566     -10.433   8.749 -36.821  1.00  0.00           H  
ATOM   1881  HB3 LEU C 566      -8.160   8.475 -37.841  1.00  0.00           H  
ATOM   1882  HB2 LEU C 566      -7.844  10.171 -37.590  1.00  0.00           H  
ATOM   1883  HG  LEU C 566      -9.750  10.721 -39.116  1.00  0.00           H  
ATOM   1884 HD11 LEU C 566      -8.281  10.876 -40.804  1.00  0.00           H  
ATOM   1885 HD12 LEU C 566      -7.133  10.033 -39.784  1.00  0.00           H  
ATOM   1886 HD13 LEU C 566      -8.075   9.138 -40.955  1.00  0.00           H  
ATOM   1887 HD21 LEU C 566     -10.150   8.393 -40.654  1.00  0.00           H  
ATOM   1888 HD22 LEU C 566     -10.229   7.811 -39.001  1.00  0.00           H  
ATOM   1889 HD23 LEU C 566     -11.272   9.125 -39.524  1.00  0.00           H  
ATOM   1890  N   ILE C 567      -9.240   7.866 -34.841  1.00 17.60           N  
ATOM   1891  CA  ILE C 567      -8.524   7.188 -33.763  1.00 18.98           C  
ATOM   1892  C   ILE C 567      -7.682   6.038 -34.353  1.00 18.86           C  
ATOM   1893  O   ILE C 567      -8.071   5.482 -35.384  1.00 22.21           O  
ATOM   1894  CB  ILE C 567      -9.534   6.599 -32.735  1.00 19.43           C  
ATOM   1895  CG1 ILE C 567     -10.642   5.705 -33.356  1.00 22.27           C  
ATOM   1896  CG2 ILE C 567     -10.165   7.733 -31.909  1.00 17.32           C  
ATOM   1897  CD1 ILE C 567     -11.429   4.882 -32.333  1.00 23.44           C  
ATOM   1898  H   ILE C 567      -9.906   7.289 -35.346  1.00  0.00           H  
ATOM   1899  HA  ILE C 567      -7.844   7.879 -33.257  1.00  0.00           H  
ATOM   1900  HB  ILE C 567      -8.963   5.982 -32.038  1.00  0.00           H  
ATOM   1901 HG13 ILE C 567     -10.222   5.005 -34.077  1.00  0.00           H  
ATOM   1902 HG12 ILE C 567     -11.342   6.322 -33.920  1.00  0.00           H  
ATOM   1903 HG21 ILE C 567     -10.728   7.347 -31.063  1.00  0.00           H  
ATOM   1904 HG22 ILE C 567      -9.408   8.411 -31.515  1.00  0.00           H  
ATOM   1905 HG23 ILE C 567     -10.856   8.314 -32.518  1.00  0.00           H  
ATOM   1906 HD11 ILE C 567     -12.277   4.382 -32.802  1.00  0.00           H  
ATOM   1907 HD12 ILE C 567     -10.805   4.112 -31.884  1.00  0.00           H  
ATOM   1908 HD13 ILE C 567     -11.825   5.497 -31.528  1.00  0.00           H  
ATOM   1909  N   SER C 568      -6.576   5.683 -33.684  1.00 18.96           N  
ATOM   1910  CA  SER C 568      -5.644   4.646 -34.127  1.00 21.84           C  
ATOM   1911  C   SER C 568      -4.779   4.133 -32.965  1.00 23.76           C  
ATOM   1912  O   SER C 568      -4.436   4.908 -32.071  1.00 28.93           O  
ATOM   1913  CB  SER C 568      -4.809   5.157 -35.329  1.00 23.53           C  
ATOM   1914  OG  SER C 568      -4.023   6.287 -35.000  1.00 20.79           O  
ATOM   1915  H   SER C 568      -6.322   6.166 -32.834  1.00  0.00           H  
ATOM   1916  HA  SER C 568      -6.254   3.806 -34.455  1.00  0.00           H  
ATOM   1917  HB3 SER C 568      -5.453   5.419 -36.168  1.00  0.00           H  
ATOM   1918  HB2 SER C 568      -4.148   4.370 -35.692  1.00  0.00           H  
ATOM   1919  HG  SER C 568      -3.389   6.049 -34.316  1.00  0.00           H  
ATOM   1920  N   GLY C 569      -4.429   2.837 -33.012  1.00 24.16           N  
ATOM   1921  CA  GLY C 569      -3.573   2.207 -32.009  1.00 25.42           C  
ATOM   1922  C   GLY C 569      -3.600   0.678 -32.147  1.00 26.25           C  
ATOM   1923  O   GLY C 569      -4.174   0.126 -33.089  1.00 26.96           O  
ATOM   1924  H   GLY C 569      -4.756   2.250 -33.768  1.00  0.00           H  
ATOM   1925  HA3 GLY C 569      -3.895   2.485 -31.004  1.00  0.00           H  
ATOM   1926  HA2 GLY C 569      -2.548   2.560 -32.135  1.00  0.00           H  
ATOM   1927  N   TRP C 570      -2.940   0.011 -31.184  1.00 24.04           N  
ATOM   1928  CA  TRP C 570      -2.772  -1.445 -31.093  1.00 23.17           C  
ATOM   1929  C   TRP C 570      -3.530  -2.056 -29.900  1.00 23.73           C  
ATOM   1930  O   TRP C 570      -3.128  -3.106 -29.396  1.00 25.33           O  
ATOM   1931  CB  TRP C 570      -1.271  -1.792 -31.032  1.00 23.09           C  
ATOM   1932  CG  TRP C 570      -0.477  -1.417 -32.239  1.00 23.07           C  
ATOM   1933  CD1 TRP C 570      -0.316  -2.183 -33.340  1.00 23.70           C  
ATOM   1934  NE1 TRP C 570       0.471  -1.512 -34.253  1.00 23.82           N  
ATOM   1935  CE2 TRP C 570       0.819  -0.258 -33.802  1.00 22.94           C  
ATOM   1936  CD2 TRP C 570       0.207  -0.162 -32.517  1.00 21.93           C  
ATOM   1937  CE3 TRP C 570       0.378   1.048 -31.809  1.00 21.58           C  
ATOM   1938  CZ3 TRP C 570       1.137   2.103 -32.348  1.00 21.12           C  
ATOM   1939  CH2 TRP C 570       1.743   1.975 -33.615  1.00 20.22           C  
ATOM   1940  CZ2 TRP C 570       1.576   0.789 -34.352  1.00 21.84           C  
ATOM   1941  H   TRP C 570      -2.511   0.539 -30.438  1.00  0.00           H  
ATOM   1942  HA  TRP C 570      -3.182  -1.911 -31.987  1.00  0.00           H  
ATOM   1943  HB3 TRP C 570      -1.121  -2.860 -30.882  1.00  0.00           H  
ATOM   1944  HB2 TRP C 570      -0.814  -1.309 -30.167  1.00  0.00           H  
ATOM   1945  HD1 TRP C 570      -0.723  -3.176 -33.459  1.00  0.00           H  
ATOM   1946  HE1 TRP C 570       0.740  -1.908 -35.146  1.00  0.00           H  
ATOM   1947  HE3 TRP C 570      -0.073   1.163 -30.834  1.00  0.00           H  
ATOM   1948  HZ3 TRP C 570       1.272   3.005 -31.772  1.00  0.00           H  
ATOM   1949  HH2 TRP C 570       2.330   2.786 -34.021  1.00  0.00           H  
ATOM   1950  HZ2 TRP C 570       2.016   0.685 -35.331  1.00  0.00           H  
ATOM   1951  N   GLY C 571      -4.613  -1.401 -29.461  1.00 21.39           N  
ATOM   1952  CA  GLY C 571      -5.411  -1.807 -28.311  1.00 22.79           C  
ATOM   1953  C   GLY C 571      -6.437  -2.881 -28.668  1.00 26.61           C  
ATOM   1954  O   GLY C 571      -6.362  -3.534 -29.712  1.00 27.18           O  
ATOM   1955  H   GLY C 571      -4.905  -0.549 -29.926  1.00  0.00           H  
ATOM   1956  HA3 GLY C 571      -5.929  -0.938 -27.910  1.00  0.00           H  
ATOM   1957  HA2 GLY C 571      -4.766  -2.196 -27.524  1.00  0.00           H  
ATOM   1958  N   ARG C 572      -7.376  -3.074 -27.732  1.00 27.06           N  
ATOM   1959  CA  ARG C 572      -8.391  -4.117 -27.767  1.00 28.53           C  
ATOM   1960  C   ARG C 572      -9.393  -3.942 -28.914  1.00 33.69           C  
ATOM   1961  O   ARG C 572     -10.025  -2.892 -29.037  1.00 35.71           O  
ATOM   1962  CB  ARG C 572      -9.060  -4.228 -26.382  1.00 27.84           C  
ATOM   1963  CG  ARG C 572     -10.120  -5.348 -26.287  1.00 29.13           C  
ATOM   1964  CD  ARG C 572     -10.121  -6.096 -24.945  1.00 34.39           C  
ATOM   1965  NE  ARG C 572     -10.628  -5.283 -23.827  1.00 51.26           N  
ATOM   1966  CZ  ARG C 572     -10.198  -5.278 -22.549  1.00 61.45           C  
ATOM   1967  NH1 ARG C 572      -9.149  -5.998 -22.123  1.00 62.61           N  
ATOM   1968  NH2 ARG C 572     -10.853  -4.525 -21.659  1.00 58.17           N1+
ATOM   1969  H   ARG C 572      -7.358  -2.506 -26.895  1.00  0.00           H  
ATOM   1970  HA  ARG C 572      -7.861  -5.053 -27.942  1.00  0.00           H  
ATOM   1971  HB3 ARG C 572      -9.523  -3.277 -26.117  1.00  0.00           H  
ATOM   1972  HB2 ARG C 572      -8.281  -4.385 -25.636  1.00  0.00           H  
ATOM   1973  HG3 ARG C 572     -10.036  -6.077 -27.088  1.00  0.00           H  
ATOM   1974  HG2 ARG C 572     -11.092  -4.875 -26.438  1.00  0.00           H  
ATOM   1975  HD3 ARG C 572      -9.083  -6.316 -24.711  1.00  0.00           H  
ATOM   1976  HD2 ARG C 572     -10.623  -7.060 -25.018  1.00  0.00           H  
ATOM   1977  HE  ARG C 572     -11.415  -4.694 -24.060  1.00  0.00           H  
ATOM   1978 HH12 ARG C 572      -8.914  -6.033 -21.144  1.00  0.00           H  
ATOM   1979 HH11 ARG C 572      -8.595  -6.533 -22.782  1.00  0.00           H  
ATOM   1980 HH22 ARG C 572     -10.569  -4.510 -20.690  1.00  0.00           H  
ATOM   1981 HH21 ARG C 572     -11.649  -3.974 -21.945  1.00  0.00           H  
ATOM   1982  N   THR C 573      -9.509  -5.019 -29.696  1.00 34.97           N  
ATOM   1983  CA  THR C 573     -10.477  -5.209 -30.763  1.00 36.70           C  
ATOM   1984  C   THR C 573     -11.520  -6.250 -30.306  1.00 36.31           C  
ATOM   1985  O   THR C 573     -11.394  -6.849 -29.236  1.00 33.92           O  
ATOM   1986  CB  THR C 573      -9.764  -5.715 -32.056  1.00 39.51           C  
ATOM   1987  OG1 THR C 573      -9.411  -7.089 -32.029  1.00 42.47           O  
ATOM   1988  CG2 THR C 573      -8.524  -4.898 -32.452  1.00 36.76           C  
ATOM   1989  H   THR C 573      -8.952  -5.836 -29.483  1.00  0.00           H  
ATOM   1990  HA  THR C 573     -11.000  -4.276 -30.981  1.00  0.00           H  
ATOM   1991  HB  THR C 573     -10.476  -5.610 -32.877  1.00  0.00           H  
ATOM   1992  HG1 THR C 573      -8.869  -7.275 -32.799  1.00  0.00           H  
ATOM   1993 HG21 THR C 573      -8.136  -5.214 -33.419  1.00  0.00           H  
ATOM   1994 HG22 THR C 573      -8.755  -3.836 -32.520  1.00  0.00           H  
ATOM   1995 HG23 THR C 573      -7.723  -5.015 -31.722  1.00  0.00           H  
ATOM   1996  N   GLU C 574     -12.535  -6.463 -31.151  1.00 34.28           N  
ATOM   1997  CA  GLU C 574     -13.569  -7.488 -31.006  1.00 34.76           C  
ATOM   1998  C   GLU C 574     -13.054  -8.947 -31.083  1.00 37.03           C  
ATOM   1999  O   GLU C 574     -13.820  -9.855 -30.763  1.00 38.20           O  
ATOM   2000  CB  GLU C 574     -14.687  -7.205 -32.038  1.00 34.31           C  
ATOM   2001  CG  GLU C 574     -14.214  -7.020 -33.503  1.00 34.38           C  
ATOM   2002  CD  GLU C 574     -14.156  -5.548 -33.946  1.00 34.29           C  
ATOM   2003  OE1 GLU C 574     -13.166  -4.873 -33.593  1.00 32.86           O  
ATOM   2004  OE2 GLU C 574     -15.100  -5.119 -34.645  1.00 33.96           O1-
ATOM   2005  H   GLU C 574     -12.596  -5.908 -31.997  1.00  0.00           H  
ATOM   2006  HA  GLU C 574     -14.003  -7.372 -30.011  1.00  0.00           H  
ATOM   2007  HB3 GLU C 574     -15.261  -6.336 -31.710  1.00  0.00           H  
ATOM   2008  HB2 GLU C 574     -15.406  -8.026 -32.016  1.00  0.00           H  
ATOM   2009  HG3 GLU C 574     -14.893  -7.560 -34.166  1.00  0.00           H  
ATOM   2010  HG2 GLU C 574     -13.237  -7.479 -33.654  1.00  0.00           H  
ATOM   2011  N   LYS C 575     -11.787  -9.146 -31.490  1.00 40.18           N  
ATOM   2012  CA  LYS C 575     -11.149 -10.449 -31.692  1.00 44.19           C  
ATOM   2013  C   LYS C 575      -9.915 -10.700 -30.807  1.00 47.88           C  
ATOM   2014  O   LYS C 575      -9.544 -11.866 -30.670  1.00 51.14           O  
ATOM   2015  CB  LYS C 575     -10.830 -10.603 -33.201  1.00 42.45           C  
ATOM   2016  CG  LYS C 575     -11.896 -11.440 -33.934  1.00 45.86           C  
ATOM   2017  CD  LYS C 575     -12.092 -11.096 -35.419  1.00 45.45           C  
ATOM   2018  CE  LYS C 575     -12.979  -9.854 -35.617  1.00 43.52           C  
ATOM   2019  NZ  LYS C 575     -13.408  -9.697 -37.018  1.00 42.35           N1+
ATOM   2020  H   LYS C 575     -11.217  -8.341 -31.710  1.00  0.00           H  
ATOM   2021  HA  LYS C 575     -11.847 -11.236 -31.403  1.00  0.00           H  
ATOM   2022  HB3 LYS C 575      -9.871 -11.100 -33.352  1.00  0.00           H  
ATOM   2023  HB2 LYS C 575     -10.713  -9.620 -33.661  1.00  0.00           H  
ATOM   2024  HG3 LYS C 575     -12.858 -11.355 -33.429  1.00  0.00           H  
ATOM   2025  HG2 LYS C 575     -11.620 -12.492 -33.849  1.00  0.00           H  
ATOM   2026  HD3 LYS C 575     -12.530 -11.961 -35.920  1.00  0.00           H  
ATOM   2027  HD2 LYS C 575     -11.119 -10.936 -35.888  1.00  0.00           H  
ATOM   2028  HE3 LYS C 575     -12.450  -8.954 -35.301  1.00  0.00           H  
ATOM   2029  HE2 LYS C 575     -13.878  -9.930 -35.005  1.00  0.00           H  
ATOM   2030  HZ1 LYS C 575     -13.930 -10.513 -37.305  1.00  0.00           H  
ATOM   2031  HZ2 LYS C 575     -13.995  -8.879 -37.099  1.00  0.00           H  
ATOM   2032  HZ3 LYS C 575     -12.599  -9.589 -37.611  1.00  0.00           H  
ATOM   2033  N   ARG C 576      -9.296  -9.654 -30.231  1.00 48.48           N  
ATOM   2034  CA  ARG C 576      -8.082  -9.776 -29.414  1.00 46.44           C  
ATOM   2035  C   ARG C 576      -8.044  -8.729 -28.294  1.00 46.62           C  
ATOM   2036  O   ARG C 576      -8.600  -7.644 -28.453  1.00 43.44           O  
ATOM   2037  CB  ARG C 576      -6.816  -9.609 -30.288  1.00 45.52           C  
ATOM   2038  CG  ARG C 576      -6.617 -10.673 -31.384  1.00 55.67           C  
ATOM   2039  CD  ARG C 576      -5.249 -10.584 -32.085  1.00 59.45           C  
ATOM   2040  NE  ARG C 576      -5.138  -9.396 -32.952  1.00 61.89           N  
ATOM   2041  CZ  ARG C 576      -5.055  -9.354 -34.295  1.00 53.79           C  
ATOM   2042  NH1 ARG C 576      -5.041 -10.462 -35.050  1.00 54.12           N  
ATOM   2043  NH2 ARG C 576      -4.984  -8.163 -34.902  1.00 46.69           N1+
ATOM   2044  H   ARG C 576      -9.654  -8.717 -30.358  1.00  0.00           H  
ATOM   2045  HA  ARG C 576      -8.059 -10.757 -28.936  1.00  0.00           H  
ATOM   2046  HB3 ARG C 576      -5.944  -9.648 -29.633  1.00  0.00           H  
ATOM   2047  HB2 ARG C 576      -6.811  -8.613 -30.736  1.00  0.00           H  
ATOM   2048  HG3 ARG C 576      -7.391 -10.497 -32.133  1.00  0.00           H  
ATOM   2049  HG2 ARG C 576      -6.786 -11.685 -31.015  1.00  0.00           H  
ATOM   2050  HD3 ARG C 576      -4.970 -11.526 -32.556  1.00  0.00           H  
ATOM   2051  HD2 ARG C 576      -4.489 -10.412 -31.323  1.00  0.00           H  
ATOM   2052  HE  ARG C 576      -5.150  -8.521 -32.448  1.00  0.00           H  
ATOM   2053 HH12 ARG C 576      -4.983 -10.409 -36.056  1.00  0.00           H  
ATOM   2054 HH11 ARG C 576      -5.098 -11.369 -34.609  1.00  0.00           H  
ATOM   2055 HH22 ARG C 576      -4.902  -8.121 -35.906  1.00  0.00           H  
ATOM   2056 HH21 ARG C 576      -5.032  -7.311 -34.362  1.00  0.00           H  
ATOM   2057  N   ASP C 577      -7.294  -9.052 -27.224  1.00 46.01           N  
ATOM   2058  CA  ASP C 577      -6.900  -8.135 -26.146  1.00 46.54           C  
ATOM   2059  C   ASP C 577      -6.004  -6.986 -26.658  1.00 41.21           C  
ATOM   2060  O   ASP C 577      -6.154  -5.846 -26.221  1.00 42.51           O  
ATOM   2061  CB  ASP C 577      -6.208  -8.909 -24.990  1.00 53.83           C  
ATOM   2062  CG  ASP C 577      -5.697  -8.083 -23.789  1.00 68.06           C  
ATOM   2063  OD1 ASP C 577      -6.388  -7.121 -23.385  1.00 79.29           O  
ATOM   2064  OD2 ASP C 577      -4.683  -8.518 -23.200  1.00 67.76           O1-
ATOM   2065  H   ASP C 577      -6.881  -9.972 -27.179  1.00  0.00           H  
ATOM   2066  HA  ASP C 577      -7.819  -7.698 -25.764  1.00  0.00           H  
ATOM   2067  HB3 ASP C 577      -5.382  -9.492 -25.403  1.00  0.00           H  
ATOM   2068  HB2 ASP C 577      -6.905  -9.653 -24.600  1.00  0.00           H  
ATOM   2069  N   ARG C 578      -5.083  -7.329 -27.566  1.00 35.74           N  
ATOM   2070  CA  ARG C 578      -4.127  -6.427 -28.190  1.00 35.48           C  
ATOM   2071  C   ARG C 578      -4.095  -6.766 -29.681  1.00 31.52           C  
ATOM   2072  O   ARG C 578      -3.959  -7.942 -30.028  1.00 33.91           O  
ATOM   2073  CB  ARG C 578      -2.731  -6.675 -27.584  1.00 39.23           C  
ATOM   2074  CG  ARG C 578      -2.563  -6.300 -26.100  1.00 45.63           C  
ATOM   2075  CD  ARG C 578      -1.336  -6.998 -25.496  1.00 52.25           C  
ATOM   2076  NE  ARG C 578      -0.972  -6.476 -24.170  1.00 58.39           N  
ATOM   2077  CZ  ARG C 578      -0.006  -6.956 -23.362  1.00 59.78           C  
ATOM   2078  NH1 ARG C 578       0.703  -8.055 -23.667  1.00 65.93           N  
ATOM   2079  NH2 ARG C 578       0.261  -6.312 -22.219  1.00 51.19           N1+
ATOM   2080  H   ARG C 578      -5.032  -8.289 -27.874  1.00  0.00           H  
ATOM   2081  HA  ARG C 578      -4.416  -5.381 -28.059  1.00  0.00           H  
ATOM   2082  HB3 ARG C 578      -1.994  -6.116 -28.159  1.00  0.00           H  
ATOM   2083  HB2 ARG C 578      -2.469  -7.727 -27.714  1.00  0.00           H  
ATOM   2084  HG3 ARG C 578      -3.430  -6.684 -25.565  1.00  0.00           H  
ATOM   2085  HG2 ARG C 578      -2.564  -5.221 -25.936  1.00  0.00           H  
ATOM   2086  HD3 ARG C 578      -0.493  -7.032 -26.186  1.00  0.00           H  
ATOM   2087  HD2 ARG C 578      -1.621  -8.034 -25.307  1.00  0.00           H  
ATOM   2088  HE  ARG C 578      -1.485  -5.659 -23.872  1.00  0.00           H  
ATOM   2089 HH12 ARG C 578       1.426  -8.393 -23.048  1.00  0.00           H  
ATOM   2090 HH11 ARG C 578       0.516  -8.549 -24.527  1.00  0.00           H  
ATOM   2091 HH22 ARG C 578       0.984  -6.649 -21.599  1.00  0.00           H  
ATOM   2092 HH21 ARG C 578      -0.258  -5.484 -21.967  1.00  0.00           H  
ATOM   2093  N   ALA C 579      -4.157  -5.738 -30.538  1.00 26.72           N  
ATOM   2094  CA  ALA C 579      -3.904  -5.893 -31.966  1.00 24.54           C  
ATOM   2095  C   ALA C 579      -2.392  -6.006 -32.222  1.00 25.89           C  
ATOM   2096  O   ALA C 579      -1.621  -5.234 -31.654  1.00 31.84           O  
ATOM   2097  CB  ALA C 579      -4.520  -4.717 -32.736  1.00 22.97           C  
ATOM   2098  H   ALA C 579      -4.254  -4.792 -30.192  1.00  0.00           H  
ATOM   2099  HA  ALA C 579      -4.401  -6.799 -32.305  1.00  0.00           H  
ATOM   2100  HB1 ALA C 579      -4.605  -4.952 -33.797  1.00  0.00           H  
ATOM   2101  HB2 ALA C 579      -5.520  -4.480 -32.376  1.00  0.00           H  
ATOM   2102  HB3 ALA C 579      -3.917  -3.817 -32.650  1.00  0.00           H  
ATOM   2103  N   VAL C 580      -2.002  -6.962 -33.079  1.00 25.56           N  
ATOM   2104  CA  VAL C 580      -0.626  -7.109 -33.557  1.00 26.37           C  
ATOM   2105  C   VAL C 580      -0.278  -6.086 -34.656  1.00 27.81           C  
ATOM   2106  O   VAL C 580       0.833  -5.564 -34.635  1.00 30.90           O  
ATOM   2107  CB  VAL C 580      -0.309  -8.562 -34.026  1.00 27.36           C  
ATOM   2108  CG1 VAL C 580      -1.395  -9.187 -34.920  1.00 29.11           C  
ATOM   2109  CG2 VAL C 580       1.070  -8.715 -34.701  1.00 28.68           C  
ATOM   2110  H   VAL C 580      -2.680  -7.595 -33.476  1.00  0.00           H  
ATOM   2111  HA  VAL C 580       0.039  -6.906 -32.715  1.00  0.00           H  
ATOM   2112  HB  VAL C 580      -0.265  -9.168 -33.120  1.00  0.00           H  
ATOM   2113 HG11 VAL C 580      -1.100 -10.181 -35.257  1.00  0.00           H  
ATOM   2114 HG12 VAL C 580      -2.331  -9.304 -34.377  1.00  0.00           H  
ATOM   2115 HG13 VAL C 580      -1.589  -8.584 -35.805  1.00  0.00           H  
ATOM   2116 HG21 VAL C 580       1.348  -9.765 -34.794  1.00  0.00           H  
ATOM   2117 HG22 VAL C 580       1.090  -8.286 -35.704  1.00  0.00           H  
ATOM   2118 HG23 VAL C 580       1.841  -8.219 -34.114  1.00  0.00           H  
ATOM   2119  N   ARG C 581      -1.234  -5.788 -35.551  1.00 27.13           N  
ATOM   2120  CA  ARG C 581      -1.104  -4.748 -36.574  1.00 26.15           C  
ATOM   2121  C   ARG C 581      -1.984  -3.550 -36.207  1.00 24.91           C  
ATOM   2122  O   ARG C 581      -2.997  -3.726 -35.527  1.00 27.47           O  
ATOM   2123  CB  ARG C 581      -1.467  -5.294 -37.972  1.00 27.46           C  
ATOM   2124  CG  ARG C 581      -0.872  -6.682 -38.290  1.00 30.28           C  
ATOM   2125  CD  ARG C 581      -0.635  -6.946 -39.788  1.00 29.51           C  
ATOM   2126  NE  ARG C 581       0.617  -6.320 -40.265  1.00 31.48           N  
ATOM   2127  CZ  ARG C 581       0.840  -5.558 -41.353  1.00 32.85           C  
ATOM   2128  NH1 ARG C 581      -0.134  -5.186 -42.197  1.00 31.27           N  
ATOM   2129  NH2 ARG C 581       2.094  -5.158 -41.603  1.00 34.53           N1+
ATOM   2130  H   ARG C 581      -2.135  -6.235 -35.483  1.00  0.00           H  
ATOM   2131  HA  ARG C 581      -0.071  -4.406 -36.621  1.00  0.00           H  
ATOM   2132  HB3 ARG C 581      -1.154  -4.565 -38.720  1.00  0.00           H  
ATOM   2133  HB2 ARG C 581      -2.551  -5.371 -38.073  1.00  0.00           H  
ATOM   2134  HG3 ARG C 581      -1.463  -7.485 -37.853  1.00  0.00           H  
ATOM   2135  HG2 ARG C 581       0.095  -6.732 -37.786  1.00  0.00           H  
ATOM   2136  HD3 ARG C 581      -1.462  -6.492 -40.332  1.00  0.00           H  
ATOM   2137  HD2 ARG C 581      -0.674  -8.010 -40.019  1.00  0.00           H  
ATOM   2138  HE  ARG C 581       1.422  -6.542 -39.697  1.00  0.00           H  
ATOM   2139 HH12 ARG C 581       0.069  -4.612 -43.003  1.00  0.00           H  
ATOM   2140 HH11 ARG C 581      -1.086  -5.481 -42.031  1.00  0.00           H  
ATOM   2141 HH22 ARG C 581       2.295  -4.591 -42.414  1.00  0.00           H  
ATOM   2142 HH21 ARG C 581       2.853  -5.438 -41.000  1.00  0.00           H  
ATOM   2143  N   LEU C 582      -1.579  -2.359 -36.675  1.00 21.81           N  
ATOM   2144  CA  LEU C 582      -2.257  -1.090 -36.420  1.00 20.31           C  
ATOM   2145  C   LEU C 582      -3.693  -1.094 -36.973  1.00 19.92           C  
ATOM   2146  O   LEU C 582      -3.917  -1.523 -38.106  1.00 22.58           O  
ATOM   2147  CB  LEU C 582      -1.393   0.059 -36.996  1.00 19.37           C  
ATOM   2148  CG  LEU C 582      -1.896   1.502 -36.751  1.00 18.75           C  
ATOM   2149  CD1 LEU C 582      -1.822   1.890 -35.265  1.00 15.86           C  
ATOM   2150  CD2 LEU C 582      -1.139   2.518 -37.630  1.00 19.81           C  
ATOM   2151  H   LEU C 582      -0.728  -2.300 -37.218  1.00  0.00           H  
ATOM   2152  HA  LEU C 582      -2.308  -0.988 -35.336  1.00  0.00           H  
ATOM   2153  HB3 LEU C 582      -1.291  -0.098 -38.068  1.00  0.00           H  
ATOM   2154  HB2 LEU C 582      -0.379  -0.021 -36.602  1.00  0.00           H  
ATOM   2155  HG  LEU C 582      -2.943   1.558 -37.046  1.00  0.00           H  
ATOM   2156 HD11 LEU C 582      -2.564   2.649 -35.026  1.00  0.00           H  
ATOM   2157 HD12 LEU C 582      -1.990   1.046 -34.600  1.00  0.00           H  
ATOM   2158 HD13 LEU C 582      -0.841   2.286 -35.013  1.00  0.00           H  
ATOM   2159 HD21 LEU C 582      -0.742   3.355 -37.055  1.00  0.00           H  
ATOM   2160 HD22 LEU C 582      -0.298   2.057 -38.147  1.00  0.00           H  
ATOM   2161 HD23 LEU C 582      -1.798   2.936 -38.392  1.00  0.00           H  
ATOM   2162  N   LYS C 583      -4.626  -0.627 -36.137  1.00 20.99           N  
ATOM   2163  CA  LYS C 583      -6.040  -0.463 -36.460  1.00 21.54           C  
ATOM   2164  C   LYS C 583      -6.391   1.026 -36.413  1.00 22.05           C  
ATOM   2165  O   LYS C 583      -5.677   1.800 -35.773  1.00 25.43           O  
ATOM   2166  CB  LYS C 583      -6.888  -1.233 -35.424  1.00 22.65           C  
ATOM   2167  CG  LYS C 583      -6.708  -2.757 -35.440  1.00 21.53           C  
ATOM   2168  CD  LYS C 583      -7.325  -3.436 -36.677  1.00 20.56           C  
ATOM   2169  CE  LYS C 583      -7.091  -4.953 -36.709  1.00 21.61           C  
ATOM   2170  NZ  LYS C 583      -5.688  -5.279 -37.020  1.00 21.79           N1+
ATOM   2171  H   LYS C 583      -4.352  -0.301 -35.219  1.00  0.00           H  
ATOM   2172  HA  LYS C 583      -6.251  -0.828 -37.464  1.00  0.00           H  
ATOM   2173  HB3 LYS C 583      -7.945  -1.018 -35.586  1.00  0.00           H  
ATOM   2174  HB2 LYS C 583      -6.654  -0.864 -34.423  1.00  0.00           H  
ATOM   2175  HG3 LYS C 583      -7.176  -3.166 -34.544  1.00  0.00           H  
ATOM   2176  HG2 LYS C 583      -5.650  -3.000 -35.353  1.00  0.00           H  
ATOM   2177  HD3 LYS C 583      -6.942  -2.985 -37.593  1.00  0.00           H  
ATOM   2178  HD2 LYS C 583      -8.399  -3.247 -36.685  1.00  0.00           H  
ATOM   2179  HE3 LYS C 583      -7.722  -5.408 -37.473  1.00  0.00           H  
ATOM   2180  HE2 LYS C 583      -7.370  -5.405 -35.757  1.00  0.00           H  
ATOM   2181  HZ1 LYS C 583      -5.071  -4.846 -36.346  1.00  0.00           H  
ATOM   2182  HZ2 LYS C 583      -5.565  -6.279 -37.026  1.00  0.00           H  
ATOM   2183  HZ3 LYS C 583      -5.482  -4.921 -37.945  1.00  0.00           H  
ATOM   2184  N   ALA C 584      -7.509   1.389 -37.060  1.00 21.62           N  
ATOM   2185  CA  ALA C 584      -8.053   2.743 -37.038  1.00 21.12           C  
ATOM   2186  C   ALA C 584      -9.546   2.761 -37.382  1.00 22.39           C  
ATOM   2187  O   ALA C 584     -10.038   1.843 -38.037  1.00 23.19           O  
ATOM   2188  CB  ALA C 584      -7.263   3.640 -38.004  1.00 20.23           C  
ATOM   2189  H   ALA C 584      -8.038   0.704 -37.584  1.00  0.00           H  
ATOM   2190  HA  ALA C 584      -7.953   3.113 -36.019  1.00  0.00           H  
ATOM   2191  HB1 ALA C 584      -7.603   4.674 -37.948  1.00  0.00           H  
ATOM   2192  HB2 ALA C 584      -6.198   3.637 -37.773  1.00  0.00           H  
ATOM   2193  HB3 ALA C 584      -7.383   3.313 -39.037  1.00  0.00           H  
ATOM   2194  N   ALA C 585     -10.225   3.832 -36.946  1.00 20.42           N  
ATOM   2195  CA  ALA C 585     -11.645   4.083 -37.192  1.00 19.70           C  
ATOM   2196  C   ALA C 585     -11.905   5.592 -37.271  1.00 19.82           C  
ATOM   2197  O   ALA C 585     -11.244   6.356 -36.568  1.00 20.75           O  
ATOM   2198  CB  ALA C 585     -12.479   3.457 -36.060  1.00 20.09           C  
ATOM   2199  H   ALA C 585      -9.737   4.551 -36.427  1.00  0.00           H  
ATOM   2200  HA  ALA C 585     -11.935   3.633 -38.144  1.00  0.00           H  
ATOM   2201  HB1 ALA C 585     -13.547   3.569 -36.248  1.00  0.00           H  
ATOM   2202  HB2 ALA C 585     -12.279   2.392 -35.956  1.00  0.00           H  
ATOM   2203  HB3 ALA C 585     -12.263   3.923 -35.099  1.00  0.00           H  
ATOM   2204  N   ARG C 586     -12.900   5.983 -38.086  1.00 21.80           N  
ATOM   2205  CA  ARG C 586     -13.434   7.346 -38.129  1.00 24.45           C  
ATOM   2206  C   ARG C 586     -14.618   7.466 -37.151  1.00 25.02           C  
ATOM   2207  O   ARG C 586     -15.468   6.576 -37.129  1.00 28.61           O  
ATOM   2208  CB  ARG C 586     -13.804   7.715 -39.586  1.00 29.81           C  
ATOM   2209  CG  ARG C 586     -14.427   9.121 -39.745  1.00 34.48           C  
ATOM   2210  CD  ARG C 586     -14.455   9.662 -41.190  1.00 41.06           C  
ATOM   2211  NE  ARG C 586     -13.143  10.185 -41.637  1.00 47.06           N  
ATOM   2212  CZ  ARG C 586     -12.337   9.767 -42.634  1.00 45.63           C  
ATOM   2213  NH1 ARG C 586     -12.617   8.704 -43.404  1.00 40.18           N  
ATOM   2214  NH2 ARG C 586     -11.206  10.446 -42.868  1.00 47.10           N1+
ATOM   2215  H   ARG C 586     -13.412   5.291 -38.614  1.00  0.00           H  
ATOM   2216  HA  ARG C 586     -12.656   8.038 -37.812  1.00  0.00           H  
ATOM   2217  HB3 ARG C 586     -14.510   6.981 -39.978  1.00  0.00           H  
ATOM   2218  HB2 ARG C 586     -12.915   7.629 -40.210  1.00  0.00           H  
ATOM   2219  HG3 ARG C 586     -13.817   9.799 -39.145  1.00  0.00           H  
ATOM   2220  HG2 ARG C 586     -15.425   9.177 -39.308  1.00  0.00           H  
ATOM   2221  HD3 ARG C 586     -15.244  10.402 -41.317  1.00  0.00           H  
ATOM   2222  HD2 ARG C 586     -14.726   8.835 -41.844  1.00  0.00           H  
ATOM   2223  HE  ARG C 586     -12.828  10.986 -41.110  1.00  0.00           H  
ATOM   2224 HH12 ARG C 586     -11.990   8.421 -44.143  1.00  0.00           H  
ATOM   2225 HH11 ARG C 586     -13.465   8.179 -43.247  1.00  0.00           H  
ATOM   2226 HH22 ARG C 586     -10.581  10.159 -43.608  1.00  0.00           H  
ATOM   2227 HH21 ARG C 586     -10.965  11.248 -42.305  1.00  0.00           H  
ATOM   2228  N   LEU C 587     -14.641   8.559 -36.370  1.00 25.28           N  
ATOM   2229  CA  LEU C 587     -15.626   8.823 -35.319  1.00 23.46           C  
ATOM   2230  C   LEU C 587     -16.109  10.281 -35.358  1.00 21.29           C  
ATOM   2231  O   LEU C 587     -15.259  11.170 -35.386  1.00 20.80           O  
ATOM   2232  CB  LEU C 587     -14.959   8.617 -33.935  1.00 24.24           C  
ATOM   2233  CG  LEU C 587     -14.829   7.165 -33.464  1.00 25.91           C  
ATOM   2234  CD1 LEU C 587     -14.353   7.129 -32.002  1.00 24.81           C  
ATOM   2235  CD2 LEU C 587     -16.138   6.388 -33.630  1.00 27.75           C  
ATOM   2236  H   LEU C 587     -13.902   9.247 -36.458  1.00  0.00           H  
ATOM   2237  HA  LEU C 587     -16.464   8.150 -35.464  1.00  0.00           H  
ATOM   2238  HB3 LEU C 587     -15.553   9.134 -33.177  1.00  0.00           H  
ATOM   2239  HB2 LEU C 587     -13.979   9.093 -33.916  1.00  0.00           H  
ATOM   2240  HG  LEU C 587     -14.066   6.676 -34.073  1.00  0.00           H  
ATOM   2241 HD11 LEU C 587     -14.005   6.134 -31.736  1.00  0.00           H  
ATOM   2242 HD12 LEU C 587     -13.531   7.825 -31.833  1.00  0.00           H  
ATOM   2243 HD13 LEU C 587     -15.155   7.390 -31.311  1.00  0.00           H  
ATOM   2244 HD21 LEU C 587     -16.267   5.671 -32.828  1.00  0.00           H  
ATOM   2245 HD22 LEU C 587     -17.014   7.034 -33.623  1.00  0.00           H  
ATOM   2246 HD23 LEU C 587     -16.134   5.846 -34.573  1.00  0.00           H  
ATOM   2247  N   PRO C 588     -17.440  10.513 -35.245  1.00 19.65           N  
ATOM   2248  CA  PRO C 588     -17.959  11.846 -34.909  1.00 19.11           C  
ATOM   2249  C   PRO C 588     -17.782  12.178 -33.417  1.00 18.91           C  
ATOM   2250  O   PRO C 588     -17.918  11.294 -32.568  1.00 17.94           O  
ATOM   2251  CB  PRO C 588     -19.447  11.744 -35.267  1.00 17.16           C  
ATOM   2252  CG  PRO C 588     -19.808  10.295 -35.007  1.00 17.40           C  
ATOM   2253  CD  PRO C 588     -18.526   9.528 -35.319  1.00 18.12           C  
ATOM   2254  HA  PRO C 588     -17.492  12.616 -35.523  1.00  0.00           H  
ATOM   2255  HB3 PRO C 588     -19.593  11.973 -36.321  1.00  0.00           H  
ATOM   2256  HB2 PRO C 588     -20.080  12.428 -34.701  1.00  0.00           H  
ATOM   2257  HG3 PRO C 588     -20.658   9.976 -35.602  1.00  0.00           H  
ATOM   2258  HG2 PRO C 588     -20.068  10.173 -33.956  1.00  0.00           H  
ATOM   2259  HD2 PRO C 588     -18.405   8.708 -34.610  1.00  0.00           H  
ATOM   2260  HD3 PRO C 588     -18.563   9.116 -36.328  1.00  0.00           H  
ATOM   2261  N   VAL C 589     -17.548  13.467 -33.130  1.00 18.27           N  
ATOM   2262  CA  VAL C 589     -17.719  14.058 -31.802  1.00 19.11           C  
ATOM   2263  C   VAL C 589     -19.209  14.010 -31.398  1.00 20.92           C  
ATOM   2264  O   VAL C 589     -20.079  14.229 -32.238  1.00 25.82           O  
ATOM   2265  CB  VAL C 589     -17.206  15.530 -31.782  1.00 18.59           C  
ATOM   2266  CG1 VAL C 589     -17.599  16.359 -30.539  1.00 17.42           C  
ATOM   2267  CG2 VAL C 589     -15.675  15.574 -31.941  1.00 17.32           C  
ATOM   2268  H   VAL C 589     -17.388  14.120 -33.886  1.00  0.00           H  
ATOM   2269  HA  VAL C 589     -17.139  13.472 -31.089  1.00  0.00           H  
ATOM   2270  HB  VAL C 589     -17.629  16.040 -32.649  1.00  0.00           H  
ATOM   2271 HG11 VAL C 589     -17.143  17.349 -30.569  1.00  0.00           H  
ATOM   2272 HG12 VAL C 589     -18.675  16.519 -30.466  1.00  0.00           H  
ATOM   2273 HG13 VAL C 589     -17.272  15.873 -29.620  1.00  0.00           H  
ATOM   2274 HG21 VAL C 589     -15.307  16.599 -31.968  1.00  0.00           H  
ATOM   2275 HG22 VAL C 589     -15.180  15.062 -31.117  1.00  0.00           H  
ATOM   2276 HG23 VAL C 589     -15.352  15.098 -32.864  1.00  0.00           H  
ATOM   2277  N   ALA C 590     -19.468  13.702 -30.124  1.00 20.74           N  
ATOM   2278  CA  ALA C 590     -20.799  13.609 -29.533  1.00 19.65           C  
ATOM   2279  C   ALA C 590     -20.907  14.617 -28.375  1.00 19.47           C  
ATOM   2280  O   ALA C 590     -19.876  14.996 -27.814  1.00 21.78           O  
ATOM   2281  CB  ALA C 590     -20.983  12.165 -29.029  1.00 19.16           C  
ATOM   2282  H   ALA C 590     -18.696  13.568 -29.482  1.00  0.00           H  
ATOM   2283  HA  ALA C 590     -21.562  13.828 -30.280  1.00  0.00           H  
ATOM   2284  HB1 ALA C 590     -21.941  12.023 -28.531  1.00  0.00           H  
ATOM   2285  HB2 ALA C 590     -20.937  11.458 -29.858  1.00  0.00           H  
ATOM   2286  HB3 ALA C 590     -20.202  11.888 -28.321  1.00  0.00           H  
ATOM   2287  N   PRO C 591     -22.143  15.016 -27.992  1.00 19.27           N  
ATOM   2288  CA  PRO C 591     -22.345  15.799 -26.763  1.00 17.98           C  
ATOM   2289  C   PRO C 591     -22.022  14.973 -25.507  1.00 16.52           C  
ATOM   2290  O   PRO C 591     -22.242  13.761 -25.500  1.00 16.02           O  
ATOM   2291  CB  PRO C 591     -23.812  16.240 -26.831  1.00 18.54           C  
ATOM   2292  CG  PRO C 591     -24.508  15.250 -27.750  1.00 19.50           C  
ATOM   2293  CD  PRO C 591     -23.408  14.726 -28.671  1.00 19.42           C  
ATOM   2294  HA  PRO C 591     -21.705  16.684 -26.780  1.00  0.00           H  
ATOM   2295  HB3 PRO C 591     -23.863  17.241 -27.256  1.00  0.00           H  
ATOM   2296  HB2 PRO C 591     -24.289  16.297 -25.854  1.00  0.00           H  
ATOM   2297  HG3 PRO C 591     -25.341  15.690 -28.299  1.00  0.00           H  
ATOM   2298  HG2 PRO C 591     -24.913  14.445 -27.147  1.00  0.00           H  
ATOM   2299  HD2 PRO C 591     -23.549  13.666 -28.878  1.00  0.00           H  
ATOM   2300  HD3 PRO C 591     -23.426  15.259 -29.621  1.00  0.00           H  
ATOM   2301  N   LEU C 592     -21.473  15.654 -24.486  1.00 14.89           N  
ATOM   2302  CA  LEU C 592     -20.951  15.073 -23.244  1.00 13.99           C  
ATOM   2303  C   LEU C 592     -21.943  14.177 -22.473  1.00 14.45           C  
ATOM   2304  O   LEU C 592     -21.497  13.241 -21.810  1.00 14.14           O  
ATOM   2305  CB  LEU C 592     -20.388  16.219 -22.367  1.00 13.34           C  
ATOM   2306  CG  LEU C 592     -19.555  15.785 -21.136  1.00 12.98           C  
ATOM   2307  CD1 LEU C 592     -18.309  14.965 -21.536  1.00 12.56           C  
ATOM   2308  CD2 LEU C 592     -19.188  17.002 -20.259  1.00 12.74           C  
ATOM   2309  H   LEU C 592     -21.326  16.647 -24.594  1.00  0.00           H  
ATOM   2310  HA  LEU C 592     -20.125  14.432 -23.544  1.00  0.00           H  
ATOM   2311  HB3 LEU C 592     -21.221  16.842 -22.037  1.00  0.00           H  
ATOM   2312  HB2 LEU C 592     -19.764  16.866 -22.986  1.00  0.00           H  
ATOM   2313  HG  LEU C 592     -20.176  15.143 -20.512  1.00  0.00           H  
ATOM   2314 HD11 LEU C 592     -17.439  15.191 -20.918  1.00  0.00           H  
ATOM   2315 HD12 LEU C 592     -18.504  13.898 -21.431  1.00  0.00           H  
ATOM   2316 HD13 LEU C 592     -18.019  15.141 -22.572  1.00  0.00           H  
ATOM   2317 HD21 LEU C 592     -19.502  16.848 -19.226  1.00  0.00           H  
ATOM   2318 HD22 LEU C 592     -18.115  17.198 -20.241  1.00  0.00           H  
ATOM   2319 HD23 LEU C 592     -19.667  17.918 -20.606  1.00  0.00           H  
ATOM   2320  N   ARG C 593     -23.258  14.439 -22.612  1.00 14.63           N  
ATOM   2321  CA  ARG C 593     -24.331  13.617 -22.048  1.00 14.15           C  
ATOM   2322  C   ARG C 593     -24.353  12.170 -22.568  1.00 13.60           C  
ATOM   2323  O   ARG C 593     -24.738  11.300 -21.799  1.00 12.37           O  
ATOM   2324  CB  ARG C 593     -25.704  14.297 -22.239  1.00 15.10           C  
ATOM   2325  CG  ARG C 593     -26.154  14.468 -23.700  1.00 16.73           C  
ATOM   2326  CD  ARG C 593     -27.519  15.166 -23.814  1.00 18.42           C  
ATOM   2327  NE  ARG C 593     -27.718  15.733 -25.158  1.00 20.65           N  
ATOM   2328  CZ  ARG C 593     -27.239  16.916 -25.593  1.00 21.03           C  
ATOM   2329  NH1 ARG C 593     -26.554  17.750 -24.792  1.00 21.01           N  
ATOM   2330  NH2 ARG C 593     -27.448  17.276 -26.864  1.00 21.01           N1+
ATOM   2331  H   ARG C 593     -23.545  15.217 -23.187  1.00  0.00           H  
ATOM   2332  HA  ARG C 593     -24.147  13.568 -20.975  1.00  0.00           H  
ATOM   2333  HB3 ARG C 593     -25.671  15.278 -21.764  1.00  0.00           H  
ATOM   2334  HB2 ARG C 593     -26.464  13.732 -21.695  1.00  0.00           H  
ATOM   2335  HG3 ARG C 593     -26.274  13.467 -24.117  1.00  0.00           H  
ATOM   2336  HG2 ARG C 593     -25.389  14.953 -24.306  1.00  0.00           H  
ATOM   2337  HD3 ARG C 593     -27.713  15.873 -23.007  1.00  0.00           H  
ATOM   2338  HD2 ARG C 593     -28.292  14.401 -23.733  1.00  0.00           H  
ATOM   2339  HE  ARG C 593     -28.232  15.156 -25.807  1.00  0.00           H  
ATOM   2340 HH12 ARG C 593     -26.208  18.631 -25.142  1.00  0.00           H  
ATOM   2341 HH11 ARG C 593     -26.401  17.505 -23.825  1.00  0.00           H  
ATOM   2342 HH22 ARG C 593     -27.082  18.150 -27.215  1.00  0.00           H  
ATOM   2343 HH21 ARG C 593     -27.965  16.678 -27.491  1.00  0.00           H  
ATOM   2344  N   LYS C 594     -23.920  11.918 -23.817  1.00 13.81           N  
ATOM   2345  CA  LYS C 594     -23.877  10.572 -24.401  1.00 13.83           C  
ATOM   2346  C   LYS C 594     -22.861   9.656 -23.712  1.00 14.37           C  
ATOM   2347  O   LYS C 594     -23.143   8.469 -23.570  1.00 15.41           O  
ATOM   2348  CB  LYS C 594     -23.613  10.640 -25.920  1.00 13.40           C  
ATOM   2349  CG  LYS C 594     -24.606  11.512 -26.704  1.00 12.74           C  
ATOM   2350  CD  LYS C 594     -26.081  11.137 -26.493  1.00 12.30           C  
ATOM   2351  CE  LYS C 594     -27.062  12.119 -27.142  1.00 12.44           C  
ATOM   2352  NZ  LYS C 594     -28.451  11.782 -26.782  1.00 12.34           N1+
ATOM   2353  H   LYS C 594     -23.572  12.671 -24.396  1.00  0.00           H  
ATOM   2354  HA  LYS C 594     -24.846  10.100 -24.233  1.00  0.00           H  
ATOM   2355  HB3 LYS C 594     -23.644   9.631 -26.325  1.00  0.00           H  
ATOM   2356  HB2 LYS C 594     -22.603  11.008 -26.106  1.00  0.00           H  
ATOM   2357  HG3 LYS C 594     -24.364  11.476 -27.766  1.00  0.00           H  
ATOM   2358  HG2 LYS C 594     -24.453  12.540 -26.391  1.00  0.00           H  
ATOM   2359  HD3 LYS C 594     -26.300  11.117 -25.428  1.00  0.00           H  
ATOM   2360  HD2 LYS C 594     -26.253  10.125 -26.865  1.00  0.00           H  
ATOM   2361  HE3 LYS C 594     -26.951  12.116 -28.227  1.00  0.00           H  
ATOM   2362  HE2 LYS C 594     -26.861  13.132 -26.795  1.00  0.00           H  
ATOM   2363  HZ1 LYS C 594     -28.549  11.784 -25.775  1.00  0.00           H  
ATOM   2364  HZ2 LYS C 594     -29.089  12.449 -27.191  1.00  0.00           H  
ATOM   2365  HZ3 LYS C 594     -28.667  10.856 -27.125  1.00  0.00           H  
ATOM   2366  N   CYS C 595     -21.740  10.234 -23.250  1.00 14.91           N  
ATOM   2367  CA  CYS C 595     -20.738   9.556 -22.434  1.00 14.71           C  
ATOM   2368  C   CYS C 595     -21.202   9.342 -20.980  1.00 13.04           C  
ATOM   2369  O   CYS C 595     -20.840   8.324 -20.393  1.00 11.95           O  
ATOM   2370  CB  CYS C 595     -19.410  10.333 -22.502  1.00 18.55           C  
ATOM   2371  SG  CYS C 595     -18.518  10.180 -24.076  1.00 22.42           S  
ATOM   2372  H   CYS C 595     -21.591  11.219 -23.411  1.00  0.00           H  
ATOM   2373  HA  CYS C 595     -20.564   8.566 -22.863  1.00  0.00           H  
ATOM   2374  HB3 CYS C 595     -18.737   9.939 -21.743  1.00  0.00           H  
ATOM   2375  HB2 CYS C 595     -19.550  11.389 -22.266  1.00  0.00           H  
ATOM   2376  N   LYS C 596     -22.014  10.268 -20.435  1.00 12.28           N  
ATOM   2377  CA  LYS C 596     -22.633  10.151 -19.109  1.00 12.39           C  
ATOM   2378  C   LYS C 596     -23.757   9.096 -19.048  1.00 12.64           C  
ATOM   2379  O   LYS C 596     -23.927   8.471 -18.002  1.00 11.34           O  
ATOM   2380  CB  LYS C 596     -23.187  11.518 -18.661  1.00 12.56           C  
ATOM   2381  CG  LYS C 596     -22.114  12.578 -18.375  1.00 12.83           C  
ATOM   2382  CD  LYS C 596     -22.731  13.917 -17.945  1.00 12.54           C  
ATOM   2383  CE  LYS C 596     -21.671  14.919 -17.468  1.00 12.50           C  
ATOM   2384  NZ  LYS C 596     -22.274  16.178 -16.996  1.00 12.91           N1+
ATOM   2385  H   LYS C 596     -22.272  11.082 -20.976  1.00  0.00           H  
ATOM   2386  HA  LYS C 596     -21.861   9.847 -18.400  1.00  0.00           H  
ATOM   2387  HB3 LYS C 596     -23.764  11.382 -17.745  1.00  0.00           H  
ATOM   2388  HB2 LYS C 596     -23.894  11.894 -19.399  1.00  0.00           H  
ATOM   2389  HG3 LYS C 596     -21.479  12.726 -19.247  1.00  0.00           H  
ATOM   2390  HG2 LYS C 596     -21.463  12.210 -17.584  1.00  0.00           H  
ATOM   2391  HD3 LYS C 596     -23.458  13.739 -17.151  1.00  0.00           H  
ATOM   2392  HD2 LYS C 596     -23.287  14.338 -18.783  1.00  0.00           H  
ATOM   2393  HE3 LYS C 596     -20.964  15.135 -18.267  1.00  0.00           H  
ATOM   2394  HE2 LYS C 596     -21.107  14.487 -16.642  1.00  0.00           H  
ATOM   2395  HZ1 LYS C 596     -22.901  15.985 -16.228  1.00  0.00           H  
ATOM   2396  HZ2 LYS C 596     -21.545  16.805 -16.684  1.00  0.00           H  
ATOM   2397  HZ3 LYS C 596     -22.789  16.611 -17.749  1.00  0.00           H  
ATOM   2398  N   GLU C 597     -24.501   8.933 -20.157  1.00 14.00           N  
ATOM   2399  CA  GLU C 597     -25.633   8.013 -20.312  1.00 14.96           C  
ATOM   2400  C   GLU C 597     -25.255   6.524 -20.280  1.00 14.88           C  
ATOM   2401  O   GLU C 597     -26.111   5.715 -19.921  1.00 15.39           O  
ATOM   2402  CB  GLU C 597     -26.378   8.327 -21.629  1.00 16.71           C  
ATOM   2403  CG  GLU C 597     -27.326   9.546 -21.554  1.00 18.52           C  
ATOM   2404  CD  GLU C 597     -27.806  10.071 -22.923  1.00 20.19           C  
ATOM   2405  OE1 GLU C 597     -27.747   9.316 -23.920  1.00 18.85           O  
ATOM   2406  OE2 GLU C 597     -28.233  11.247 -22.961  1.00 23.98           O1-
ATOM   2407  H   GLU C 597     -24.312   9.521 -20.958  1.00  0.00           H  
ATOM   2408  HA  GLU C 597     -26.317   8.180 -19.478  1.00  0.00           H  
ATOM   2409  HB3 GLU C 597     -26.953   7.459 -21.958  1.00  0.00           H  
ATOM   2410  HB2 GLU C 597     -25.636   8.495 -22.411  1.00  0.00           H  
ATOM   2411  HG3 GLU C 597     -26.865  10.357 -20.993  1.00  0.00           H  
ATOM   2412  HG2 GLU C 597     -28.209   9.267 -20.978  1.00  0.00           H  
ATOM   2413  N   VAL C 598     -24.011   6.183 -20.665  1.00 12.57           N  
ATOM   2414  CA  VAL C 598     -23.529   4.802 -20.692  1.00 12.13           C  
ATOM   2415  C   VAL C 598     -23.382   4.272 -19.256  1.00 13.05           C  
ATOM   2416  O   VAL C 598     -22.634   4.852 -18.465  1.00 14.13           O  
ATOM   2417  CB  VAL C 598     -22.148   4.662 -21.388  1.00 11.41           C  
ATOM   2418  CG1 VAL C 598     -21.675   3.198 -21.515  1.00 11.15           C  
ATOM   2419  CG2 VAL C 598     -22.112   5.345 -22.762  1.00 11.22           C  
ATOM   2420  H   VAL C 598     -23.355   6.898 -20.944  1.00  0.00           H  
ATOM   2421  HA  VAL C 598     -24.256   4.196 -21.237  1.00  0.00           H  
ATOM   2422  HB  VAL C 598     -21.413   5.185 -20.779  1.00  0.00           H  
ATOM   2423 HG11 VAL C 598     -20.747   3.136 -22.083  1.00  0.00           H  
ATOM   2424 HG12 VAL C 598     -21.478   2.740 -20.545  1.00  0.00           H  
ATOM   2425 HG13 VAL C 598     -22.415   2.582 -22.025  1.00  0.00           H  
ATOM   2426 HG21 VAL C 598     -21.187   5.127 -23.296  1.00  0.00           H  
ATOM   2427 HG22 VAL C 598     -22.951   5.039 -23.387  1.00  0.00           H  
ATOM   2428 HG23 VAL C 598     -22.152   6.424 -22.645  1.00  0.00           H  
ATOM   2429  N   LYS C 599     -24.107   3.181 -18.962  1.00 13.62           N  
ATOM   2430  CA  LYS C 599     -24.065   2.483 -17.681  1.00 14.39           C  
ATOM   2431  C   LYS C 599     -22.679   1.856 -17.480  1.00 13.88           C  
ATOM   2432  O   LYS C 599     -22.257   1.030 -18.290  1.00 13.22           O  
ATOM   2433  CB  LYS C 599     -25.202   1.446 -17.616  1.00 15.30           C  
ATOM   2434  CG  LYS C 599     -26.595   2.101 -17.650  1.00 17.25           C  
ATOM   2435  CD  LYS C 599     -27.744   1.090 -17.552  1.00 18.13           C  
ATOM   2436  CE  LYS C 599     -29.118   1.774 -17.644  1.00 18.22           C  
ATOM   2437  NZ  LYS C 599     -30.223   0.806 -17.529  1.00 18.34           N1+
ATOM   2438  H   LYS C 599     -24.697   2.771 -19.671  1.00  0.00           H  
ATOM   2439  HA  LYS C 599     -24.237   3.221 -16.894  1.00  0.00           H  
ATOM   2440  HB3 LYS C 599     -25.109   0.868 -16.695  1.00  0.00           H  
ATOM   2441  HB2 LYS C 599     -25.106   0.733 -18.437  1.00  0.00           H  
ATOM   2442  HG3 LYS C 599     -26.709   2.676 -18.570  1.00  0.00           H  
ATOM   2443  HG2 LYS C 599     -26.676   2.819 -16.833  1.00  0.00           H  
ATOM   2444  HD3 LYS C 599     -27.660   0.545 -16.610  1.00  0.00           H  
ATOM   2445  HD2 LYS C 599     -27.641   0.350 -18.347  1.00  0.00           H  
ATOM   2446  HE3 LYS C 599     -29.215   2.302 -18.593  1.00  0.00           H  
ATOM   2447  HE2 LYS C 599     -29.224   2.516 -16.851  1.00  0.00           H  
ATOM   2448  HZ1 LYS C 599     -30.166   0.331 -16.639  1.00  0.00           H  
ATOM   2449  HZ2 LYS C 599     -31.106   1.291 -17.595  1.00  0.00           H  
ATOM   2450  HZ3 LYS C 599     -30.157   0.128 -18.275  1.00  0.00           H  
ATOM   2451  N   VAL C 600     -21.989   2.334 -16.437  1.00 15.13           N  
ATOM   2452  CA  VAL C 600     -20.579   2.079 -16.181  1.00 16.64           C  
ATOM   2453  C   VAL C 600     -20.409   1.375 -14.828  1.00 16.81           C  
ATOM   2454  O   VAL C 600     -21.130   1.681 -13.876  1.00 16.51           O  
ATOM   2455  CB  VAL C 600     -19.786   3.421 -16.188  1.00 17.64           C  
ATOM   2456  CG1 VAL C 600     -20.242   4.453 -15.134  1.00 17.67           C  
ATOM   2457  CG2 VAL C 600     -18.266   3.223 -16.076  1.00 18.65           C  
ATOM   2458  H   VAL C 600     -22.426   3.003 -15.820  1.00  0.00           H  
ATOM   2459  HA  VAL C 600     -20.165   1.433 -16.959  1.00  0.00           H  
ATOM   2460  HB  VAL C 600     -19.968   3.873 -17.164  1.00  0.00           H  
ATOM   2461 HG11 VAL C 600     -19.721   5.401 -15.275  1.00  0.00           H  
ATOM   2462 HG12 VAL C 600     -21.309   4.663 -15.211  1.00  0.00           H  
ATOM   2463 HG13 VAL C 600     -20.036   4.123 -14.116  1.00  0.00           H  
ATOM   2464 HG21 VAL C 600     -17.735   4.156 -16.264  1.00  0.00           H  
ATOM   2465 HG22 VAL C 600     -17.984   2.881 -15.083  1.00  0.00           H  
ATOM   2466 HG23 VAL C 600     -17.903   2.486 -16.788  1.00  0.00           H  
ATOM   2467  N   GLU C 601     -19.433   0.459 -14.776  1.00 17.74           N  
ATOM   2468  CA  GLU C 601     -19.027  -0.213 -13.551  1.00 20.22           C  
ATOM   2469  C   GLU C 601     -17.936   0.592 -12.841  1.00 18.57           C  
ATOM   2470  O   GLU C 601     -16.966   1.012 -13.474  1.00 19.55           O  
ATOM   2471  CB  GLU C 601     -18.562  -1.651 -13.870  1.00 22.83           C  
ATOM   2472  CG  GLU C 601     -19.689  -2.565 -14.411  1.00 24.67           C  
ATOM   2473  CD  GLU C 601     -20.880  -2.774 -13.456  1.00 24.36           C  
ATOM   2474  OE1 GLU C 601     -20.664  -2.778 -12.222  1.00 22.43           O  
ATOM   2475  OE2 GLU C 601     -22.003  -2.931 -13.983  1.00 26.85           O1-
ATOM   2476  H   GLU C 601     -18.882   0.260 -15.598  1.00  0.00           H  
ATOM   2477  HA  GLU C 601     -19.880  -0.266 -12.874  1.00  0.00           H  
ATOM   2478  HB3 GLU C 601     -18.113  -2.105 -12.984  1.00  0.00           H  
ATOM   2479  HB2 GLU C 601     -17.762  -1.616 -14.610  1.00  0.00           H  
ATOM   2480  HG3 GLU C 601     -19.272  -3.547 -14.637  1.00  0.00           H  
ATOM   2481  HG2 GLU C 601     -20.049  -2.170 -15.362  1.00  0.00           H  
ATOM   2482  N   LYS C 602     -18.123   0.751 -11.521  1.00 16.20           N  
ATOM   2483  CA  LYS C 602     -17.154   1.294 -10.568  1.00 14.53           C  
ATOM   2484  C   LYS C 602     -15.843   0.483 -10.628  1.00 13.05           C  
ATOM   2485  O   LYS C 602     -15.898  -0.729 -10.411  1.00 12.30           O  
ATOM   2486  CB  LYS C 602     -17.790   1.199  -9.165  1.00 15.32           C  
ATOM   2487  CG  LYS C 602     -18.702   2.390  -8.816  1.00 17.21           C  
ATOM   2488  CD  LYS C 602     -19.846   2.037  -7.844  1.00 19.25           C  
ATOM   2489  CE  LYS C 602     -19.450   1.290  -6.552  1.00 20.18           C  
ATOM   2490  NZ  LYS C 602     -18.696   2.126  -5.605  1.00 22.69           N1+
ATOM   2491  H   LYS C 602     -18.962   0.370 -11.109  1.00  0.00           H  
ATOM   2492  HA  LYS C 602     -17.014   2.343 -10.826  1.00  0.00           H  
ATOM   2493  HB3 LYS C 602     -17.014   1.161  -8.402  1.00  0.00           H  
ATOM   2494  HB2 LYS C 602     -18.327   0.253  -9.077  1.00  0.00           H  
ATOM   2495  HG3 LYS C 602     -19.145   2.796  -9.726  1.00  0.00           H  
ATOM   2496  HG2 LYS C 602     -18.099   3.199  -8.400  1.00  0.00           H  
ATOM   2497  HD3 LYS C 602     -20.572   1.426  -8.382  1.00  0.00           H  
ATOM   2498  HD2 LYS C 602     -20.383   2.951  -7.584  1.00  0.00           H  
ATOM   2499  HE3 LYS C 602     -18.872   0.394  -6.774  1.00  0.00           H  
ATOM   2500  HE2 LYS C 602     -20.352   0.953  -6.041  1.00  0.00           H  
ATOM   2501  HZ1 LYS C 602     -18.446   1.581  -4.791  1.00  0.00           H  
ATOM   2502  HZ2 LYS C 602     -17.852   2.468  -6.044  1.00  0.00           H  
ATOM   2503  HZ3 LYS C 602     -19.255   2.918  -5.322  1.00  0.00           H  
ATOM   2504  N   PRO C 603     -14.704   1.152 -10.939  1.00 12.35           N  
ATOM   2505  CA  PRO C 603     -13.426   0.473 -11.235  1.00 11.50           C  
ATOM   2506  C   PRO C 603     -12.793  -0.231 -10.021  1.00 10.47           C  
ATOM   2507  O   PRO C 603     -11.946  -1.106 -10.181  1.00 10.89           O  
ATOM   2508  CB  PRO C 603     -12.539   1.610 -11.770  1.00 11.49           C  
ATOM   2509  CG  PRO C 603     -13.045   2.860 -11.069  1.00 11.88           C  
ATOM   2510  CD  PRO C 603     -14.544   2.609 -10.972  1.00 11.70           C  
ATOM   2511  HA  PRO C 603     -13.574  -0.279 -12.013  1.00  0.00           H  
ATOM   2512  HB3 PRO C 603     -12.691   1.709 -12.847  1.00  0.00           H  
ATOM   2513  HB2 PRO C 603     -11.473   1.447 -11.611  1.00  0.00           H  
ATOM   2514  HG3 PRO C 603     -12.804   3.781 -11.600  1.00  0.00           H  
ATOM   2515  HG2 PRO C 603     -12.610   2.927 -10.071  1.00  0.00           H  
ATOM   2516  HD2 PRO C 603     -14.975   3.107 -10.108  1.00  0.00           H  
ATOM   2517  HD3 PRO C 603     -15.049   2.998 -11.849  1.00  0.00           H  
ATOM   2518  N   THR C 604     -13.242   0.157  -8.830  1.00  9.57      DIC  N  
ATOM   2519  CA  THR C 604     -12.941  -0.460  -7.547  1.00  9.40      DIC  C  
ATOM   2520  C   THR C 604     -14.190  -0.328  -6.646  1.00  9.00      DIC  C  
ATOM   2521  O   THR C 604     -15.011   0.562  -6.874  1.00  8.38      DIC  O  
ATOM   2522  CB  THR C 604     -11.671   0.172  -6.905  1.00  9.83      DIC  C  
ATOM   2523  OG1 THR C 604     -11.382  -0.412  -5.650  1.00 10.39      DIC  O  
ATOM   2524  CG2 THR C 604     -11.746   1.692  -6.684  1.00 10.05      DIC  C  
ATOM   2525  H   THR C 604     -13.961   0.865  -8.793  1.00  0.00           H  
ATOM   2526  HA  THR C 604     -12.763  -1.526  -7.705  1.00  0.00           H  
ATOM   2527  HB  THR C 604     -10.817  -0.037  -7.552  1.00  0.00           H  
ATOM   2528  HG1 THR C 604     -11.571   0.230  -4.956  1.00  0.00           H  
ATOM   2529 HG21 THR C 604     -10.830   2.068  -6.226  1.00  0.00           H  
ATOM   2530 HG22 THR C 604     -11.872   2.220  -7.628  1.00  0.00           H  
ATOM   2531 HG23 THR C 604     -12.573   1.971  -6.035  1.00  0.00           H  
ATOM   2532  N   ALA C 605     -14.343  -1.236  -5.667  1.00  9.33      DIC  N  
ATOM   2533  CA  ALA C 605     -15.524  -1.349  -4.797  1.00  9.54      DIC  C  
ATOM   2534  C   ALA C 605     -15.876  -0.085  -3.987  1.00  9.73      DIC  C  
ATOM   2535  O   ALA C 605     -17.052   0.132  -3.696  1.00  9.51      DIC  O  
ATOM   2536  CB  ALA C 605     -15.327  -2.545  -3.855  1.00  9.34      DIC  C  
ATOM   2537  H   ALA C 605     -13.621  -1.928  -5.526  1.00  0.00           H  
ATOM   2538  HA  ALA C 605     -16.378  -1.565  -5.443  1.00  0.00           H  
ATOM   2539  HB1 ALA C 605     -16.193  -2.688  -3.207  1.00  0.00           H  
ATOM   2540  HB2 ALA C 605     -15.185  -3.469  -4.417  1.00  0.00           H  
ATOM   2541  HB3 ALA C 605     -14.453  -2.409  -3.215  1.00  0.00           H  
ATOM   2542  N   ASP C 606     -14.853   0.723  -3.670  1.00  9.79      DIC  N  
ATOM   2543  CA  ASP C 606     -14.924   1.964  -2.894  1.00  9.75      DIC  C  
ATOM   2544  C   ASP C 606     -14.881   3.233  -3.775  1.00 10.41      DIC  C  
ATOM   2545  O   ASP C 606     -14.845   4.329  -3.216  1.00 10.85      DIC  O  
ATOM   2546  CB  ASP C 606     -13.826   2.017  -1.793  1.00  9.22      DIC  C  
ATOM   2547  CG  ASP C 606     -12.342   1.903  -2.211  1.00  9.21      DIC  C  
ATOM   2548  OD1 ASP C 606     -12.044   1.539  -3.371  1.00  9.13      DIC  O  
ATOM   2549  OD2 ASP C 606     -11.502   2.116  -1.311  1.00  8.93      DIC  O1-
ATOM   2550  H   ASP C 606     -13.918   0.466  -3.958  1.00  0.00           H  
ATOM   2551  HA  ASP C 606     -15.885   1.998  -2.380  1.00  0.00           H  
ATOM   2552  HB3 ASP C 606     -14.007   1.181  -1.116  1.00  0.00           H  
ATOM   2553  HB2 ASP C 606     -13.960   2.908  -1.176  1.00  0.00           H  
ATOM   2554  N   ALA C 607     -14.886   3.085  -5.114  1.00 10.49      DIC  N  
ATOM   2555  CA  ALA C 607     -14.852   4.191  -6.076  1.00 11.27      DIC  C  
ATOM   2556  C   ALA C 607     -16.052   5.136  -5.936  1.00 13.61      DIC  C  
ATOM   2557  O   ALA C 607     -17.175   4.669  -5.751  1.00 13.07      DIC  O  
ATOM   2558  CB  ALA C 607     -14.846   3.627  -7.505  1.00  9.90      DIC  C  
ATOM   2559  H   ALA C 607     -14.908   2.155  -5.508  1.00  0.00           H  
ATOM   2560  HA  ALA C 607     -13.930   4.752  -5.913  1.00  0.00           H  
ATOM   2561  HB1 ALA C 607     -14.830   4.426  -8.245  1.00  0.00           H  
ATOM   2562  HB2 ALA C 607     -13.977   3.002  -7.693  1.00  0.00           H  
ATOM   2563  HB3 ALA C 607     -15.733   3.027  -7.701  1.00  0.00           H  
ATOM   2564  N   GLU C 608     -15.801   6.439  -6.111  1.00 17.29           N  
ATOM   2565  CA  GLU C 608     -16.856   7.431  -6.323  1.00 19.34           C  
ATOM   2566  C   GLU C 608     -17.256   7.447  -7.815  1.00 19.86           C  
ATOM   2567  O   GLU C 608     -16.739   6.658  -8.610  1.00 22.34           O  
ATOM   2568  CB  GLU C 608     -16.365   8.806  -5.797  1.00 23.94           C  
ATOM   2569  CG  GLU C 608     -17.326   9.449  -4.772  1.00 28.49           C  
ATOM   2570  CD  GLU C 608     -17.392   8.689  -3.437  1.00 34.65           C  
ATOM   2571  OE1 GLU C 608     -16.412   8.796  -2.666  1.00 40.27           O  
ATOM   2572  OE2 GLU C 608     -18.425   8.022  -3.202  1.00 35.74           O1-
ATOM   2573  H   GLU C 608     -14.853   6.756  -6.247  1.00  0.00           H  
ATOM   2574  HA  GLU C 608     -17.747   7.129  -5.773  1.00  0.00           H  
ATOM   2575  HB3 GLU C 608     -16.229   9.506  -6.622  1.00  0.00           H  
ATOM   2576  HB2 GLU C 608     -15.374   8.719  -5.347  1.00  0.00           H  
ATOM   2577  HG3 GLU C 608     -18.324   9.536  -5.205  1.00  0.00           H  
ATOM   2578  HG2 GLU C 608     -17.002  10.470  -4.568  1.00  0.00           H  
ATOM   2579  N   ALA C 609     -18.200   8.328  -8.179  1.00 18.67           N  
ATOM   2580  CA  ALA C 609     -18.645   8.499  -9.564  1.00 16.95           C  
ATOM   2581  C   ALA C 609     -17.538   9.076 -10.464  1.00 17.29           C  
ATOM   2582  O   ALA C 609     -16.719   9.869  -9.993  1.00 19.76           O  
ATOM   2583  CB  ALA C 609     -19.880   9.409  -9.578  1.00 14.31           C  
ATOM   2584  H   ALA C 609     -18.601   8.951  -7.493  1.00  0.00           H  
ATOM   2585  HA  ALA C 609     -18.935   7.521  -9.952  1.00  0.00           H  
ATOM   2586  HB1 ALA C 609     -20.256   9.551 -10.592  1.00  0.00           H  
ATOM   2587  HB2 ALA C 609     -20.690   8.979  -8.989  1.00  0.00           H  
ATOM   2588  HB3 ALA C 609     -19.656  10.394  -9.166  1.00  0.00           H  
ATOM   2589  N   TYR C 610     -17.555   8.692 -11.746  1.00 14.84           N  
ATOM   2590  CA  TYR C 610     -16.631   9.216 -12.750  1.00 13.50           C  
ATOM   2591  C   TYR C 610     -16.869  10.711 -13.000  1.00 14.29           C  
ATOM   2592  O   TYR C 610     -18.015  11.141 -13.135  1.00 13.82           O  
ATOM   2593  CB  TYR C 610     -16.741   8.431 -14.064  1.00 12.30           C  
ATOM   2594  CG  TYR C 610     -16.251   6.993 -14.012  1.00 12.84           C  
ATOM   2595  CD1 TYR C 610     -14.966   6.665 -14.493  1.00 12.58           C  
ATOM   2596  CE1 TYR C 610     -14.562   5.317 -14.576  1.00 11.89           C  
ATOM   2597  CZ  TYR C 610     -15.433   4.294 -14.155  1.00 13.14           C  
ATOM   2598  OH  TYR C 610     -15.079   2.984 -14.321  1.00 12.26           O  
ATOM   2599  CE2 TYR C 610     -16.675   4.628 -13.581  1.00 12.70           C  
ATOM   2600  CD2 TYR C 610     -17.094   5.970 -13.532  1.00 13.03           C  
ATOM   2601  H   TYR C 610     -18.274   8.072 -12.077  1.00  0.00           H  
ATOM   2602  HA  TYR C 610     -15.627   9.075 -12.359  1.00  0.00           H  
ATOM   2603  HB3 TYR C 610     -16.146   8.949 -14.818  1.00  0.00           H  
ATOM   2604  HB2 TYR C 610     -17.765   8.453 -14.438  1.00  0.00           H  
ATOM   2605  HD1 TYR C 610     -14.307   7.439 -14.861  1.00  0.00           H  
ATOM   2606  HE1 TYR C 610     -13.597   5.068 -14.995  1.00  0.00           H  
ATOM   2607  HH  TYR C 610     -15.765   2.340 -14.078  1.00  0.00           H  
ATOM   2608  HE2 TYR C 610     -17.338   3.858 -13.218  1.00  0.00           H  
ATOM   2609  HD2 TYR C 610     -18.077   6.201 -13.151  1.00  0.00           H  
ATOM   2610  N   VAL C 611     -15.771  11.461 -13.045  1.00 14.11           N  
ATOM   2611  CA  VAL C 611     -15.752  12.905 -13.234  1.00 13.65           C  
ATOM   2612  C   VAL C 611     -15.694  13.224 -14.738  1.00 12.21           C  
ATOM   2613  O   VAL C 611     -14.860  12.669 -15.455  1.00 10.71           O  
ATOM   2614  CB  VAL C 611     -14.529  13.540 -12.512  1.00 13.83           C  
ATOM   2615  CG1 VAL C 611     -14.338  15.044 -12.782  1.00 13.49           C  
ATOM   2616  CG2 VAL C 611     -14.592  13.295 -10.993  1.00 12.82           C  
ATOM   2617  H   VAL C 611     -14.868  11.014 -12.941  1.00  0.00           H  
ATOM   2618  HA  VAL C 611     -16.661  13.338 -12.809  1.00  0.00           H  
ATOM   2619  HB  VAL C 611     -13.632  13.045 -12.878  1.00  0.00           H  
ATOM   2620 HG11 VAL C 611     -13.515  15.451 -12.194  1.00  0.00           H  
ATOM   2621 HG12 VAL C 611     -14.096  15.226 -13.825  1.00  0.00           H  
ATOM   2622 HG13 VAL C 611     -15.236  15.612 -12.537  1.00  0.00           H  
ATOM   2623 HG21 VAL C 611     -13.743  13.748 -10.482  1.00  0.00           H  
ATOM   2624 HG22 VAL C 611     -15.500  13.717 -10.561  1.00  0.00           H  
ATOM   2625 HG23 VAL C 611     -14.575  12.230 -10.756  1.00  0.00           H  
ATOM   2626  N   PHE C 612     -16.588  14.128 -15.163  1.00 11.92           N  
ATOM   2627  CA  PHE C 612     -16.686  14.654 -16.520  1.00 13.13           C  
ATOM   2628  C   PHE C 612     -16.452  16.163 -16.431  1.00 12.71           C  
ATOM   2629  O   PHE C 612     -17.168  16.833 -15.685  1.00 12.68           O  
ATOM   2630  CB  PHE C 612     -18.095  14.385 -17.086  1.00 12.97           C  
ATOM   2631  CG  PHE C 612     -18.478  12.927 -17.258  1.00 13.42           C  
ATOM   2632  CD1 PHE C 612     -18.949  12.181 -16.156  1.00 13.69           C  
ATOM   2633  CE1 PHE C 612     -19.256  10.836 -16.306  1.00 13.95           C  
ATOM   2634  CZ  PHE C 612     -19.093  10.218 -17.538  1.00 14.23           C  
ATOM   2635  CD2 PHE C 612     -18.254  12.269 -18.485  1.00 14.03           C  
ATOM   2636  CE2 PHE C 612     -18.584  10.928 -18.618  1.00 14.48           C  
ATOM   2637  H   PHE C 612     -17.226  14.535 -14.496  1.00  0.00           H  
ATOM   2638  HA  PHE C 612     -15.943  14.202 -17.179  1.00  0.00           H  
ATOM   2639  HB3 PHE C 612     -18.194  14.872 -18.058  1.00  0.00           H  
ATOM   2640  HB2 PHE C 612     -18.839  14.854 -16.442  1.00  0.00           H  
ATOM   2641  HD1 PHE C 612     -19.082  12.655 -15.194  1.00  0.00           H  
ATOM   2642  HE1 PHE C 612     -19.629  10.272 -15.464  1.00  0.00           H  
ATOM   2643  HZ  PHE C 612     -19.350   9.175 -17.656  1.00  0.00           H  
ATOM   2644  HD2 PHE C 612     -17.848  12.809 -19.327  1.00  0.00           H  
ATOM   2645  HE2 PHE C 612     -18.441  10.430 -19.563  1.00  0.00           H  
ATOM   2646  N   THR C 613     -15.469  16.666 -17.190  1.00 13.64           N  
ATOM   2647  CA  THR C 613     -15.103  18.084 -17.209  1.00 14.10           C  
ATOM   2648  C   THR C 613     -15.151  18.636 -18.653  1.00 13.79           C  
ATOM   2649  O   THR C 613     -15.172  17.842 -19.598  1.00 14.83           O  
ATOM   2650  CB  THR C 613     -13.682  18.298 -16.609  1.00 14.51           C  
ATOM   2651  OG1 THR C 613     -12.645  17.895 -17.483  1.00 14.57           O  
ATOM   2652  CG2 THR C 613     -13.496  17.634 -15.240  1.00 12.87           C  
ATOM   2653  H   THR C 613     -14.923  16.061 -17.786  1.00  0.00           H  
ATOM   2654  HA  THR C 613     -15.815  18.645 -16.606  1.00  0.00           H  
ATOM   2655  HB  THR C 613     -13.536  19.363 -16.443  1.00  0.00           H  
ATOM   2656  HG1 THR C 613     -11.807  17.944 -17.006  1.00  0.00           H  
ATOM   2657 HG21 THR C 613     -12.651  18.059 -14.705  1.00  0.00           H  
ATOM   2658 HG22 THR C 613     -14.373  17.773 -14.608  1.00  0.00           H  
ATOM   2659 HG23 THR C 613     -13.319  16.566 -15.351  1.00  0.00           H  
ATOM   2660  N   PRO C 614     -15.108  19.984 -18.818  1.00 12.84           N  
ATOM   2661  CA  PRO C 614     -14.929  20.627 -20.138  1.00 12.69           C  
ATOM   2662  C   PRO C 614     -13.618  20.302 -20.879  1.00 12.86           C  
ATOM   2663  O   PRO C 614     -13.521  20.611 -22.064  1.00 12.01           O  
ATOM   2664  CB  PRO C 614     -15.028  22.135 -19.842  1.00 12.26           C  
ATOM   2665  CG  PRO C 614     -15.796  22.224 -18.538  1.00 11.99           C  
ATOM   2666  CD  PRO C 614     -15.307  21.001 -17.780  1.00 12.62           C  
ATOM   2667  HA  PRO C 614     -15.771  20.328 -20.764  1.00  0.00           H  
ATOM   2668  HB3 PRO C 614     -15.515  22.689 -20.645  1.00  0.00           H  
ATOM   2669  HB2 PRO C 614     -14.036  22.568 -19.700  1.00  0.00           H  
ATOM   2670  HG3 PRO C 614     -16.865  22.127 -18.737  1.00  0.00           H  
ATOM   2671  HG2 PRO C 614     -15.636  23.160 -18.003  1.00  0.00           H  
ATOM   2672  HD2 PRO C 614     -14.352  21.224 -17.304  1.00  0.00           H  
ATOM   2673  HD3 PRO C 614     -16.028  20.728 -17.011  1.00  0.00           H  
ATOM   2674  N   ASN C 615     -12.649  19.677 -20.190  1.00 14.66           N  
ATOM   2675  CA  ASN C 615     -11.381  19.216 -20.754  1.00 16.38           C  
ATOM   2676  C   ASN C 615     -11.485  17.817 -21.396  1.00 16.70           C  
ATOM   2677  O   ASN C 615     -10.449  17.262 -21.756  1.00 16.10           O  
ATOM   2678  CB  ASN C 615     -10.291  19.237 -19.661  1.00 18.64           C  
ATOM   2679  CG  ASN C 615     -10.076  20.616 -19.020  1.00 20.99           C  
ATOM   2680  OD1 ASN C 615      -9.964  21.619 -19.717  1.00 20.62           O  
ATOM   2681  ND2 ASN C 615      -9.990  20.678 -17.692  1.00 20.48           N  
ATOM   2682  H   ASN C 615     -12.804  19.441 -19.220  1.00  0.00           H  
ATOM   2683  HA  ASN C 615     -11.071  19.892 -21.553  1.00  0.00           H  
ATOM   2684  HB3 ASN C 615      -9.350  18.934 -20.113  1.00  0.00           H  
ATOM   2685  HB2 ASN C 615     -10.506  18.497 -18.891  1.00  0.00           H  
ATOM   2686 HD22 ASN C 615      -9.830  21.562 -17.233  1.00  0.00           H  
ATOM   2687 HD21 ASN C 615     -10.037  19.832 -17.130  1.00  0.00           H  
ATOM   2688  N   MET C 616     -12.707  17.274 -21.536  1.00 16.77           N  
ATOM   2689  CA  MET C 616     -12.987  15.972 -22.135  1.00 17.15           C  
ATOM   2690  C   MET C 616     -13.970  16.146 -23.302  1.00 17.32           C  
ATOM   2691  O   MET C 616     -15.093  16.608 -23.095  1.00 18.84           O  
ATOM   2692  CB  MET C 616     -13.569  15.011 -21.077  1.00 17.00           C  
ATOM   2693  CG  MET C 616     -12.703  14.844 -19.822  1.00 17.22           C  
ATOM   2694  SD  MET C 616     -13.420  13.716 -18.602  1.00 17.87           S  
ATOM   2695  CE  MET C 616     -12.250  14.003 -17.255  1.00 15.45           C  
ATOM   2696  H   MET C 616     -13.515  17.781 -21.200  1.00  0.00           H  
ATOM   2697  HA  MET C 616     -12.066  15.526 -22.512  1.00  0.00           H  
ATOM   2698  HB3 MET C 616     -13.710  14.030 -21.531  1.00  0.00           H  
ATOM   2699  HB2 MET C 616     -14.561  15.346 -20.770  1.00  0.00           H  
ATOM   2700  HG3 MET C 616     -12.562  15.807 -19.331  1.00  0.00           H  
ATOM   2701  HG2 MET C 616     -11.713  14.480 -20.096  1.00  0.00           H  
ATOM   2702  HE1 MET C 616     -12.414  13.299 -16.440  1.00  0.00           H  
ATOM   2703  HE2 MET C 616     -11.239  13.874 -17.633  1.00  0.00           H  
ATOM   2704  HE3 MET C 616     -12.347  15.017 -16.870  1.00  0.00           H  
ATOM   2705  N   ILE C 617     -13.533  15.735 -24.500  1.00 17.65           N  
ATOM   2706  CA  ILE C 617     -14.357  15.574 -25.696  1.00 16.24           C  
ATOM   2707  C   ILE C 617     -14.997  14.179 -25.631  1.00 17.52           C  
ATOM   2708  O   ILE C 617     -14.266  13.202 -25.489  1.00 17.41           O  
ATOM   2709  CB  ILE C 617     -13.491  15.616 -26.996  1.00 15.62           C  
ATOM   2710  CG1 ILE C 617     -12.699  16.930 -27.154  1.00 14.50           C  
ATOM   2711  CG2 ILE C 617     -14.277  15.319 -28.295  1.00 15.13           C  
ATOM   2712  CD1 ILE C 617     -11.384  16.734 -27.921  1.00 14.71           C  
ATOM   2713  H   ILE C 617     -12.590  15.370 -24.576  1.00  0.00           H  
ATOM   2714  HA  ILE C 617     -15.127  16.347 -25.738  1.00  0.00           H  
ATOM   2715  HB  ILE C 617     -12.745  14.828 -26.904  1.00  0.00           H  
ATOM   2716 HG13 ILE C 617     -12.448  17.345 -26.181  1.00  0.00           H  
ATOM   2717 HG12 ILE C 617     -13.314  17.687 -27.642  1.00  0.00           H  
ATOM   2718 HG21 ILE C 617     -13.644  15.415 -29.177  1.00  0.00           H  
ATOM   2719 HG22 ILE C 617     -14.673  14.305 -28.320  1.00  0.00           H  
ATOM   2720 HG23 ILE C 617     -15.112  16.010 -28.416  1.00  0.00           H  
ATOM   2721 HD11 ILE C 617     -10.915  17.695 -28.129  1.00  0.00           H  
ATOM   2722 HD12 ILE C 617     -10.680  16.138 -27.339  1.00  0.00           H  
ATOM   2723 HD13 ILE C 617     -11.532  16.228 -28.874  1.00  0.00           H  
ATOM   2724  N   CYS C 618     -16.326  14.102 -25.787  1.00 18.42           N  
ATOM   2725  CA  CYS C 618     -17.028  12.837 -26.003  1.00 18.78           C  
ATOM   2726  C   CYS C 618     -17.070  12.549 -27.517  1.00 18.51           C  
ATOM   2727  O   CYS C 618     -17.287  13.480 -28.291  1.00 18.16           O  
ATOM   2728  CB  CYS C 618     -18.425  12.928 -25.358  1.00 19.62           C  
ATOM   2729  SG  CYS C 618     -19.435  11.422 -25.409  1.00 20.55           S  
ATOM   2730  H   CYS C 618     -16.870  14.942 -25.918  1.00  0.00           H  
ATOM   2731  HA  CYS C 618     -16.493  12.035 -25.498  1.00  0.00           H  
ATOM   2732  HB3 CYS C 618     -18.999  13.730 -25.817  1.00  0.00           H  
ATOM   2733  HB2 CYS C 618     -18.314  13.200 -24.308  1.00  0.00           H  
ATOM   2734  N   ALA C 619     -16.841  11.299 -27.937  1.00 18.86           N  
ATOM   2735  CA  ALA C 619     -16.905  10.884 -29.343  1.00 19.01           C  
ATOM   2736  C   ALA C 619     -17.185   9.378 -29.436  1.00 20.17           C  
ATOM   2737  O   ALA C 619     -16.784   8.639 -28.535  1.00 21.11           O  
ATOM   2738  CB  ALA C 619     -15.603  11.258 -30.080  1.00 18.22           C  
ATOM   2739  H   ALA C 619     -16.595  10.574 -27.267  1.00  0.00           H  
ATOM   2740  HA  ALA C 619     -17.742  11.399 -29.819  1.00  0.00           H  
ATOM   2741  HB1 ALA C 619     -15.669  11.020 -31.141  1.00  0.00           H  
ATOM   2742  HB2 ALA C 619     -15.385  12.323 -30.001  1.00  0.00           H  
ATOM   2743  HB3 ALA C 619     -14.745  10.720 -29.685  1.00  0.00           H  
ATOM   2744  N   GLY C 620     -17.850   8.960 -30.519  1.00 20.00           N  
ATOM   2745  CA  GLY C 620     -18.325   7.594 -30.742  1.00 23.57           C  
ATOM   2746  C   GLY C 620     -19.754   7.647 -31.296  1.00 27.50           C  
ATOM   2747  O   GLY C 620     -20.190   8.670 -31.826  1.00 31.17           O  
ATOM   2748  H   GLY C 620     -18.117   9.646 -31.214  1.00  0.00           H  
ATOM   2749  HA3 GLY C 620     -18.319   7.005 -29.823  1.00  0.00           H  
ATOM   2750  HA2 GLY C 620     -17.674   7.088 -31.450  1.00  0.00           H  
ATOM   2751  N   GLY C 621     -20.484   6.530 -31.147  1.00 30.64           N  
ATOM   2752  CA  GLY C 621     -21.901   6.430 -31.486  1.00 34.57           C  
ATOM   2753  C   GLY C 621     -22.077   5.418 -32.614  1.00 42.87           C  
ATOM   2754  O   GLY C 621     -22.310   4.240 -32.339  1.00 44.25           O  
ATOM   2755  H   GLY C 621     -20.066   5.720 -30.709  1.00  0.00           H  
ATOM   2756  HA3 GLY C 621     -22.346   7.386 -31.765  1.00  0.00           H  
ATOM   2757  HA2 GLY C 621     -22.442   6.078 -30.608  1.00  0.00           H  
ATOM   2758  N   GLU C 622     -22.017   5.902 -33.868  1.00 54.30           N  
ATOM   2759  CA  GLU C 622     -22.347   5.169 -35.097  1.00 66.73           C  
ATOM   2760  C   GLU C 622     -21.564   3.852 -35.231  1.00 63.55           C  
ATOM   2761  O   GLU C 622     -20.334   3.864 -35.168  1.00 56.93           O  
ATOM   2762  CB  GLU C 622     -22.126   6.031 -36.375  1.00 78.16           C  
ATOM   2763  CG  GLU C 622     -22.012   7.569 -36.236  1.00 72.70           C  
ATOM   2764  CD  GLU C 622     -23.295   8.354 -35.908  1.00 73.80           C  
ATOM   2765  OE1 GLU C 622     -23.300   9.563 -36.228  1.00 73.78           O  
ATOM   2766  OE2 GLU C 622     -24.243   7.765 -35.344  1.00 67.96           O1-
ATOM   2767  H   GLU C 622     -21.828   6.886 -33.998  1.00  0.00           H  
ATOM   2768  HA  GLU C 622     -23.413   4.942 -35.028  1.00  0.00           H  
ATOM   2769  HB3 GLU C 622     -22.942   5.819 -37.067  1.00  0.00           H  
ATOM   2770  HB2 GLU C 622     -21.233   5.699 -36.909  1.00  0.00           H  
ATOM   2771  HG3 GLU C 622     -21.621   7.956 -37.178  1.00  0.00           H  
ATOM   2772  HG2 GLU C 622     -21.255   7.809 -35.491  1.00  0.00           H  
ATOM   2773  N   LYS C 623     -22.309   2.752 -35.426  1.00 57.44           N  
ATOM   2774  CA  LYS C 623     -21.817   1.400 -35.716  1.00 51.35           C  
ATOM   2775  C   LYS C 623     -20.938   0.764 -34.613  1.00 46.78           C  
ATOM   2776  O   LYS C 623     -20.259  -0.225 -34.889  1.00 45.26           O  
ATOM   2777  CB  LYS C 623     -21.147   1.375 -37.119  1.00 50.61           C  
ATOM   2778  CG  LYS C 623     -21.490   0.135 -37.968  1.00 47.91           C  
ATOM   2779  CD  LYS C 623     -22.746   0.294 -38.853  1.00 46.62           C  
ATOM   2780  CE  LYS C 623     -24.055   0.558 -38.087  1.00 42.81           C  
ATOM   2781  NZ  LYS C 623     -25.208   0.704 -38.993  1.00 41.48           N1+
ATOM   2782  H   LYS C 623     -23.313   2.852 -35.425  1.00  0.00           H  
ATOM   2783  HA  LYS C 623     -22.705   0.770 -35.734  1.00  0.00           H  
ATOM   2784  HB3 LYS C 623     -20.065   1.464 -37.009  1.00  0.00           H  
ATOM   2785  HB2 LYS C 623     -21.432   2.256 -37.697  1.00  0.00           H  
ATOM   2786  HG3 LYS C 623     -21.597  -0.742 -37.328  1.00  0.00           H  
ATOM   2787  HG2 LYS C 623     -20.641  -0.082 -38.617  1.00  0.00           H  
ATOM   2788  HD3 LYS C 623     -22.855  -0.613 -39.451  1.00  0.00           H  
ATOM   2789  HD2 LYS C 623     -22.568   1.098 -39.569  1.00  0.00           H  
ATOM   2790  HE3 LYS C 623     -23.982   1.480 -37.512  1.00  0.00           H  
ATOM   2791  HE2 LYS C 623     -24.256  -0.253 -37.387  1.00  0.00           H  
ATOM   2792  HZ1 LYS C 623     -25.325  -0.145 -39.529  1.00  0.00           H  
ATOM   2793  HZ2 LYS C 623     -26.043   0.877 -38.452  1.00  0.00           H  
ATOM   2794  HZ3 LYS C 623     -25.048   1.479 -39.622  1.00  0.00           H  
ATOM   2795  N   GLY C 624     -20.985   1.314 -33.384  1.00 42.16           N  
ATOM   2796  CA  GLY C 624     -20.283   0.790 -32.211  1.00 36.39           C  
ATOM   2797  C   GLY C 624     -18.758   0.972 -32.277  1.00 34.13           C  
ATOM   2798  O   GLY C 624     -18.042   0.259 -31.577  1.00 32.34           O  
ATOM   2799  H   GLY C 624     -21.556   2.135 -33.238  1.00  0.00           H  
ATOM   2800  HA3 GLY C 624     -20.518  -0.267 -32.081  1.00  0.00           H  
ATOM   2801  HA2 GLY C 624     -20.653   1.308 -31.326  1.00  0.00           H  
ATOM   2802  N   MET C 625     -18.258   1.898 -33.114  1.00 31.06           N  
ATOM   2803  CA  MET C 625     -16.839   2.229 -33.221  1.00 29.77           C  
ATOM   2804  C   MET C 625     -16.363   2.993 -31.976  1.00 27.16           C  
ATOM   2805  O   MET C 625     -17.107   3.829 -31.457  1.00 28.05           O  
ATOM   2806  CB  MET C 625     -16.607   3.048 -34.500  1.00 33.99           C  
ATOM   2807  CG  MET C 625     -16.923   2.280 -35.790  1.00 35.55           C  
ATOM   2808  SD  MET C 625     -16.576   3.198 -37.314  1.00 36.92           S  
ATOM   2809  CE  MET C 625     -17.931   4.402 -37.291  1.00 38.50           C  
ATOM   2810  H   MET C 625     -18.891   2.454 -33.672  1.00  0.00           H  
ATOM   2811  HA  MET C 625     -16.282   1.296 -33.300  1.00  0.00           H  
ATOM   2812  HB3 MET C 625     -15.575   3.399 -34.538  1.00  0.00           H  
ATOM   2813  HB2 MET C 625     -17.241   3.932 -34.459  1.00  0.00           H  
ATOM   2814  HG3 MET C 625     -17.967   1.967 -35.810  1.00  0.00           H  
ATOM   2815  HG2 MET C 625     -16.330   1.370 -35.815  1.00  0.00           H  
ATOM   2816  HE1 MET C 625     -17.845   5.071 -38.146  1.00  0.00           H  
ATOM   2817  HE2 MET C 625     -18.892   3.892 -37.351  1.00  0.00           H  
ATOM   2818  HE3 MET C 625     -17.908   5.007 -36.385  1.00  0.00           H  
ATOM   2819  N   ASP C 626     -15.156   2.675 -31.502  1.00 23.90           N  
ATOM   2820  CA  ASP C 626     -14.587   3.301 -30.316  1.00 22.96           C  
ATOM   2821  C   ASP C 626     -13.129   2.853 -30.168  1.00 22.11           C  
ATOM   2822  O   ASP C 626     -12.748   1.785 -30.650  1.00 22.33           O  
ATOM   2823  CB  ASP C 626     -15.364   2.940 -29.019  1.00 22.87           C  
ATOM   2824  CG  ASP C 626     -15.235   3.906 -27.835  1.00 24.03           C  
ATOM   2825  OD1 ASP C 626     -14.746   5.045 -28.015  1.00 27.90           O  
ATOM   2826  OD2 ASP C 626     -15.696   3.500 -26.747  1.00 25.03           O1-
ATOM   2827  H   ASP C 626     -14.585   1.956 -31.941  1.00  0.00           H  
ATOM   2828  HA  ASP C 626     -14.605   4.376 -30.493  1.00  0.00           H  
ATOM   2829  HB3 ASP C 626     -15.031   1.952 -28.701  1.00  0.00           H  
ATOM   2830  HB2 ASP C 626     -16.429   2.834 -29.222  1.00  0.00           H  
ATOM   2831  N   SER C 627     -12.356   3.656 -29.437  1.00 22.43           N  
ATOM   2832  CA  SER C 627     -11.056   3.271 -28.912  1.00 24.12           C  
ATOM   2833  C   SER C 627     -11.223   2.426 -27.625  1.00 25.22           C  
ATOM   2834  O   SER C 627     -12.342   2.180 -27.163  1.00 27.45           O  
ATOM   2835  CB  SER C 627     -10.206   4.555 -28.758  1.00 22.75           C  
ATOM   2836  OG  SER C 627     -10.804   5.529 -27.915  1.00 21.72           O  
ATOM   2837  H   SER C 627     -12.790   4.445 -28.980  1.00  0.00           H  
ATOM   2838  HA  SER C 627     -10.556   2.630 -29.639  1.00  0.00           H  
ATOM   2839  HB3 SER C 627     -10.024   5.005 -29.734  1.00  0.00           H  
ATOM   2840  HB2 SER C 627      -9.224   4.310 -28.358  1.00  0.00           H  
ATOM   2841  HG  SER C 627     -11.299   6.168 -28.462  1.00  0.00           H  
ATOM   2842  N   CYS C 628     -10.107   1.959 -27.070  1.00 24.05           N  
ATOM   2843  CA  CYS C 628     -10.039   1.146 -25.868  1.00 24.43           C  
ATOM   2844  C   CYS C 628      -8.625   1.293 -25.279  1.00 21.51           C  
ATOM   2845  O   CYS C 628      -7.826   2.096 -25.771  1.00 20.30           O  
ATOM   2846  CB  CYS C 628     -10.434  -0.317 -26.196  1.00 31.68           C  
ATOM   2847  SG  CYS C 628     -11.043  -1.312 -24.797  1.00 44.24           S  
ATOM   2848  H   CYS C 628      -9.205   2.120 -27.509  1.00  0.00           H  
ATOM   2849  HA  CYS C 628     -10.734   1.559 -25.138  1.00  0.00           H  
ATOM   2850  HB3 CYS C 628      -9.593  -0.835 -26.661  1.00  0.00           H  
ATOM   2851  HB2 CYS C 628     -11.228  -0.335 -26.944  1.00  0.00           H  
ATOM   2852  N   LYS C 629      -8.325   0.537 -24.217  1.00 19.67           N  
ATOM   2853  CA  LYS C 629      -6.989   0.487 -23.624  1.00 19.48           C  
ATOM   2854  C   LYS C 629      -5.993  -0.121 -24.634  1.00 19.21           C  
ATOM   2855  O   LYS C 629      -6.344  -1.077 -25.333  1.00 19.12           O  
ATOM   2856  CB  LYS C 629      -7.052  -0.309 -22.305  1.00 19.87           C  
ATOM   2857  CG  LYS C 629      -5.845  -0.073 -21.378  1.00 21.11           C  
ATOM   2858  CD  LYS C 629      -5.988  -0.801 -20.030  0.70 22.29           C  
ATOM   2859  CE  LYS C 629      -4.909  -0.398 -19.009  1.00 24.69           C  
ATOM   2860  NZ  LYS C 629      -5.097  -1.094 -17.723  0.57 24.22           N1+
ATOM   2861  H   LYS C 629      -8.997  -0.138 -23.882  1.00  0.00           H  
ATOM   2862  HA  LYS C 629      -6.687   1.513 -23.399  1.00  0.00           H  
ATOM   2863  HB3 LYS C 629      -7.181  -1.374 -22.509  1.00  0.00           H  
ATOM   2864  HB2 LYS C 629      -7.943   0.004 -21.759  1.00  0.00           H  
ATOM   2865  HG3 LYS C 629      -5.738   0.999 -21.201  1.00  0.00           H  
ATOM   2866  HG2 LYS C 629      -4.924  -0.394 -21.869  1.00  0.00           H  
ATOM   2867  HD3 LYS C 629      -5.939  -1.877 -20.206  1.00  0.00           H  
ATOM   2868  HD2 LYS C 629      -6.979  -0.609 -19.615  1.00  0.00           H  
ATOM   2869  HE3 LYS C 629      -4.942   0.677 -18.826  1.00  0.00           H  
ATOM   2870  HE2 LYS C 629      -3.915  -0.629 -19.393  1.00  0.00           H  
ATOM   2871  HZ1 LYS C 629      -4.381  -0.825 -17.063  1.00  0.00           H  
ATOM   2872  HZ2 LYS C 629      -6.000  -0.861 -17.340  1.00  0.00           H  
ATOM   2873  HZ3 LYS C 629      -5.046  -2.092 -17.868  1.00  0.00           H  
ATOM   2874  N   GLY C 630      -4.804   0.480 -24.732  1.00 17.74           N  
ATOM   2875  CA  GLY C 630      -3.787   0.140 -25.728  1.00 17.24           C  
ATOM   2876  C   GLY C 630      -3.840   1.100 -26.926  1.00 17.61           C  
ATOM   2877  O   GLY C 630      -2.866   1.207 -27.668  1.00 17.86           O  
ATOM   2878  H   GLY C 630      -4.584   1.279 -24.139  1.00  0.00           H  
ATOM   2879  HA3 GLY C 630      -3.872  -0.891 -26.059  1.00  0.00           H  
ATOM   2880  HA2 GLY C 630      -2.811   0.232 -25.268  1.00  0.00           H  
ATOM   2881  N   ASP C 631      -4.948   1.836 -27.083  1.00 18.29           N  
ATOM   2882  CA  ASP C 631      -5.074   3.006 -27.963  1.00 19.45           C  
ATOM   2883  C   ASP C 631      -4.871   4.296 -27.148  1.00 19.48           C  
ATOM   2884  O   ASP C 631      -4.632   5.356 -27.721  1.00 19.75           O  
ATOM   2885  CB  ASP C 631      -6.447   3.059 -28.670  1.00 22.84           C  
ATOM   2886  CG  ASP C 631      -6.895   1.728 -29.282  1.00 29.33           C  
ATOM   2887  OD1 ASP C 631      -6.090   1.111 -30.009  1.00 28.75           O  
ATOM   2888  OD2 ASP C 631      -8.072   1.373 -29.081  1.00 31.89           O1-
ATOM   2889  H   ASP C 631      -5.753   1.647 -26.500  1.00  0.00           H  
ATOM   2890  HA  ASP C 631      -4.295   2.986 -28.727  1.00  0.00           H  
ATOM   2891  HB3 ASP C 631      -6.415   3.797 -29.473  1.00  0.00           H  
ATOM   2892  HB2 ASP C 631      -7.203   3.394 -27.961  1.00  0.00           H  
ATOM   2893  N   SER C 632      -4.971   4.162 -25.819  1.00 17.99           N  
ATOM   2894  CA  SER C 632      -4.711   5.123 -24.756  1.00 16.96           C  
ATOM   2895  C   SER C 632      -3.479   6.006 -25.021  1.00 16.63           C  
ATOM   2896  O   SER C 632      -2.386   5.467 -25.168  1.00 15.03           O  
ATOM   2897  CB  SER C 632      -4.615   4.302 -23.449  1.00 18.18           C  
ATOM   2898  OG  SER C 632      -3.976   3.038 -23.630  1.00 19.30           O  
ATOM   2899  H   SER C 632      -5.078   3.224 -25.467  1.00  0.00           H  
ATOM   2900  HA  SER C 632      -5.574   5.778 -24.668  1.00  0.00           H  
ATOM   2901  HB3 SER C 632      -5.609   4.133 -23.032  1.00  0.00           H  
ATOM   2902  HB2 SER C 632      -4.054   4.865 -22.706  1.00  0.00           H  
ATOM   2903  HG  SER C 632      -3.023   3.197 -23.578  1.00  0.00           H  
ATOM   2904  N   GLY C 633      -3.695   7.324 -25.108  1.00 16.72           N  
ATOM   2905  CA  GLY C 633      -2.665   8.323 -25.391  1.00 15.87           C  
ATOM   2906  C   GLY C 633      -2.498   8.630 -26.888  1.00 14.74           C  
ATOM   2907  O   GLY C 633      -1.843   9.616 -27.215  1.00 14.31           O  
ATOM   2908  H   GLY C 633      -4.629   7.680 -24.919  1.00  0.00           H  
ATOM   2909  HA3 GLY C 633      -1.703   8.018 -24.976  1.00  0.00           H  
ATOM   2910  HA2 GLY C 633      -2.953   9.250 -24.898  1.00  0.00           H  
ATOM   2911  N   GLY C 634      -3.086   7.836 -27.793  1.00 15.58           N  
ATOM   2912  CA  GLY C 634      -3.091   8.054 -29.243  1.00 16.02           C  
ATOM   2913  C   GLY C 634      -3.961   9.271 -29.596  1.00 18.22           C  
ATOM   2914  O   GLY C 634      -4.929   9.563 -28.894  1.00 21.22           O  
ATOM   2915  H   GLY C 634      -3.609   7.041 -27.453  1.00  0.00           H  
ATOM   2916  HA3 GLY C 634      -3.498   7.169 -29.733  1.00  0.00           H  
ATOM   2917  HA2 GLY C 634      -2.071   8.188 -29.608  1.00  0.00           H  
ATOM   2918  N   ALA C 635      -3.617   9.977 -30.686  1.00 17.84           N  
ATOM   2919  CA  ALA C 635      -4.325  11.182 -31.124  1.00 16.94           C  
ATOM   2920  C   ALA C 635      -5.682  10.877 -31.776  1.00 17.69           C  
ATOM   2921  O   ALA C 635      -5.761  10.014 -32.651  1.00 19.50           O  
ATOM   2922  CB  ALA C 635      -3.445  11.988 -32.094  1.00 16.34           C  
ATOM   2923  H   ALA C 635      -2.828   9.689 -31.246  1.00  0.00           H  
ATOM   2924  HA  ALA C 635      -4.495  11.808 -30.247  1.00  0.00           H  
ATOM   2925  HB1 ALA C 635      -4.008  12.791 -32.573  1.00  0.00           H  
ATOM   2926  HB2 ALA C 635      -2.620  12.463 -31.565  1.00  0.00           H  
ATOM   2927  HB3 ALA C 635      -3.028  11.362 -32.885  1.00  0.00           H  
ATOM   2928  N   PHE C 636      -6.698  11.662 -31.383  1.00 17.56           N  
ATOM   2929  CA  PHE C 636      -7.948  11.844 -32.117  1.00 18.00           C  
ATOM   2930  C   PHE C 636      -7.707  12.941 -33.169  1.00 19.61           C  
ATOM   2931  O   PHE C 636      -7.841  14.128 -32.869  1.00 21.16           O  
ATOM   2932  CB  PHE C 636      -9.090  12.143 -31.125  1.00 16.75           C  
ATOM   2933  CG  PHE C 636     -10.452  12.474 -31.716  1.00 17.31           C  
ATOM   2934  CD1 PHE C 636     -11.177  11.489 -32.417  1.00 16.82           C  
ATOM   2935  CE1 PHE C 636     -12.420  11.792 -32.956  1.00 16.12           C  
ATOM   2936  CZ  PHE C 636     -12.946  13.071 -32.830  1.00 15.80           C  
ATOM   2937  CD2 PHE C 636     -10.989  13.775 -31.611  1.00 17.91           C  
ATOM   2938  CE2 PHE C 636     -12.231  14.060 -32.166  1.00 17.12           C  
ATOM   2939  H   PHE C 636      -6.528  12.337 -30.647  1.00  0.00           H  
ATOM   2940  HA  PHE C 636      -8.208  10.916 -32.626  1.00  0.00           H  
ATOM   2941  HB3 PHE C 636      -8.794  12.956 -30.472  1.00  0.00           H  
ATOM   2942  HB2 PHE C 636      -9.221  11.277 -30.475  1.00  0.00           H  
ATOM   2943  HD1 PHE C 636     -10.767  10.500 -32.536  1.00  0.00           H  
ATOM   2944  HE1 PHE C 636     -12.974  11.038 -33.491  1.00  0.00           H  
ATOM   2945  HZ  PHE C 636     -13.909  13.296 -33.264  1.00  0.00           H  
ATOM   2946  HD2 PHE C 636     -10.445  14.550 -31.092  1.00  0.00           H  
ATOM   2947  HE2 PHE C 636     -12.644  15.053 -32.080  1.00  0.00           H  
ATOM   2948  N   ALA C 637      -7.261  12.498 -34.353  1.00 21.77           N  
ATOM   2949  CA  ALA C 637      -6.785  13.321 -35.457  1.00 22.30           C  
ATOM   2950  C   ALA C 637      -7.953  13.857 -36.295  1.00 23.63           C  
ATOM   2951  O   ALA C 637      -8.585  13.085 -37.011  1.00 23.76           O  
ATOM   2952  CB  ALA C 637      -5.830  12.470 -36.308  1.00 23.73           C  
ATOM   2953  H   ALA C 637      -7.200  11.497 -34.500  1.00  0.00           H  
ATOM   2954  HA  ALA C 637      -6.212  14.150 -35.046  1.00  0.00           H  
ATOM   2955  HB1 ALA C 637      -5.444  13.034 -37.156  1.00  0.00           H  
ATOM   2956  HB2 ALA C 637      -4.978  12.135 -35.717  1.00  0.00           H  
ATOM   2957  HB3 ALA C 637      -6.318  11.578 -36.700  1.00  0.00           H  
ATOM   2958  N   VAL C 638      -8.206  15.168 -36.199  1.00 25.42           N  
ATOM   2959  CA  VAL C 638      -9.268  15.876 -36.919  1.00 25.83           C  
ATOM   2960  C   VAL C 638      -8.626  16.757 -38.007  1.00 28.66           C  
ATOM   2961  O   VAL C 638      -7.514  17.241 -37.799  1.00 31.20           O  
ATOM   2962  CB  VAL C 638     -10.065  16.769 -35.920  1.00 23.34           C  
ATOM   2963  CG1 VAL C 638     -11.087  17.732 -36.555  1.00 24.42           C  
ATOM   2964  CG2 VAL C 638     -10.797  15.908 -34.874  1.00 22.18           C  
ATOM   2965  H   VAL C 638      -7.613  15.745 -35.617  1.00  0.00           H  
ATOM   2966  HA  VAL C 638      -9.955  15.176 -37.399  1.00  0.00           H  
ATOM   2967  HB  VAL C 638      -9.345  17.385 -35.382  1.00  0.00           H  
ATOM   2968 HG11 VAL C 638     -11.674  18.243 -35.792  1.00  0.00           H  
ATOM   2969 HG12 VAL C 638     -10.607  18.510 -37.139  1.00  0.00           H  
ATOM   2970 HG13 VAL C 638     -11.783  17.201 -37.204  1.00  0.00           H  
ATOM   2971 HG21 VAL C 638     -11.287  16.529 -34.124  1.00  0.00           H  
ATOM   2972 HG22 VAL C 638     -11.570  15.300 -35.343  1.00  0.00           H  
ATOM   2973 HG23 VAL C 638     -10.120  15.239 -34.344  1.00  0.00           H  
ATOM   2974  N   GLN C 639      -9.322  16.956 -39.144  1.00 31.63           N  
ATOM   2975  CA  GLN C 639      -8.885  17.890 -40.190  1.00 32.63           C  
ATOM   2976  C   GLN C 639      -8.832  19.336 -39.687  1.00 32.38           C  
ATOM   2977  O   GLN C 639      -9.817  19.815 -39.126  1.00 30.69           O  
ATOM   2978  CB  GLN C 639      -9.778  17.819 -41.449  1.00 34.09           C  
ATOM   2979  CG  GLN C 639      -9.412  16.667 -42.404  1.00 38.02           C  
ATOM   2980  CD  GLN C 639      -9.858  16.890 -43.854  1.00 43.44           C  
ATOM   2981  OE1 GLN C 639     -10.480  17.895 -44.197  1.00 41.61           O  
ATOM   2982  NE2 GLN C 639      -9.515  15.944 -44.729  1.00 44.69           N  
ATOM   2983  H   GLN C 639     -10.232  16.536 -39.264  1.00  0.00           H  
ATOM   2984  HA  GLN C 639      -7.871  17.600 -40.471  1.00  0.00           H  
ATOM   2985  HB3 GLN C 639      -9.662  18.759 -41.992  1.00  0.00           H  
ATOM   2986  HB2 GLN C 639     -10.833  17.766 -41.176  1.00  0.00           H  
ATOM   2987  HG3 GLN C 639      -9.824  15.730 -42.032  1.00  0.00           H  
ATOM   2988  HG2 GLN C 639      -8.328  16.550 -42.430  1.00  0.00           H  
ATOM   2989 HE22 GLN C 639      -9.761  16.048 -45.702  1.00  0.00           H  
ATOM   2990 HE21 GLN C 639      -8.980  15.141 -44.435  1.00  0.00           H  
ATOM   2991  N   ASP C 640      -7.695  20.003 -39.941  1.00 30.26           N  
ATOM   2992  CA  ASP C 640      -7.461  21.413 -39.629  1.00 31.35           C  
ATOM   2993  C   ASP C 640      -8.513  22.274 -40.380  1.00 31.58           C  
ATOM   2994  O   ASP C 640      -8.588  22.152 -41.604  1.00 31.66           O  
ATOM   2995  CB  ASP C 640      -5.977  21.753 -39.933  1.00 31.12           C  
ATOM   2996  CG  ASP C 640      -5.451  23.172 -39.642  1.00 31.19           C  
ATOM   2997  OD1 ASP C 640      -6.223  24.152 -39.706  1.00 31.52           O  
ATOM   2998  OD2 ASP C 640      -4.216  23.274 -39.478  1.00 34.45           O1-
ATOM   2999  H   ASP C 640      -6.949  19.534 -40.438  1.00  0.00           H  
ATOM   3000  HA  ASP C 640      -7.559  21.504 -38.553  1.00  0.00           H  
ATOM   3001  HB3 ASP C 640      -5.769  21.541 -40.975  1.00  0.00           H  
ATOM   3002  HB2 ASP C 640      -5.354  21.041 -39.388  1.00  0.00           H  
ATOM   3003  N   PRO C 641      -9.324  23.084 -39.648  1.00 32.66           N  
ATOM   3004  CA  PRO C 641     -10.357  23.968 -40.234  1.00 33.30           C  
ATOM   3005  C   PRO C 641      -9.920  24.862 -41.407  1.00 37.95           C  
ATOM   3006  O   PRO C 641     -10.745  25.167 -42.268  1.00 40.74           O  
ATOM   3007  CB  PRO C 641     -10.810  24.844 -39.051  1.00 32.85           C  
ATOM   3008  CG  PRO C 641     -10.553  24.000 -37.822  1.00 35.83           C  
ATOM   3009  CD  PRO C 641      -9.301  23.224 -38.189  1.00 35.31           C  
ATOM   3010  HA  PRO C 641     -11.183  23.330 -40.556  1.00  0.00           H  
ATOM   3011  HB3 PRO C 641     -11.854  25.152 -39.127  1.00  0.00           H  
ATOM   3012  HB2 PRO C 641     -10.207  25.753 -38.986  1.00  0.00           H  
ATOM   3013  HG3 PRO C 641     -11.383  23.307 -37.678  1.00  0.00           H  
ATOM   3014  HG2 PRO C 641     -10.434  24.583 -36.910  1.00  0.00           H  
ATOM   3015  HD2 PRO C 641      -8.411  23.785 -37.909  1.00  0.00           H  
ATOM   3016  HD3 PRO C 641      -9.306  22.276 -37.656  1.00  0.00           H  
ATOM   3017  N   ASN C 642      -8.641  25.268 -41.401  1.00 41.90           N  
ATOM   3018  CA  ASN C 642      -8.055  26.219 -42.342  1.00 41.20           C  
ATOM   3019  C   ASN C 642      -7.098  25.545 -43.344  1.00 41.75           C  
ATOM   3020  O   ASN C 642      -6.567  26.252 -44.201  1.00 44.36           O  
ATOM   3021  CB  ASN C 642      -7.333  27.345 -41.560  1.00 40.34           C  
ATOM   3022  CG  ASN C 642      -8.200  27.989 -40.470  1.00 40.81           C  
ATOM   3023  OD1 ASN C 642      -7.953  27.793 -39.283  1.00 43.54           O  
ATOM   3024  ND2 ASN C 642      -9.229  28.742 -40.865  1.00 40.18           N  
ATOM   3025  H   ASN C 642      -8.024  24.953 -40.662  1.00  0.00           H  
ATOM   3026  HA  ASN C 642      -8.824  26.682 -42.963  1.00  0.00           H  
ATOM   3027  HB3 ASN C 642      -6.994  28.127 -42.240  1.00  0.00           H  
ATOM   3028  HB2 ASN C 642      -6.436  26.945 -41.083  1.00  0.00           H  
ATOM   3029 HD22 ASN C 642      -9.826  29.165 -40.162  1.00  0.00           H  
ATOM   3030 HD21 ASN C 642      -9.425  28.887 -41.844  1.00  0.00           H  
ATOM   3031  N   ASP C 643      -6.900  24.215 -43.252  1.00 41.68           N  
ATOM   3032  CA  ASP C 643      -6.045  23.460 -44.166  1.00 42.44           C  
ATOM   3033  C   ASP C 643      -6.517  21.994 -44.206  1.00 42.78           C  
ATOM   3034  O   ASP C 643      -6.188  21.212 -43.318  1.00 50.60           O  
ATOM   3035  CB  ASP C 643      -4.536  23.627 -43.823  1.00 41.91           C  
ATOM   3036  CG  ASP C 643      -3.533  23.212 -44.915  1.00 44.77           C  
ATOM   3037  OD1 ASP C 643      -3.946  22.580 -45.912  1.00 45.36           O  
ATOM   3038  OD2 ASP C 643      -2.333  23.503 -44.715  1.00 43.26           O1-
ATOM   3039  H   ASP C 643      -7.368  23.682 -42.530  1.00  0.00           H  
ATOM   3040  HA  ASP C 643      -6.207  23.870 -45.166  1.00  0.00           H  
ATOM   3041  HB3 ASP C 643      -4.305  23.084 -42.906  1.00  0.00           H  
ATOM   3042  HB2 ASP C 643      -4.338  24.670 -43.574  1.00  0.00           H  
ATOM   3043  N   LYS C 644      -7.276  21.646 -45.256  1.00 42.54           N  
ATOM   3044  CA  LYS C 644      -7.889  20.329 -45.457  1.00 41.86           C  
ATOM   3045  C   LYS C 644      -6.913  19.162 -45.735  1.00 40.79           C  
ATOM   3046  O   LYS C 644      -7.351  18.019 -45.619  1.00 39.40           O  
ATOM   3047  CB  LYS C 644      -8.997  20.423 -46.536  1.00 43.18           C  
ATOM   3048  CG  LYS C 644      -8.532  20.902 -47.928  1.00 44.21           C  
ATOM   3049  CD  LYS C 644      -8.578  22.436 -48.104  1.00 42.38           C  
ATOM   3050  CE  LYS C 644      -7.380  23.025 -48.872  1.00 40.67           C  
ATOM   3051  NZ  LYS C 644      -7.316  22.562 -50.271  1.00 35.41           N1+
ATOM   3052  H   LYS C 644      -7.493  22.342 -45.952  1.00  0.00           H  
ATOM   3053  HA  LYS C 644      -8.388  20.077 -44.518  1.00  0.00           H  
ATOM   3054  HB3 LYS C 644      -9.812  21.055 -46.180  1.00  0.00           H  
ATOM   3055  HB2 LYS C 644      -9.443  19.434 -46.648  1.00  0.00           H  
ATOM   3056  HG3 LYS C 644      -9.163  20.443 -48.690  1.00  0.00           H  
ATOM   3057  HG2 LYS C 644      -7.527  20.528 -48.126  1.00  0.00           H  
ATOM   3058  HD3 LYS C 644      -8.651  22.934 -47.137  1.00  0.00           H  
ATOM   3059  HD2 LYS C 644      -9.501  22.703 -48.621  1.00  0.00           H  
ATOM   3060  HE3 LYS C 644      -6.448  22.767 -48.368  1.00  0.00           H  
ATOM   3061  HE2 LYS C 644      -7.446  24.114 -48.876  1.00  0.00           H  
ATOM   3062  HZ1 LYS C 644      -8.158  22.836 -50.757  1.00  0.00           H  
ATOM   3063  HZ2 LYS C 644      -6.515  22.975 -50.726  1.00  0.00           H  
ATOM   3064  HZ3 LYS C 644      -7.230  21.555 -50.289  1.00  0.00           H  
ATOM   3065  N   THR C 645      -5.638  19.427 -46.080  1.00 38.42           N  
ATOM   3066  CA  THR C 645      -4.626  18.373 -46.265  1.00 37.93           C  
ATOM   3067  C   THR C 645      -3.785  18.107 -44.987  1.00 36.99           C  
ATOM   3068  O   THR C 645      -2.943  17.207 -44.995  1.00 41.66           O  
ATOM   3069  CB  THR C 645      -3.719  18.637 -47.507  1.00 39.59           C  
ATOM   3070  OG1 THR C 645      -2.876  17.535 -47.782  1.00 41.84           O  
ATOM   3071  CG2 THR C 645      -2.818  19.879 -47.436  1.00 38.68           C  
ATOM   3072  H   THR C 645      -5.316  20.384 -46.148  1.00  0.00           H  
ATOM   3073  HA  THR C 645      -5.131  17.428 -46.472  1.00  0.00           H  
ATOM   3074  HB  THR C 645      -4.364  18.741 -48.380  1.00  0.00           H  
ATOM   3075  HG1 THR C 645      -2.350  17.354 -46.997  1.00  0.00           H  
ATOM   3076 HG21 THR C 645      -2.059  19.863 -48.219  1.00  0.00           H  
ATOM   3077 HG22 THR C 645      -3.411  20.773 -47.608  1.00  0.00           H  
ATOM   3078 HG23 THR C 645      -2.304  19.980 -46.480  1.00  0.00           H  
ATOM   3079  N   LYS C 646      -4.048  18.858 -43.903  1.00 31.22           N  
ATOM   3080  CA  LYS C 646      -3.417  18.695 -42.594  1.00 26.64           C  
ATOM   3081  C   LYS C 646      -4.403  18.067 -41.604  1.00 25.45           C  
ATOM   3082  O   LYS C 646      -5.591  18.396 -41.625  1.00 26.88           O  
ATOM   3083  CB  LYS C 646      -3.011  20.076 -42.051  1.00 25.69           C  
ATOM   3084  CG  LYS C 646      -1.955  20.822 -42.872  1.00 28.17           C  
ATOM   3085  CD  LYS C 646      -0.532  20.249 -42.766  1.00 28.28           C  
ATOM   3086  CE  LYS C 646       0.559  21.300 -43.040  1.00 27.25           C  
ATOM   3087  NZ  LYS C 646       0.645  22.303 -41.959  1.00 26.04           N1+
ATOM   3088  H   LYS C 646      -4.770  19.565 -43.953  1.00  0.00           H  
ATOM   3089  HA  LYS C 646      -2.527  18.066 -42.665  1.00  0.00           H  
ATOM   3090  HB3 LYS C 646      -2.651  19.987 -41.024  1.00  0.00           H  
ATOM   3091  HB2 LYS C 646      -3.896  20.709 -41.993  1.00  0.00           H  
ATOM   3092  HG3 LYS C 646      -1.973  21.858 -42.536  1.00  0.00           H  
ATOM   3093  HG2 LYS C 646      -2.246  20.844 -43.922  1.00  0.00           H  
ATOM   3094  HD3 LYS C 646      -0.428  19.441 -43.491  1.00  0.00           H  
ATOM   3095  HD2 LYS C 646      -0.378  19.787 -41.790  1.00  0.00           H  
ATOM   3096  HE3 LYS C 646       0.374  21.803 -43.990  1.00  0.00           H  
ATOM   3097  HE2 LYS C 646       1.528  20.808 -43.121  1.00  0.00           H  
ATOM   3098  HZ1 LYS C 646       0.840  21.843 -41.081  1.00  0.00           H  
ATOM   3099  HZ2 LYS C 646       1.380  22.964 -42.167  1.00  0.00           H  
ATOM   3100  HZ3 LYS C 646      -0.236  22.793 -41.891  1.00  0.00           H  
ATOM   3101  N   PHE C 647      -3.859  17.238 -40.704  1.00 24.09           N  
ATOM   3102  CA  PHE C 647      -4.551  16.720 -39.528  1.00 23.61           C  
ATOM   3103  C   PHE C 647      -3.847  17.235 -38.269  1.00 22.86           C  
ATOM   3104  O   PHE C 647      -2.615  17.283 -38.239  1.00 23.40           O  
ATOM   3105  CB  PHE C 647      -4.571  15.179 -39.559  1.00 23.75           C  
ATOM   3106  CG  PHE C 647      -5.534  14.589 -40.574  1.00 24.52           C  
ATOM   3107  CD1 PHE C 647      -5.151  14.451 -41.926  1.00 25.51           C  
ATOM   3108  CE1 PHE C 647      -6.072  14.010 -42.867  1.00 27.30           C  
ATOM   3109  CZ  PHE C 647      -7.376  13.719 -42.487  1.00 26.77           C  
ATOM   3110  CD2 PHE C 647      -6.873  14.334 -40.213  1.00 24.94           C  
ATOM   3111  CE2 PHE C 647      -7.777  13.884 -41.167  1.00 25.61           C  
ATOM   3112  H   PHE C 647      -2.870  17.039 -40.748  1.00  0.00           H  
ATOM   3113  HA  PHE C 647      -5.581  17.076 -39.504  1.00  0.00           H  
ATOM   3114  HB3 PHE C 647      -4.845  14.795 -38.575  1.00  0.00           H  
ATOM   3115  HB2 PHE C 647      -3.569  14.797 -39.759  1.00  0.00           H  
ATOM   3116  HD1 PHE C 647      -4.144  14.692 -42.233  1.00  0.00           H  
ATOM   3117  HE1 PHE C 647      -5.773  13.898 -43.899  1.00  0.00           H  
ATOM   3118  HZ  PHE C 647      -8.086  13.375 -43.224  1.00  0.00           H  
ATOM   3119  HD2 PHE C 647      -7.198  14.477 -39.194  1.00  0.00           H  
ATOM   3120  HE2 PHE C 647      -8.796  13.673 -40.880  1.00  0.00           H  
ATOM   3121  N   TYR C 648      -4.650  17.586 -37.254  1.00 21.23           N  
ATOM   3122  CA  TYR C 648      -4.187  18.036 -35.945  1.00 21.06           C  
ATOM   3123  C   TYR C 648      -4.764  17.125 -34.854  1.00 19.60           C  
ATOM   3124  O   TYR C 648      -5.872  16.611 -35.009  1.00 19.42           O  
ATOM   3125  CB  TYR C 648      -4.561  19.524 -35.734  1.00 22.07           C  
ATOM   3126  CG  TYR C 648      -5.995  19.814 -35.321  1.00 21.12           C  
ATOM   3127  CD1 TYR C 648      -7.001  19.919 -36.298  1.00 21.71           C  
ATOM   3128  CE1 TYR C 648      -8.336  20.155 -35.921  1.00 22.66           C  
ATOM   3129  CZ  TYR C 648      -8.672  20.291 -34.563  1.00 22.82           C  
ATOM   3130  OH  TYR C 648      -9.964  20.521 -34.195  1.00 21.95           O  
ATOM   3131  CE2 TYR C 648      -7.669  20.191 -33.584  1.00 22.29           C  
ATOM   3132  CD2 TYR C 648      -6.334  19.954 -33.960  1.00 20.93           C  
ATOM   3133  H   TYR C 648      -5.655  17.499 -37.357  1.00  0.00           H  
ATOM   3134  HA  TYR C 648      -3.105  17.955 -35.906  1.00  0.00           H  
ATOM   3135  HB3 TYR C 648      -4.317  20.109 -36.622  1.00  0.00           H  
ATOM   3136  HB2 TYR C 648      -3.922  19.924 -34.947  1.00  0.00           H  
ATOM   3137  HD1 TYR C 648      -6.745  19.794 -37.339  1.00  0.00           H  
ATOM   3138  HE1 TYR C 648      -9.104  20.224 -36.674  1.00  0.00           H  
ATOM   3139  HH  TYR C 648     -10.083  20.621 -33.248  1.00  0.00           H  
ATOM   3140  HE2 TYR C 648      -7.927  20.292 -32.541  1.00  0.00           H  
ATOM   3141  HD2 TYR C 648      -5.575  19.860 -33.201  1.00  0.00           H  
ATOM   3142  N   ALA C 649      -4.017  16.982 -33.748  1.00 17.36           N  
ATOM   3143  CA  ALA C 649      -4.432  16.243 -32.558  1.00 16.98           C  
ATOM   3144  C   ALA C 649      -5.450  17.058 -31.748  1.00 18.95           C  
ATOM   3145  O   ALA C 649      -5.049  17.856 -30.904  1.00 19.57           O  
ATOM   3146  CB  ALA C 649      -3.187  15.896 -31.724  1.00 15.62           C  
ATOM   3147  H   ALA C 649      -3.118  17.444 -33.694  1.00  0.00           H  
ATOM   3148  HA  ALA C 649      -4.903  15.305 -32.862  1.00  0.00           H  
ATOM   3149  HB1 ALA C 649      -3.461  15.403 -30.790  1.00  0.00           H  
ATOM   3150  HB2 ALA C 649      -2.535  15.213 -32.266  1.00  0.00           H  
ATOM   3151  HB3 ALA C 649      -2.603  16.783 -31.475  1.00  0.00           H  
ATOM   3152  N   ALA C 650      -6.745  16.856 -32.035  1.00 18.78           N  
ATOM   3153  CA  ALA C 650      -7.849  17.494 -31.319  1.00 18.65           C  
ATOM   3154  C   ALA C 650      -8.075  16.885 -29.931  1.00 20.40           C  
ATOM   3155  O   ALA C 650      -8.351  17.630 -28.990  1.00 26.05           O  
ATOM   3156  CB  ALA C 650      -9.130  17.388 -32.158  1.00 19.41           C  
ATOM   3157  H   ALA C 650      -7.001  16.193 -32.755  1.00  0.00           H  
ATOM   3158  HA  ALA C 650      -7.609  18.549 -31.181  1.00  0.00           H  
ATOM   3159  HB1 ALA C 650      -9.942  17.961 -31.713  1.00  0.00           H  
ATOM   3160  HB2 ALA C 650      -8.972  17.773 -33.163  1.00  0.00           H  
ATOM   3161  HB3 ALA C 650      -9.462  16.355 -32.255  1.00  0.00           H  
ATOM   3162  N   GLY C 651      -7.942  15.553 -29.840  1.00 19.57           N  
ATOM   3163  CA  GLY C 651      -8.108  14.793 -28.609  1.00 18.95           C  
ATOM   3164  C   GLY C 651      -6.904  13.864 -28.399  1.00 19.22           C  
ATOM   3165  O   GLY C 651      -6.107  13.642 -29.311  1.00 20.32           O  
ATOM   3166  H   GLY C 651      -7.689  15.030 -30.667  1.00  0.00           H  
ATOM   3167  HA3 GLY C 651      -9.023  14.207 -28.668  1.00  0.00           H  
ATOM   3168  HA2 GLY C 651      -8.235  15.453 -27.760  1.00  0.00           H  
ATOM   3169  N   LEU C 652      -6.819  13.285 -27.192  1.00 17.79           N  
ATOM   3170  CA  LEU C 652      -5.948  12.156 -26.849  1.00 18.71           C  
ATOM   3171  C   LEU C 652      -6.817  11.123 -26.134  1.00 19.80           C  
ATOM   3172  O   LEU C 652      -7.502  11.510 -25.192  1.00 22.17           O  
ATOM   3173  CB  LEU C 652      -4.826  12.590 -25.879  1.00 18.80           C  
ATOM   3174  CG  LEU C 652      -3.773  13.549 -26.458  1.00 17.16           C  
ATOM   3175  CD1 LEU C 652      -2.850  14.067 -25.339  1.00 18.90           C  
ATOM   3176  CD2 LEU C 652      -2.986  12.937 -27.636  1.00 18.08           C  
ATOM   3177  H   LEU C 652      -7.482  13.544 -26.476  1.00  0.00           H  
ATOM   3178  HA  LEU C 652      -5.527  11.710 -27.747  1.00  0.00           H  
ATOM   3179  HB3 LEU C 652      -4.305  11.704 -25.510  1.00  0.00           H  
ATOM   3180  HB2 LEU C 652      -5.280  13.045 -24.999  1.00  0.00           H  
ATOM   3181  HG  LEU C 652      -4.310  14.414 -26.842  1.00  0.00           H  
ATOM   3182 HD11 LEU C 652      -2.658  15.131 -25.469  1.00  0.00           H  
ATOM   3183 HD12 LEU C 652      -3.282  13.935 -24.346  1.00  0.00           H  
ATOM   3184 HD13 LEU C 652      -1.889  13.555 -25.328  1.00  0.00           H  
ATOM   3185 HD21 LEU C 652      -1.907  12.986 -27.494  1.00  0.00           H  
ATOM   3186 HD22 LEU C 652      -3.232  11.888 -27.795  1.00  0.00           H  
ATOM   3187 HD23 LEU C 652      -3.210  13.464 -28.563  1.00  0.00           H  
ATOM   3188  N   VAL C 653      -6.788   9.859 -26.581  1.00 19.08           N  
ATOM   3189  CA  VAL C 653      -7.573   8.751 -26.017  1.00 17.36           C  
ATOM   3190  C   VAL C 653      -7.349   8.644 -24.488  1.00 16.94           C  
ATOM   3191  O   VAL C 653      -6.266   8.228 -24.065  1.00 17.20           O  
ATOM   3192  CB  VAL C 653      -7.200   7.388 -26.679  1.00 15.76           C  
ATOM   3193  CG1 VAL C 653      -7.971   6.192 -26.081  1.00 14.43           C  
ATOM   3194  CG2 VAL C 653      -7.410   7.373 -28.205  1.00 14.76           C  
ATOM   3195  H   VAL C 653      -6.171   9.627 -27.357  1.00  0.00           H  
ATOM   3196  HA  VAL C 653      -8.628   8.952 -26.201  1.00  0.00           H  
ATOM   3197  HB  VAL C 653      -6.134   7.227 -26.519  1.00  0.00           H  
ATOM   3198 HG11 VAL C 653      -7.729   5.266 -26.600  1.00  0.00           H  
ATOM   3199 HG12 VAL C 653      -7.762   6.028 -25.026  1.00  0.00           H  
ATOM   3200 HG13 VAL C 653      -9.043   6.356 -26.178  1.00  0.00           H  
ATOM   3201 HG21 VAL C 653      -6.812   6.587 -28.667  1.00  0.00           H  
ATOM   3202 HG22 VAL C 653      -8.444   7.156 -28.454  1.00  0.00           H  
ATOM   3203 HG23 VAL C 653      -7.137   8.308 -28.690  1.00  0.00           H  
ATOM   3204  N   SER C 654      -8.347   9.093 -23.715  1.00 16.07           N  
ATOM   3205  CA  SER C 654      -8.251   9.269 -22.274  1.00 16.69           C  
ATOM   3206  C   SER C 654      -8.895   8.058 -21.594  1.00 17.54           C  
ATOM   3207  O   SER C 654      -8.166   7.209 -21.086  1.00 17.11           O  
ATOM   3208  CB  SER C 654      -8.844  10.647 -21.879  1.00 17.52           C  
ATOM   3209  OG  SER C 654      -8.917  10.876 -20.487  1.00 18.35           O  
ATOM   3210  H   SER C 654      -9.225   9.388 -24.124  1.00  0.00           H  
ATOM   3211  HA  SER C 654      -7.201   9.278 -21.978  1.00  0.00           H  
ATOM   3212  HB3 SER C 654      -9.850  10.779 -22.262  1.00  0.00           H  
ATOM   3213  HB2 SER C 654      -8.244  11.436 -22.327  1.00  0.00           H  
ATOM   3214  HG  SER C 654      -8.016  10.872 -20.132  1.00  0.00           H  
ATOM   3215  N   TRP C 655     -10.226   7.952 -21.641  1.00 17.86           N  
ATOM   3216  CA  TRP C 655     -10.974   6.882 -20.990  1.00 15.66           C  
ATOM   3217  C   TRP C 655     -12.311   6.703 -21.713  1.00 15.15           C  
ATOM   3218  O   TRP C 655     -12.547   7.306 -22.757  1.00 14.66           O  
ATOM   3219  CB  TRP C 655     -11.125   7.164 -19.470  1.00 16.07           C  
ATOM   3220  CG  TRP C 655     -12.125   8.199 -19.029  1.00 17.82           C  
ATOM   3221  CD1 TRP C 655     -11.964   9.538 -19.110  1.00 19.18           C  
ATOM   3222  NE1 TRP C 655     -13.087  10.174 -18.620  1.00 20.09           N  
ATOM   3223  CE2 TRP C 655     -14.056   9.273 -18.239  1.00 21.55           C  
ATOM   3224  CD2 TRP C 655     -13.464   7.996 -18.479  1.00 20.53           C  
ATOM   3225  CE3 TRP C 655     -14.243   6.860 -18.155  1.00 21.20           C  
ATOM   3226  CZ3 TRP C 655     -15.563   6.987 -17.679  1.00 22.84           C  
ATOM   3227  CH2 TRP C 655     -16.120   8.262 -17.471  1.00 23.51           C  
ATOM   3228  CZ2 TRP C 655     -15.357   9.415 -17.729  1.00 22.85           C  
ATOM   3229  H   TRP C 655     -10.782   8.605 -22.184  1.00  0.00           H  
ATOM   3230  HA  TRP C 655     -10.417   5.956 -21.125  1.00  0.00           H  
ATOM   3231  HB3 TRP C 655     -10.156   7.428 -19.047  1.00  0.00           H  
ATOM   3232  HB2 TRP C 655     -11.398   6.237 -18.968  1.00  0.00           H  
ATOM   3233  HD1 TRP C 655     -11.073  10.019 -19.488  1.00  0.00           H  
ATOM   3234  HE1 TRP C 655     -13.176  11.184 -18.572  1.00  0.00           H  
ATOM   3235  HE3 TRP C 655     -13.823   5.874 -18.282  1.00  0.00           H  
ATOM   3236  HZ3 TRP C 655     -16.139   6.103 -17.446  1.00  0.00           H  
ATOM   3237  HH2 TRP C 655     -17.124   8.353 -17.086  1.00  0.00           H  
ATOM   3238  HZ2 TRP C 655     -15.773  10.398 -17.550  1.00  0.00           H  
ATOM   3239  N   GLY C 656     -13.178   5.861 -21.160  1.00 13.85           N  
ATOM   3240  CA  GLY C 656     -14.562   5.795 -21.590  1.00 14.54           C  
ATOM   3241  C   GLY C 656     -15.283   4.797 -20.682  1.00 15.49           C  
ATOM   3242  O   GLY C 656     -14.629   3.939 -20.081  1.00 15.18           O  
ATOM   3243  H   GLY C 656     -12.958   5.354 -20.313  1.00  0.00           H  
ATOM   3244  HA3 GLY C 656     -14.656   5.498 -22.631  1.00  0.00           H  
ATOM   3245  HA2 GLY C 656     -14.996   6.786 -21.495  1.00  0.00           H  
ATOM   3246  N   PRO C 657     -16.620   4.905 -20.570  1.00 16.45           N  
ATOM   3247  CA  PRO C 657     -17.438   4.008 -19.738  1.00 18.61           C  
ATOM   3248  C   PRO C 657     -17.503   2.544 -20.222  1.00 20.32           C  
ATOM   3249  O   PRO C 657     -17.618   1.654 -19.382  1.00 20.34           O  
ATOM   3250  CB  PRO C 657     -18.813   4.692 -19.741  1.00 17.93           C  
ATOM   3251  CG  PRO C 657     -18.842   5.488 -21.041  1.00 17.28           C  
ATOM   3252  CD  PRO C 657     -17.417   5.973 -21.169  1.00 16.57           C  
ATOM   3253  HA  PRO C 657     -17.040   3.996 -18.722  1.00  0.00           H  
ATOM   3254  HB3 PRO C 657     -18.880   5.376 -18.893  1.00  0.00           H  
ATOM   3255  HB2 PRO C 657     -19.645   3.993 -19.651  1.00  0.00           H  
ATOM   3256  HG3 PRO C 657     -19.555   6.308 -21.047  1.00  0.00           H  
ATOM   3257  HG2 PRO C 657     -19.078   4.831 -21.879  1.00  0.00           H  
ATOM   3258  HD2 PRO C 657     -17.168   6.183 -22.208  1.00  0.00           H  
ATOM   3259  HD3 PRO C 657     -17.273   6.889 -20.592  1.00  0.00           H  
ATOM   3260  N   GLN C 658     -17.424   2.304 -21.540  1.00 21.90           N  
ATOM   3261  CA  GLN C 658     -17.409   0.973 -22.141  1.00 22.77           C  
ATOM   3262  C   GLN C 658     -16.816   1.088 -23.549  1.00 22.38           C  
ATOM   3263  O   GLN C 658     -17.268   1.937 -24.318  1.00 20.54           O  
ATOM   3264  CB  GLN C 658     -18.837   0.365 -22.150  1.00 22.44           C  
ATOM   3265  CG  GLN C 658     -19.031  -0.941 -22.957  1.00 21.18           C  
ATOM   3266  CD  GLN C 658     -18.081  -2.065 -22.542  1.00 21.43           C  
ATOM   3267  OE1 GLN C 658     -18.009  -2.423 -21.373  1.00 20.88           O  
ATOM   3268  NE2 GLN C 658     -17.338  -2.629 -23.485  1.00 22.70           N  
ATOM   3269  H   GLN C 658     -17.360   3.068 -22.200  1.00  0.00           H  
ATOM   3270  HA  GLN C 658     -16.753   0.338 -21.541  1.00  0.00           H  
ATOM   3271  HB3 GLN C 658     -19.537   1.105 -22.537  1.00  0.00           H  
ATOM   3272  HB2 GLN C 658     -19.146   0.180 -21.120  1.00  0.00           H  
ATOM   3273  HG3 GLN C 658     -18.922  -0.746 -24.024  1.00  0.00           H  
ATOM   3274  HG2 GLN C 658     -20.053  -1.298 -22.824  1.00  0.00           H  
ATOM   3275 HE22 GLN C 658     -16.731  -3.398 -23.249  1.00  0.00           H  
ATOM   3276 HE21 GLN C 658     -17.363  -2.298 -24.450  1.00  0.00           H  
ATOM   3277  N   CYS C 659     -15.843   0.228 -23.883  1.00 24.26           N  
ATOM   3278  CA  CYS C 659     -15.259   0.158 -25.224  1.00 26.33           C  
ATOM   3279  C   CYS C 659     -16.322  -0.319 -26.224  1.00 24.82           C  
ATOM   3280  O   CYS C 659     -16.904  -1.388 -26.022  1.00 25.51           O  
ATOM   3281  CB  CYS C 659     -14.034  -0.778 -25.245  1.00 30.35           C  
ATOM   3282  SG  CYS C 659     -12.685  -0.308 -24.123  1.00 47.55           S  
ATOM   3283  H   CYS C 659     -15.537  -0.467 -23.220  1.00  0.00           H  
ATOM   3284  HA  CYS C 659     -14.919   1.156 -25.504  1.00  0.00           H  
ATOM   3285  HB3 CYS C 659     -13.625  -0.786 -26.257  1.00  0.00           H  
ATOM   3286  HB2 CYS C 659     -14.326  -1.807 -25.028  1.00  0.00           H  
ATOM   3287  N   GLY C 660     -16.567   0.491 -27.254  1.00 24.14           N  
ATOM   3288  CA  GLY C 660     -17.557   0.223 -28.292  1.00 26.60           C  
ATOM   3289  C   GLY C 660     -18.826   1.063 -28.084  1.00 28.44           C  
ATOM   3290  O   GLY C 660     -19.844   0.756 -28.702  1.00 27.20           O  
ATOM   3291  H   GLY C 660     -16.091   1.386 -27.297  1.00  0.00           H  
ATOM   3292  HA3 GLY C 660     -17.825  -0.833 -28.346  1.00  0.00           H  
ATOM   3293  HA2 GLY C 660     -17.118   0.483 -29.254  1.00  0.00           H  
ATOM   3294  N   THR C 661     -18.797   2.092 -27.223  1.00 31.79           N  
ATOM   3295  CA  THR C 661     -19.913   3.016 -27.028  1.00 31.25           C  
ATOM   3296  C   THR C 661     -19.429   4.430 -27.412  1.00 28.31           C  
ATOM   3297  O   THR C 661     -19.491   4.787 -28.591  1.00 25.54           O  
ATOM   3298  CB  THR C 661     -20.472   2.925 -25.570  1.00 36.14           C  
ATOM   3299  OG1 THR C 661     -19.560   3.296 -24.545  1.00 40.10           O  
ATOM   3300  CG2 THR C 661     -21.003   1.528 -25.223  1.00 40.87           C  
ATOM   3301  H   THR C 661     -17.939   2.333 -26.743  1.00  0.00           H  
ATOM   3302  HA  THR C 661     -20.737   2.793 -27.709  1.00  0.00           H  
ATOM   3303  HB  THR C 661     -21.311   3.620 -25.498  1.00  0.00           H  
ATOM   3304  HG1 THR C 661     -18.781   2.708 -24.563  1.00  0.00           H  
ATOM   3305 HG21 THR C 661     -21.439   1.507 -24.224  1.00  0.00           H  
ATOM   3306 HG22 THR C 661     -21.779   1.223 -25.927  1.00  0.00           H  
ATOM   3307 HG23 THR C 661     -20.215   0.777 -25.261  1.00  0.00           H  
ATOM   3308  N   TYR C 662     -18.940   5.189 -26.432  1.00 28.09           N  
ATOM   3309  CA  TYR C 662     -18.318   6.490 -26.583  1.00 27.73           C  
ATOM   3310  C   TYR C 662     -17.063   6.516 -25.704  1.00 25.78           C  
ATOM   3311  O   TYR C 662     -17.011   5.839 -24.673  1.00 27.29           O  
ATOM   3312  CB  TYR C 662     -19.283   7.612 -26.153  1.00 29.11           C  
ATOM   3313  CG  TYR C 662     -20.612   7.693 -26.883  1.00 28.84           C  
ATOM   3314  CD1 TYR C 662     -20.748   8.526 -28.011  1.00 28.42           C  
ATOM   3315  CE1 TYR C 662     -21.975   8.591 -28.697  1.00 28.35           C  
ATOM   3316  CZ  TYR C 662     -23.070   7.824 -28.258  1.00 29.83           C  
ATOM   3317  OH  TYR C 662     -24.251   7.887 -28.934  1.00 35.88           O  
ATOM   3318  CE2 TYR C 662     -22.945   7.008 -27.116  1.00 28.85           C  
ATOM   3319  CD2 TYR C 662     -21.720   6.950 -26.425  1.00 30.85           C  
ATOM   3320  H   TYR C 662     -18.886   4.789 -25.496  1.00  0.00           H  
ATOM   3321  HA  TYR C 662     -18.016   6.631 -27.620  1.00  0.00           H  
ATOM   3322  HB3 TYR C 662     -18.773   8.563 -26.305  1.00  0.00           H  
ATOM   3323  HB2 TYR C 662     -19.487   7.539 -25.084  1.00  0.00           H  
ATOM   3324  HD1 TYR C 662     -19.912   9.111 -28.363  1.00  0.00           H  
ATOM   3325  HE1 TYR C 662     -22.069   9.218 -29.572  1.00  0.00           H  
ATOM   3326  HH  TYR C 662     -24.936   7.333 -28.545  1.00  0.00           H  
ATOM   3327  HE2 TYR C 662     -23.781   6.427 -26.756  1.00  0.00           H  
ATOM   3328  HD2 TYR C 662     -21.630   6.327 -25.547  1.00  0.00           H  
ATOM   3329  N   GLY C 663     -16.080   7.310 -26.122  1.00 22.12           N  
ATOM   3330  CA  GLY C 663     -14.847   7.544 -25.388  1.00 19.30           C  
ATOM   3331  C   GLY C 663     -14.822   9.005 -24.962  1.00 18.81           C  
ATOM   3332  O   GLY C 663     -15.410   9.855 -25.636  1.00 18.28           O  
ATOM   3333  H   GLY C 663     -16.228   7.869 -26.960  1.00  0.00           H  
ATOM   3334  HA3 GLY C 663     -14.003   7.377 -26.055  1.00  0.00           H  
ATOM   3335  HA2 GLY C 663     -14.730   6.886 -24.527  1.00  0.00           H  
ATOM   3336  N   LEU C 664     -14.078   9.287 -23.890  1.00 19.57           N  
ATOM   3337  CA  LEU C 664     -13.630  10.621 -23.529  1.00 19.05           C  
ATOM   3338  C   LEU C 664     -12.191  10.765 -24.044  1.00 18.91           C  
ATOM   3339  O   LEU C 664     -11.377   9.850 -23.880  1.00 20.19           O  
ATOM   3340  CB  LEU C 664     -13.665  10.849 -22.000  1.00 20.50           C  
ATOM   3341  CG  LEU C 664     -15.062  11.035 -21.360  1.00 21.90           C  
ATOM   3342  CD1 LEU C 664     -15.891  12.193 -21.953  1.00 23.33           C  
ATOM   3343  CD2 LEU C 664     -15.836   9.713 -21.278  1.00 21.60           C  
ATOM   3344  H   LEU C 664     -13.532   8.538 -23.462  1.00  0.00           H  
ATOM   3345  HA  LEU C 664     -14.267  11.354 -24.008  1.00  0.00           H  
ATOM   3346  HB3 LEU C 664     -13.084  11.744 -21.772  1.00  0.00           H  
ATOM   3347  HB2 LEU C 664     -13.132  10.038 -21.505  1.00  0.00           H  
ATOM   3348  HG  LEU C 664     -14.863  11.317 -20.325  1.00  0.00           H  
ATOM   3349 HD11 LEU C 664     -16.181  12.892 -21.168  1.00  0.00           H  
ATOM   3350 HD12 LEU C 664     -15.342  12.770 -22.695  1.00  0.00           H  
ATOM   3351 HD13 LEU C 664     -16.804  11.843 -22.430  1.00  0.00           H  
ATOM   3352 HD21 LEU C 664     -16.514   9.702 -20.428  1.00  0.00           H  
ATOM   3353 HD22 LEU C 664     -16.406   9.510 -22.183  1.00  0.00           H  
ATOM   3354 HD23 LEU C 664     -15.146   8.887 -21.132  1.00  0.00           H  
ATOM   3355  N   TYR C 665     -11.904  11.917 -24.646  1.00 17.98           N  
ATOM   3356  CA  TYR C 665     -10.607  12.261 -25.212  1.00 17.10           C  
ATOM   3357  C   TYR C 665     -10.192  13.621 -24.622  1.00 16.54           C  
ATOM   3358  O   TYR C 665     -11.008  14.544 -24.664  1.00 16.25           O  
ATOM   3359  CB  TYR C 665     -10.709  12.309 -26.761  1.00 17.67           C  
ATOM   3360  CG  TYR C 665     -11.212  11.040 -27.443  1.00 17.86           C  
ATOM   3361  CD1 TYR C 665     -12.591  10.731 -27.463  1.00 19.20           C  
ATOM   3362  CE1 TYR C 665     -13.048   9.513 -28.004  1.00 18.53           C  
ATOM   3363  CZ  TYR C 665     -12.136   8.607 -28.571  1.00 17.74           C  
ATOM   3364  OH  TYR C 665     -12.563   7.398 -29.048  1.00 18.82           O  
ATOM   3365  CE2 TYR C 665     -10.772   8.947 -28.625  1.00 16.06           C  
ATOM   3366  CD2 TYR C 665     -10.308  10.150 -28.058  1.00 16.73           C  
ATOM   3367  H   TYR C 665     -12.657  12.580 -24.818  1.00  0.00           H  
ATOM   3368  HA  TYR C 665      -9.877  11.509 -24.926  1.00  0.00           H  
ATOM   3369  HB3 TYR C 665      -9.727  12.550 -27.166  1.00  0.00           H  
ATOM   3370  HB2 TYR C 665     -11.362  13.124 -27.069  1.00  0.00           H  
ATOM   3371  HD1 TYR C 665     -13.311  11.404 -27.020  1.00  0.00           H  
ATOM   3372  HE1 TYR C 665     -14.103   9.284 -27.961  1.00  0.00           H  
ATOM   3373  HH  TYR C 665     -13.524   7.309 -29.002  1.00  0.00           H  
ATOM   3374  HE2 TYR C 665     -10.075   8.277 -29.093  1.00  0.00           H  
ATOM   3375  HD2 TYR C 665      -9.252  10.375 -28.087  1.00  0.00           H  
ATOM   3376  N   THR C 666      -8.965  13.741 -24.086  1.00 14.74           N  
ATOM   3377  CA  THR C 666      -8.436  14.981 -23.514  1.00 14.36           C  
ATOM   3378  C   THR C 666      -8.387  16.114 -24.550  1.00 14.37           C  
ATOM   3379  O   THR C 666      -7.679  15.967 -25.540  1.00 13.45           O  
ATOM   3380  CB  THR C 666      -6.998  14.797 -22.977  1.00 12.33           C  
ATOM   3381  OG1 THR C 666      -6.958  13.649 -22.164  1.00 10.99           O  
ATOM   3382  CG2 THR C 666      -6.481  15.998 -22.169  1.00 11.81           C  
ATOM   3383  H   THR C 666      -8.333  12.951 -24.084  1.00  0.00           H  
ATOM   3384  HA  THR C 666      -9.087  15.264 -22.685  1.00  0.00           H  
ATOM   3385  HB  THR C 666      -6.303  14.614 -23.796  1.00  0.00           H  
ATOM   3386  HG1 THR C 666      -6.064  13.546 -21.818  1.00  0.00           H  
ATOM   3387 HG21 THR C 666      -5.569  15.752 -21.634  1.00  0.00           H  
ATOM   3388 HG22 THR C 666      -6.260  16.845 -22.817  1.00  0.00           H  
ATOM   3389 HG23 THR C 666      -7.211  16.319 -21.425  1.00  0.00           H  
ATOM   3390  N   ARG C 667      -9.155  17.189 -24.317  1.00 14.68           N  
ATOM   3391  CA  ARG C 667      -9.321  18.322 -25.227  1.00 17.65           C  
ATOM   3392  C   ARG C 667      -8.019  19.132 -25.349  1.00 18.03           C  
ATOM   3393  O   ARG C 667      -7.791  20.028 -24.537  1.00 17.28           O  
ATOM   3394  CB  ARG C 667     -10.522  19.168 -24.747  1.00 17.78           C  
ATOM   3395  CG  ARG C 667     -10.997  20.213 -25.778  1.00 18.02           C  
ATOM   3396  CD  ARG C 667     -12.164  21.092 -25.290  1.00 20.92           C  
ATOM   3397  NE  ARG C 667     -13.417  20.343 -25.086  1.00 25.13           N  
ATOM   3398  CZ  ARG C 667     -14.387  20.072 -25.977  1.00 25.44           C  
ATOM   3399  NH1 ARG C 667     -14.319  20.480 -27.253  1.00 25.55           N  
ATOM   3400  NH2 ARG C 667     -15.455  19.373 -25.571  1.00 25.34           N1+
ATOM   3401  H   ARG C 667      -9.694  17.228 -23.460  1.00  0.00           H  
ATOM   3402  HA  ARG C 667      -9.560  17.917 -26.209  1.00  0.00           H  
ATOM   3403  HB3 ARG C 667     -10.278  19.664 -23.807  1.00  0.00           H  
ATOM   3404  HB2 ARG C 667     -11.352  18.500 -24.516  1.00  0.00           H  
ATOM   3405  HG3 ARG C 667     -11.335  19.649 -26.647  1.00  0.00           H  
ATOM   3406  HG2 ARG C 667     -10.186  20.846 -26.140  1.00  0.00           H  
ATOM   3407  HD3 ARG C 667     -12.285  21.993 -25.892  1.00  0.00           H  
ATOM   3408  HD2 ARG C 667     -11.917  21.443 -24.290  1.00  0.00           H  
ATOM   3409  HE  ARG C 667     -13.551  20.019 -24.136  1.00  0.00           H  
ATOM   3410 HH12 ARG C 667     -15.068  20.281 -27.899  1.00  0.00           H  
ATOM   3411 HH11 ARG C 667     -13.517  21.007 -27.566  1.00  0.00           H  
ATOM   3412 HH22 ARG C 667     -16.206  19.165 -26.213  1.00  0.00           H  
ATOM   3413 HH21 ARG C 667     -15.517  19.044 -24.617  1.00  0.00           H  
ATOM   3414  N   VAL C 668      -7.185  18.771 -26.341  1.00 18.74           N  
ATOM   3415  CA  VAL C 668      -5.814  19.260 -26.531  1.00 20.64           C  
ATOM   3416  C   VAL C 668      -5.720  20.787 -26.730  1.00 22.08           C  
ATOM   3417  O   VAL C 668      -4.717  21.365 -26.316  1.00 21.37           O  
ATOM   3418  CB  VAL C 668      -5.110  18.550 -27.726  1.00 20.62           C  
ATOM   3419  CG1 VAL C 668      -3.679  19.046 -28.037  1.00 19.45           C  
ATOM   3420  CG2 VAL C 668      -5.059  17.027 -27.522  1.00 19.35           C  
ATOM   3421  H   VAL C 668      -7.465  18.024 -26.963  1.00  0.00           H  
ATOM   3422  HA  VAL C 668      -5.260  19.016 -25.624  1.00  0.00           H  
ATOM   3423  HB  VAL C 668      -5.714  18.736 -28.613  1.00  0.00           H  
ATOM   3424 HG11 VAL C 668      -3.217  18.449 -28.825  1.00  0.00           H  
ATOM   3425 HG12 VAL C 668      -3.659  20.078 -28.384  1.00  0.00           H  
ATOM   3426 HG13 VAL C 668      -3.039  18.976 -27.157  1.00  0.00           H  
ATOM   3427 HG21 VAL C 668      -4.552  16.529 -28.349  1.00  0.00           H  
ATOM   3428 HG22 VAL C 668      -4.532  16.771 -26.603  1.00  0.00           H  
ATOM   3429 HG23 VAL C 668      -6.057  16.600 -27.465  1.00  0.00           H  
ATOM   3430  N   LYS C 669      -6.783  21.405 -27.282  1.00 25.88           N  
ATOM   3431  CA  LYS C 669      -6.970  22.854 -27.431  1.00 27.70           C  
ATOM   3432  C   LYS C 669      -6.792  23.642 -26.113  1.00 26.38           C  
ATOM   3433  O   LYS C 669      -6.189  24.715 -26.134  1.00 33.64           O  
ATOM   3434  CB  LYS C 669      -8.345  23.110 -28.092  1.00 30.30           C  
ATOM   3435  CG  LYS C 669      -8.679  24.594 -28.376  1.00 34.60           C  
ATOM   3436  CD  LYS C 669     -10.020  25.044 -27.763  1.00 38.74           C  
ATOM   3437  CE  LYS C 669     -10.133  26.563 -27.542  1.00 36.30           C  
ATOM   3438  NZ  LYS C 669     -10.090  27.326 -28.801  1.00 34.46           N1+
ATOM   3439  H   LYS C 669      -7.560  20.835 -27.582  1.00  0.00           H  
ATOM   3440  HA  LYS C 669      -6.216  23.208 -28.131  1.00  0.00           H  
ATOM   3441  HB3 LYS C 669      -9.121  22.664 -27.468  1.00  0.00           H  
ATOM   3442  HB2 LYS C 669      -8.392  22.565 -29.036  1.00  0.00           H  
ATOM   3443  HG3 LYS C 669      -8.713  24.745 -29.456  1.00  0.00           H  
ATOM   3444  HG2 LYS C 669      -7.879  25.250 -28.035  1.00  0.00           H  
ATOM   3445  HD3 LYS C 669     -10.175  24.550 -26.803  1.00  0.00           H  
ATOM   3446  HD2 LYS C 669     -10.838  24.706 -28.402  1.00  0.00           H  
ATOM   3447  HE3 LYS C 669      -9.328  26.908 -26.892  1.00  0.00           H  
ATOM   3448  HE2 LYS C 669     -11.070  26.794 -27.035  1.00  0.00           H  
ATOM   3449  HZ1 LYS C 669      -9.235  27.119 -29.297  1.00  0.00           H  
ATOM   3450  HZ2 LYS C 669     -10.880  27.069 -29.376  1.00  0.00           H  
ATOM   3451  HZ3 LYS C 669     -10.129  28.316 -28.604  1.00  0.00           H  
ATOM   3452  N   ASN C 670      -7.264  23.068 -24.993  1.00 20.14           N  
ATOM   3453  CA  ASN C 670      -7.166  23.642 -23.643  1.00 18.12           C  
ATOM   3454  C   ASN C 670      -5.748  23.542 -23.039  1.00 18.36           C  
ATOM   3455  O   ASN C 670      -5.515  24.137 -21.988  1.00 21.20           O  
ATOM   3456  CB  ASN C 670      -8.203  22.962 -22.711  1.00 15.75           C  
ATOM   3457  CG  ASN C 670      -9.673  23.170 -23.107  1.00 13.97           C  
ATOM   3458  OD1 ASN C 670      -9.993  23.745 -24.146  1.00 14.12           O  
ATOM   3459  ND2 ASN C 670     -10.592  22.697 -22.266  1.00 13.96           N  
ATOM   3460  H   ASN C 670      -7.710  22.163 -25.052  1.00  0.00           H  
ATOM   3461  HA  ASN C 670      -7.415  24.703 -23.718  1.00  0.00           H  
ATOM   3462  HB3 ASN C 670      -8.092  23.352 -21.697  1.00  0.00           H  
ATOM   3463  HB2 ASN C 670      -8.007  21.891 -22.644  1.00  0.00           H  
ATOM   3464 HD22 ASN C 670     -11.574  22.809 -22.469  1.00  0.00           H  
ATOM   3465 HD21 ASN C 670     -10.314  22.253 -21.398  1.00  0.00           H  
ATOM   3466  N   TYR C 671      -4.837  22.807 -23.699  1.00 16.43           N  
ATOM   3467  CA  TYR C 671      -3.470  22.543 -23.248  1.00 16.13           C  
ATOM   3468  C   TYR C 671      -2.409  23.063 -24.226  1.00 15.83           C  
ATOM   3469  O   TYR C 671      -1.235  22.801 -23.983  1.00 15.27           O  
ATOM   3470  CB  TYR C 671      -3.306  21.029 -22.999  1.00 14.60           C  
ATOM   3471  CG  TYR C 671      -4.280  20.500 -21.968  1.00 13.38           C  
ATOM   3472  CD1 TYR C 671      -4.098  20.827 -20.611  1.00 12.41           C  
ATOM   3473  CE1 TYR C 671      -5.048  20.425 -19.656  1.00 11.77           C  
ATOM   3474  CZ  TYR C 671      -6.189  19.714 -20.065  1.00 11.62           C  
ATOM   3475  OH  TYR C 671      -7.137  19.377 -19.153  1.00 11.48           O  
ATOM   3476  CE2 TYR C 671      -6.366  19.366 -21.417  1.00 11.88           C  
ATOM   3477  CD2 TYR C 671      -5.402  19.748 -22.366  1.00 12.88           C  
ATOM   3478  H   TYR C 671      -5.103  22.354 -24.563  1.00  0.00           H  
ATOM   3479  HA  TYR C 671      -3.277  23.064 -22.308  1.00  0.00           H  
ATOM   3480  HB3 TYR C 671      -2.298  20.805 -22.648  1.00  0.00           H  
ATOM   3481  HB2 TYR C 671      -3.433  20.479 -23.933  1.00  0.00           H  
ATOM   3482  HD1 TYR C 671      -3.243  21.412 -20.309  1.00  0.00           H  
ATOM   3483  HE1 TYR C 671      -4.913  20.690 -18.618  1.00  0.00           H  
ATOM   3484  HH  TYR C 671      -6.934  19.677 -18.259  1.00  0.00           H  
ATOM   3485  HE2 TYR C 671      -7.247  18.826 -21.730  1.00  0.00           H  
ATOM   3486  HD2 TYR C 671      -5.543  19.495 -23.405  1.00  0.00           H  
ATOM   3487  N   VAL C 672      -2.802  23.795 -25.286  1.00 15.92           N  
ATOM   3488  CA  VAL C 672      -1.889  24.347 -26.296  1.00 17.34           C  
ATOM   3489  C   VAL C 672      -0.851  25.316 -25.703  1.00 16.63           C  
ATOM   3490  O   VAL C 672       0.330  25.156 -25.998  1.00 18.40           O  
ATOM   3491  CB  VAL C 672      -2.647  25.066 -27.448  1.00 20.03           C  
ATOM   3492  CG1 VAL C 672      -1.760  25.857 -28.438  1.00 20.37           C  
ATOM   3493  CG2 VAL C 672      -3.478  24.058 -28.241  1.00 19.01           C  
ATOM   3494  H   VAL C 672      -3.785  23.978 -25.426  1.00  0.00           H  
ATOM   3495  HA  VAL C 672      -1.342  23.505 -26.726  1.00  0.00           H  
ATOM   3496  HB  VAL C 672      -3.346  25.771 -26.997  1.00  0.00           H  
ATOM   3497 HG11 VAL C 672      -2.346  26.222 -29.282  1.00  0.00           H  
ATOM   3498 HG12 VAL C 672      -1.306  26.735 -27.977  1.00  0.00           H  
ATOM   3499 HG13 VAL C 672      -0.960  25.234 -28.839  1.00  0.00           H  
ATOM   3500 HG21 VAL C 672      -4.159  24.564 -28.925  1.00  0.00           H  
ATOM   3501 HG22 VAL C 672      -2.842  23.387 -28.820  1.00  0.00           H  
ATOM   3502 HG23 VAL C 672      -4.083  23.447 -27.580  1.00  0.00           H  
ATOM   3503  N   ASP C 673      -1.294  26.253 -24.844  1.00 16.25           N  
ATOM   3504  CA  ASP C 673      -0.413  27.180 -24.121  1.00 15.67           C  
ATOM   3505  C   ASP C 673       0.590  26.451 -23.216  1.00 15.22           C  
ATOM   3506  O   ASP C 673       1.765  26.808 -23.243  1.00 13.81           O  
ATOM   3507  CB  ASP C 673      -1.162  28.259 -23.298  1.00 15.19           C  
ATOM   3508  CG  ASP C 673      -2.086  29.211 -24.078  1.00 15.02           C  
ATOM   3509  OD1 ASP C 673      -1.965  29.298 -25.320  1.00 15.12           O  
ATOM   3510  OD2 ASP C 673      -2.845  29.929 -23.390  1.00 15.57           O1-
ATOM   3511  H   ASP C 673      -2.282  26.336 -24.657  1.00  0.00           H  
ATOM   3512  HA  ASP C 673       0.181  27.697 -24.878  1.00  0.00           H  
ATOM   3513  HB3 ASP C 673      -0.437  28.880 -22.768  1.00  0.00           H  
ATOM   3514  HB2 ASP C 673      -1.769  27.767 -22.536  1.00  0.00           H  
ATOM   3515  N   TRP C 674       0.124  25.422 -22.483  1.00 15.58           N  
ATOM   3516  CA  TRP C 674       0.968  24.562 -21.655  1.00 16.49           C  
ATOM   3517  C   TRP C 674       1.995  23.756 -22.470  1.00 16.69           C  
ATOM   3518  O   TRP C 674       3.144  23.677 -22.042  1.00 16.01           O  
ATOM   3519  CB  TRP C 674       0.107  23.657 -20.747  1.00 17.42           C  
ATOM   3520  CG  TRP C 674       0.879  22.677 -19.908  1.00 18.77           C  
ATOM   3521  CD1 TRP C 674       1.530  22.972 -18.760  1.00 18.93           C  
ATOM   3522  NE1 TRP C 674       2.223  21.861 -18.321  1.00 17.55           N  
ATOM   3523  CE2 TRP C 674       2.064  20.790 -19.176  1.00 17.26           C  
ATOM   3524  CD2 TRP C 674       1.202  21.283 -20.202  1.00 17.89           C  
ATOM   3525  CE3 TRP C 674       0.858  20.384 -21.239  1.00 18.79           C  
ATOM   3526  CZ3 TRP C 674       1.354  19.065 -21.257  1.00 20.03           C  
ATOM   3527  CH2 TRP C 674       2.210  18.614 -20.235  1.00 20.87           C  
ATOM   3528  CZ2 TRP C 674       2.568  19.477 -19.184  1.00 19.14           C  
ATOM   3529  H   TRP C 674      -0.855  25.179 -22.535  1.00  0.00           H  
ATOM   3530  HA  TRP C 674       1.543  25.216 -20.996  1.00  0.00           H  
ATOM   3531  HB3 TRP C 674      -0.602  23.089 -21.351  1.00  0.00           H  
ATOM   3532  HB2 TRP C 674      -0.494  24.276 -20.080  1.00  0.00           H  
ATOM   3533  HD1 TRP C 674       1.521  23.941 -18.284  1.00  0.00           H  
ATOM   3534  HE1 TRP C 674       2.793  21.869 -17.488  1.00  0.00           H  
ATOM   3535  HE3 TRP C 674       0.200  20.717 -22.026  1.00  0.00           H  
ATOM   3536  HZ3 TRP C 674       1.082  18.399 -22.063  1.00  0.00           H  
ATOM   3537  HH2 TRP C 674       2.592  17.608 -20.264  1.00  0.00           H  
ATOM   3538  HZ2 TRP C 674       3.223  19.134 -18.397  1.00  0.00           H  
ATOM   3539  N   ILE C 675       1.577  23.202 -23.623  1.00 15.65           N  
ATOM   3540  CA  ILE C 675       2.439  22.471 -24.552  1.00 15.09           C  
ATOM   3541  C   ILE C 675       3.572  23.358 -25.095  1.00 15.95           C  
ATOM   3542  O   ILE C 675       4.731  23.002 -24.908  1.00 16.01           O  
ATOM   3543  CB  ILE C 675       1.651  21.802 -25.724  1.00 14.00           C  
ATOM   3544  CG1 ILE C 675       0.808  20.609 -25.222  1.00 13.02           C  
ATOM   3545  CG2 ILE C 675       2.513  21.339 -26.922  1.00 13.28           C  
ATOM   3546  CD1 ILE C 675      -0.338  20.220 -26.170  1.00 11.64           C  
ATOM   3547  H   ILE C 675       0.606  23.293 -23.895  1.00  0.00           H  
ATOM   3548  HA  ILE C 675       2.903  21.678 -23.969  1.00  0.00           H  
ATOM   3549  HB  ILE C 675       0.953  22.548 -26.105  1.00  0.00           H  
ATOM   3550 HG13 ILE C 675       0.379  20.831 -24.248  1.00  0.00           H  
ATOM   3551 HG12 ILE C 675       1.455  19.746 -25.058  1.00  0.00           H  
ATOM   3552 HG21 ILE C 675       1.933  20.744 -27.625  1.00  0.00           H  
ATOM   3553 HG22 ILE C 675       2.904  22.185 -27.485  1.00  0.00           H  
ATOM   3554 HG23 ILE C 675       3.353  20.724 -26.600  1.00  0.00           H  
ATOM   3555 HD11 ILE C 675      -1.199  19.853 -25.611  1.00  0.00           H  
ATOM   3556 HD12 ILE C 675      -0.680  21.063 -26.771  1.00  0.00           H  
ATOM   3557 HD13 ILE C 675      -0.027  19.433 -26.855  1.00  0.00           H  
ATOM   3558  N   MET C 676       3.222  24.515 -25.684  1.00 17.46           N  
ATOM   3559  CA  MET C 676       4.176  25.492 -26.216  1.00 17.85           C  
ATOM   3560  C   MET C 676       5.134  26.051 -25.148  1.00 19.31           C  
ATOM   3561  O   MET C 676       6.327  26.137 -25.427  1.00 18.19           O  
ATOM   3562  CB  MET C 676       3.436  26.624 -26.962  1.00 18.27           C  
ATOM   3563  CG  MET C 676       2.614  26.157 -28.180  1.00 20.21           C  
ATOM   3564  SD  MET C 676       3.539  25.385 -29.537  1.00 23.22           S  
ATOM   3565  CE  MET C 676       4.221  26.857 -30.343  1.00 21.17           C  
ATOM   3566  H   MET C 676       2.242  24.752 -25.773  1.00  0.00           H  
ATOM   3567  HA  MET C 676       4.798  24.964 -26.941  1.00  0.00           H  
ATOM   3568  HB3 MET C 676       4.158  27.373 -27.293  1.00  0.00           H  
ATOM   3569  HB2 MET C 676       2.772  27.143 -26.269  1.00  0.00           H  
ATOM   3570  HG3 MET C 676       2.050  26.998 -28.584  1.00  0.00           H  
ATOM   3571  HG2 MET C 676       1.873  25.425 -27.875  1.00  0.00           H  
ATOM   3572  HE1 MET C 676       4.811  26.569 -31.213  1.00  0.00           H  
ATOM   3573  HE2 MET C 676       3.419  27.518 -30.672  1.00  0.00           H  
ATOM   3574  HE3 MET C 676       4.866  27.405 -29.655  1.00  0.00           H  
ATOM   3575  N   LYS C 677       4.620  26.351 -23.941  1.00 18.41           N  
ATOM   3576  CA  LYS C 677       5.404  26.789 -22.781  1.00 18.39           C  
ATOM   3577  C   LYS C 677       6.416  25.728 -22.312  1.00 17.93           C  
ATOM   3578  O   LYS C 677       7.574  26.077 -22.091  1.00 18.15           O  
ATOM   3579  CB  LYS C 677       4.446  27.229 -21.652  1.00 19.07           C  
ATOM   3580  CG  LYS C 677       5.114  27.734 -20.356  1.00 19.97           C  
ATOM   3581  CD  LYS C 677       4.068  28.111 -19.291  1.00 24.41           C  
ATOM   3582  CE  LYS C 677       4.651  28.520 -17.925  1.00 27.31           C  
ATOM   3583  NZ  LYS C 677       5.317  29.834 -17.956  1.00 27.25           N1+
ATOM   3584  H   LYS C 677       3.624  26.256 -23.790  1.00  0.00           H  
ATOM   3585  HA  LYS C 677       5.972  27.668 -23.092  1.00  0.00           H  
ATOM   3586  HB3 LYS C 677       3.788  26.396 -21.402  1.00  0.00           H  
ATOM   3587  HB2 LYS C 677       3.801  28.022 -22.032  1.00  0.00           H  
ATOM   3588  HG3 LYS C 677       5.749  28.590 -20.585  1.00  0.00           H  
ATOM   3589  HG2 LYS C 677       5.768  26.967 -19.942  1.00  0.00           H  
ATOM   3590  HD3 LYS C 677       3.405  27.258 -19.137  1.00  0.00           H  
ATOM   3591  HD2 LYS C 677       3.429  28.908 -19.675  1.00  0.00           H  
ATOM   3592  HE3 LYS C 677       5.352  27.766 -17.563  1.00  0.00           H  
ATOM   3593  HE2 LYS C 677       3.844  28.579 -17.195  1.00  0.00           H  
ATOM   3594  HZ1 LYS C 677       4.686  30.537 -18.312  1.00  0.00           H  
ATOM   3595  HZ2 LYS C 677       5.617  30.082 -17.024  1.00  0.00           H  
ATOM   3596  HZ3 LYS C 677       6.135  29.769 -18.550  1.00  0.00           H  
ATOM   3597  N   THR C 678       5.980  24.460 -22.207  1.00 16.28           N  
ATOM   3598  CA  THR C 678       6.828  23.329 -21.819  1.00 15.80           C  
ATOM   3599  C   THR C 678       7.924  23.027 -22.862  1.00 16.00           C  
ATOM   3600  O   THR C 678       9.052  22.754 -22.458  1.00 14.96           O  
ATOM   3601  CB  THR C 678       6.002  22.037 -21.559  1.00 16.18           C  
ATOM   3602  OG1 THR C 678       5.103  22.262 -20.491  1.00 17.80           O  
ATOM   3603  CG2 THR C 678       6.816  20.780 -21.199  1.00 15.12           C  
ATOM   3604  H   THR C 678       5.012  24.245 -22.411  1.00  0.00           H  
ATOM   3605  HA  THR C 678       7.328  23.602 -20.887  1.00  0.00           H  
ATOM   3606  HB  THR C 678       5.395  21.819 -22.439  1.00  0.00           H  
ATOM   3607  HG1 THR C 678       4.419  22.870 -20.793  1.00  0.00           H  
ATOM   3608 HG21 THR C 678       6.161  19.959 -20.903  1.00  0.00           H  
ATOM   3609 HG22 THR C 678       7.402  20.425 -22.046  1.00  0.00           H  
ATOM   3610 HG23 THR C 678       7.501  20.971 -20.372  1.00  0.00           H  
ATOM   3611  N   MET C 679       7.606  23.132 -24.167  1.00 17.77           N  
ATOM   3612  CA  MET C 679       8.576  22.976 -25.257  1.00 18.89           C  
ATOM   3613  C   MET C 679       9.629  24.098 -25.304  1.00 21.03           C  
ATOM   3614  O   MET C 679      10.808  23.794 -25.489  1.00 24.41           O  
ATOM   3615  CB  MET C 679       7.864  22.821 -26.618  1.00 17.81           C  
ATOM   3616  CG  MET C 679       7.056  21.518 -26.761  1.00 17.45           C  
ATOM   3617  SD  MET C 679       6.608  21.059 -28.458  1.00 16.89           S  
ATOM   3618  CE  MET C 679       5.684  22.531 -28.964  1.00 14.68           C  
ATOM   3619  H   MET C 679       6.656  23.355 -24.436  1.00  0.00           H  
ATOM   3620  HA  MET C 679       9.125  22.055 -25.073  1.00  0.00           H  
ATOM   3621  HB3 MET C 679       8.601  22.857 -27.422  1.00  0.00           H  
ATOM   3622  HB2 MET C 679       7.204  23.674 -26.778  1.00  0.00           H  
ATOM   3623  HG3 MET C 679       6.144  21.550 -26.176  1.00  0.00           H  
ATOM   3624  HG2 MET C 679       7.623  20.690 -26.346  1.00  0.00           H  
ATOM   3625  HE1 MET C 679       5.172  22.349 -29.908  1.00  0.00           H  
ATOM   3626  HE2 MET C 679       4.943  22.793 -28.211  1.00  0.00           H  
ATOM   3627  HE3 MET C 679       6.354  23.381 -29.094  1.00  0.00           H  
ATOM   3628  N   GLN C 680       9.196  25.356 -25.105  1.00 22.74           N  
ATOM   3629  CA  GLN C 680      10.050  26.548 -25.049  1.00 24.07           C  
ATOM   3630  C   GLN C 680      11.051  26.535 -23.884  1.00 21.89           C  
ATOM   3631  O   GLN C 680      12.231  26.809 -24.104  1.00 22.64           O  
ATOM   3632  CB  GLN C 680       9.166  27.813 -25.005  1.00 31.87           C  
ATOM   3633  CG  GLN C 680       8.577  28.178 -26.386  1.00 44.55           C  
ATOM   3634  CD  GLN C 680       7.380  29.138 -26.366  1.00 55.23           C  
ATOM   3635  OE1 GLN C 680       6.809  29.413 -27.419  1.00 69.07           O  
ATOM   3636  NE2 GLN C 680       6.972  29.646 -25.200  1.00 53.70           N  
ATOM   3637  H   GLN C 680       8.206  25.519 -24.973  1.00  0.00           H  
ATOM   3638  HA  GLN C 680      10.635  26.572 -25.971  1.00  0.00           H  
ATOM   3639  HB3 GLN C 680       9.738  28.667 -24.640  1.00  0.00           H  
ATOM   3640  HB2 GLN C 680       8.373  27.646 -24.274  1.00  0.00           H  
ATOM   3641  HG3 GLN C 680       8.244  27.273 -26.895  1.00  0.00           H  
ATOM   3642  HG2 GLN C 680       9.358  28.604 -27.016  1.00  0.00           H  
ATOM   3643 HE22 GLN C 680       6.182  30.274 -25.174  1.00  0.00           H  
ATOM   3644 HE21 GLN C 680       7.450  29.409 -24.344  1.00  0.00           H  
ATOM   3645  N   GLU C 681      10.562  26.197 -22.679  1.00 21.39           N  
ATOM   3646  CA  GLU C 681      11.347  26.144 -21.444  1.00 23.10           C  
ATOM   3647  C   GLU C 681      12.304  24.944 -21.334  1.00 25.19           C  
ATOM   3648  O   GLU C 681      13.166  24.970 -20.456  1.00 31.90           O  
ATOM   3649  CB  GLU C 681      10.396  26.191 -20.231  1.00 22.80           C  
ATOM   3650  CG  GLU C 681       9.700  27.560 -20.066  1.00 26.98           C  
ATOM   3651  CD  GLU C 681       8.755  27.685 -18.860  1.00 31.91           C  
ATOM   3652  OE1 GLU C 681       8.599  26.710 -18.090  1.00 31.50           O  
ATOM   3653  OE2 GLU C 681       8.186  28.790 -18.727  1.00 40.70           O1-
ATOM   3654  H   GLU C 681       9.576  25.992 -22.582  1.00  0.00           H  
ATOM   3655  HA  GLU C 681      11.978  27.035 -21.409  1.00  0.00           H  
ATOM   3656  HB3 GLU C 681      10.944  25.954 -19.317  1.00  0.00           H  
ATOM   3657  HB2 GLU C 681       9.641  25.409 -20.338  1.00  0.00           H  
ATOM   3658  HG3 GLU C 681       9.138  27.807 -20.967  1.00  0.00           H  
ATOM   3659  HG2 GLU C 681      10.464  28.333 -19.970  1.00  0.00           H  
ATOM   3660  N   ASN C 682      12.140  23.919 -22.189  1.00 25.24           N  
ATOM   3661  CA  ASN C 682      12.910  22.674 -22.132  1.00 25.83           C  
ATOM   3662  C   ASN C 682      13.469  22.374 -23.526  1.00 28.45           C  
ATOM   3663  O   ASN C 682      12.961  21.515 -24.244  1.00 29.60           O  
ATOM   3664  CB  ASN C 682      12.039  21.532 -21.557  1.00 23.42           C  
ATOM   3665  CG  ASN C 682      11.621  21.775 -20.104  1.00 22.44           C  
ATOM   3666  OD1 ASN C 682      12.397  21.526 -19.186  1.00 18.34           O  
ATOM   3667  ND2 ASN C 682      10.395  22.257 -19.892  1.00 18.57           N  
ATOM   3668  H   ASN C 682      11.420  23.968 -22.896  1.00  0.00           H  
ATOM   3669  HA  ASN C 682      13.772  22.791 -21.473  1.00  0.00           H  
ATOM   3670  HB3 ASN C 682      12.593  20.592 -21.585  1.00  0.00           H  
ATOM   3671  HB2 ASN C 682      11.151  21.378 -22.162  1.00  0.00           H  
ATOM   3672 HD22 ASN C 682      10.075  22.438 -18.952  1.00  0.00           H  
ATOM   3673 HD21 ASN C 682       9.787  22.459 -20.676  1.00  0.00           H  
ATOM   3674  N   SER C 683      14.537  23.102 -23.867  1.00 34.77           N  
ATOM   3675  CA  SER C 683      15.341  22.903 -25.066  1.00 38.21           C  
ATOM   3676  C   SER C 683      16.828  22.916 -24.676  1.00 45.66           C  
ATOM   3677  O   SER C 683      17.192  23.491 -23.648  1.00 55.47           O  
ATOM   3678  CB  SER C 683      14.932  23.938 -26.136  1.00 36.21           C  
ATOM   3679  OG  SER C 683      15.151  25.270 -25.718  1.00 34.19           O  
ATOM   3680  H   SER C 683      14.895  23.789 -23.217  1.00  0.00           H  
ATOM   3681  HA  SER C 683      15.140  21.911 -25.472  1.00  0.00           H  
ATOM   3682  HB3 SER C 683      13.876  23.822 -26.388  1.00  0.00           H  
ATOM   3683  HB2 SER C 683      15.491  23.769 -27.057  1.00  0.00           H  
ATOM   3684  HG  SER C 683      14.468  25.508 -25.085  1.00  0.00           H  
ATOM   3685  N   THR C 684      17.645  22.224 -25.488  1.00 53.74           N  
ATOM   3686  CA  THR C 684      19.043  21.841 -25.242  1.00 57.61           C  
ATOM   3687  C   THR C 684      19.171  20.625 -24.296  1.00 57.48           C  
ATOM   3688  O   THR C 684      19.797  19.639 -24.684  1.00 45.07           O  
ATOM   3689  CB  THR C 684      19.979  22.981 -24.736  1.00 55.81           C  
ATOM   3690  OG1 THR C 684      19.763  24.159 -25.489  1.00 47.24           O  
ATOM   3691  CG2 THR C 684      21.478  22.645 -24.825  1.00 50.95           C  
ATOM   3692  H   THR C 684      17.246  21.813 -26.319  1.00  0.00           H  
ATOM   3693  HA  THR C 684      19.419  21.520 -26.215  1.00  0.00           H  
ATOM   3694  HB  THR C 684      19.755  23.223 -23.696  1.00  0.00           H  
ATOM   3695  HG1 THR C 684      18.861  24.452 -25.334  1.00  0.00           H  
ATOM   3696 HG21 THR C 684      22.089  23.496 -24.524  1.00  0.00           H  
ATOM   3697 HG22 THR C 684      21.744  21.813 -24.172  1.00  0.00           H  
ATOM   3698 HG23 THR C 684      21.764  22.374 -25.841  1.00  0.00           H  
ATOM   3699  N   NMA C 684A     18.544  20.700 -23.110  1.00  0.00           N  
ATOM   3700  CA  NMA C 684A     18.506  19.627 -22.122  1.00  0.00           C  
ATOM   3701  H   NMA C 684A     18.048  21.549 -22.876  1.00  0.00           H  
ATOM   3702 1HA  NMA C 684A     18.938  18.693 -22.484  1.00  0.00           H  
ATOM   3703 2HA  NMA C 684A     19.047  19.928 -21.225  1.00  0.00           H  
ATOM   3704 3HA  NMA C 684A     17.472  19.425 -21.841  1.00  0.00           H  
TER    3705      NMA C 684A
HETATM 3706  N1  UNK   900     -13.880   3.618 -24.269  1.00  0.00           N1+
HETATM 3707  N2  UNK   900     -14.185   2.831 -23.220  1.00  0.00           N  
HETATM 3708  C1  UNK   900     -13.154   2.560 -22.386  1.00  0.00           C  
HETATM 3709  C2  UNK   900     -11.831   3.029 -22.562  1.00  0.00           C  
HETATM 3710  C3  UNK   900     -11.580   3.868 -23.692  1.00  0.00           C  
HETATM 3711  C4  UNK   900     -12.689   4.166 -24.553  1.00  0.00           C  
HETATM 3712  C5  UNK   900     -10.784   2.705 -21.668  1.00  0.00           C  
HETATM 3713  C6  UNK   900      -9.490   3.203 -21.851  1.00  0.00           C  
HETATM 3714  C7  UNK   900      -9.246   4.002 -22.975  1.00  0.00           C  
HETATM 3715  C8  UNK   900     -10.255   4.342 -23.880  1.00  0.00           C  
HETATM 3716  N3  UNK   900     -12.638   4.995 -25.693  1.00  0.00           N  
HETATM 3717  N4  UNK   900      -8.458   2.876 -20.969  1.00  0.00           N  
HETATM 3718  C9  UNK   900      -7.502   3.918 -20.546  1.00  0.00           C  
HETATM 3719  C10 UNK   900      -8.030   4.736 -19.345  1.00  0.00           C  
HETATM 3720  N5  UNK   900      -8.333   3.913 -18.168  1.00  0.00           N  
HETATM 3721  C11 UNK   900      -9.220   2.813 -18.562  1.00  0.00           C  
HETATM 3722  C12 UNK   900      -8.658   2.029 -19.775  1.00  0.00           C  
HETATM 3723  C13 UNK   900      -7.482   3.818 -17.082  1.00  0.00           C  
HETATM 3724  C14 UNK   900      -8.016   3.622 -15.806  1.00  0.00           C  
HETATM 3725  C15 UNK   900      -7.193   3.651 -14.682  1.00  0.00           C  
HETATM 3726  C16 UNK   900      -5.817   3.821 -14.835  1.00  0.00           C  
HETATM 3727  C17 UNK   900      -5.271   3.969 -16.104  1.00  0.00           C  
HETATM 3728  C18 UNK   900      -6.101   3.981 -17.219  1.00  0.00           C  
HETATM 3729  F1  UNK   900      -3.936   4.106 -16.250  1.00  0.00           F  
HETATM 3730  H1  UNK   900     -13.398   1.944 -21.531  1.00  0.00           H  
HETATM 3731  H2  UNK   900     -11.012   2.080 -20.822  1.00  0.00           H  
HETATM 3732  H3  UNK   900      -8.245   4.363 -23.157  1.00  0.00           H  
HETATM 3733  H4  UNK   900     -10.037   4.966 -24.733  1.00  0.00           H  
HETATM 3734  H5  UNK   900     -11.763   5.336 -26.085  1.00  0.00           H  
HETATM 3735  H6  UNK   900     -13.451   5.035 -26.302  1.00  0.00           H  
HETATM 3736  H7  UNK   900      -6.554   3.451 -20.271  1.00  0.00           H  
HETATM 3737  H8  UNK   900      -7.240   4.607 -21.347  1.00  0.00           H  
HETATM 3738  H9  UNK   900      -8.933   5.274 -19.625  1.00  0.00           H  
HETATM 3739  H10 UNK   900      -7.304   5.513 -19.096  1.00  0.00           H  
HETATM 3740  H11 UNK   900     -10.211   3.213 -18.780  1.00  0.00           H  
HETATM 3741  H12 UNK   900      -9.349   2.118 -17.730  1.00  0.00           H  
HETATM 3742  H13 UNK   900      -9.263   1.151 -20.003  1.00  0.00           H  
HETATM 3743  H14 UNK   900      -7.692   1.613 -19.485  1.00  0.00           H  
HETATM 3744  H15 UNK   900      -9.082   3.500 -15.685  1.00  0.00           H  
HETATM 3745  H16 UNK   900      -7.629   3.554 -13.699  1.00  0.00           H  
HETATM 3746  H17 UNK   900      -5.161   3.838 -13.980  1.00  0.00           H  
HETATM 3747  H18 UNK   900      -5.670   4.117 -18.196  1.00  0.00           H  
HETATM 3748  H19 UNK   900     -14.660   3.766 -24.906  1.00  0.00           H  
CONECT  866  869  870  871
CONECT  869  866
CONECT  870  866
CONECT  871  866
CONECT 2371 2729
CONECT 2729 2371
CONECT 2847 3282
CONECT 3282 2847
CONECT 3706 3707 3711 3748
CONECT 3706 3707
CONECT 3707 3706 3708
CONECT 3707 3706
CONECT 3708 3707 3709 3730
CONECT 3708 3709
CONECT 3709 3708 3710 3712
CONECT 3709 3708
CONECT 3710 3709 3711 3715
CONECT 3710 3711
CONECT 3711 3706 3710 3716
CONECT 3711 3710
CONECT 3712 3709 3713 3731
CONECT 3712 3713
CONECT 3713 3712 3714 3717
CONECT 3713 3712
CONECT 3714 3713 3715 3732
CONECT 3714 3715
CONECT 3715 3710 3714 3733
CONECT 3715 3714
CONECT 3716 3711 3734 3735
CONECT 3717 3713 3718 3722
CONECT 3718 3717 3719 3736 3737
CONECT 3719 3718 3720 3738 3739
CONECT 3720 3719 3721 3723
CONECT 3721 3720 3722 3740 3741
CONECT 3722 3717 3721 3742 3743
CONECT 3723 3720 3724 3728
CONECT 3723 3724
CONECT 3724 3723 3725 3744
CONECT 3724 3723
CONECT 3725 3724 3726 3745
CONECT 3725 3726
CONECT 3726 3725 3727 3746
CONECT 3726 3725
CONECT 3727 3726 3728 3729
CONECT 3727 3728
CONECT 3728 3723 3727 3747
CONECT 3728 3727
CONECT 3729 3727
CONECT 3730 3708
CONECT 3731 3712
CONECT 3732 3714
CONECT 3733 3715
CONECT 3734 3716
CONECT 3735 3716
CONECT 3736 3718
CONECT 3737 3718
CONECT 3738 3719
CONECT 3739 3719
CONECT 3740 3721
CONECT 3741 3721
CONECT 3742 3722
CONECT 3743 3722
CONECT 3744 3724
CONECT 3745 3725
CONECT 3746 3726
CONECT 3747 3728
CONECT 3748 3706
END   
