# Supplementary material for: Discovery of a Novel Series of Potent, Selective, Orally Available, and Brain-Penetrable C1s Inhibitors for Modulation of the Complement Pathway
Source: J Med Chem. 2023 Apr 25;66(9):6354–71. doi: 10.1021/acs.jmedchem.3c00348 (PMC10184130; doi:10.1021/acs.jmedchem.3c00348)
Supplement: Supplementary file 5 — jm3c00348_si_005.csv [file jm3c00348_si_005.csv]

Compound	SMILES	human C1s IC50 (uM)	human C1s % inhibition at 30 uM	mouse C1s IC50 (uM)	human C1r IC50 (uM)	human MASP2 IC50 (uM)	human factor D IC50 (uM)	human thrombin IC50 (uM)	human trypsin IC50 (uM)	human kallikrein IC50 (uM)	human plasmin IC50 (uM)	PAMPA at pH 7.4 (nm/sec)	MDR1 (A to B) (nm/sec)	MDR1 efflux ratio
3	Brc1cccc(c1)C(=O)N1CCN(CC1)c1ccc2cnccc2c1		44
4a	Cc1ccc(cc1)C(=O)N1CCN(CC1)c1ccc2cnccc2c1		49
4b	Cc1ccc(cc1)C(=O)N1CCN(CC1)c1ccc2c(N)nccc2c1	96
4c	Cc1ccc(cc1)C(=O)N1CCN(CC1)c1ccc2c(N)nncc2c1	2.5
4d	Cc1ccc(cc1)C(=O)N1CCN(CC1)c1ccc2cnncc2c1	>300
4e	Cc1ccccc1C(=O)N1CCN(CC1)c1ccc2c(N)nncc2c1	4.5			>30	>30	>30	>30	>30
4f	Nc1nncc2cc(ccc12)N1CCN(CC1)C(=O)c1ccccc1	5.1
5a	OC(=O)C(F)(F)F.Nc1nncc2cc(ccc12)N1CCN(CC1)c1ccccc1	0.58
5b	OC(=O)C(F)(F)F.Nc1nncc2cc(ccc12)N1CCC(CC1)c1ccccc1	4.2
5c	Nc1nncc2cc(ccc12)C1CCN(CC1)c1ccccc1	>30
5d	OC(=O)C(F)(F)F.Cc1ccccc1N1CCN(CC1)c1ccc2c(N)nncc2c1	1.2
5e	Cc1cccc(c1)N1CCN(CC1)c1ccc2c(N)nncc2c1	0.56
5f	Cc1ccc(cc1)N1CCN(CC1)c1ccc2c(N)nncc2c1	6.7
5g	Nc1nncc2cc(ccc12)N1CCN(CC1)c1cccc(F)c1	0.37
5h	OC(=O)C(F)(F)F.Nc1nncc2cc(ccc12)N1CCN(CC1)c1cccc(Cl)c1	0.39
5i	COc1cccc(c1)N1CCN(CC1)c1ccc2c(N)nncc2c1	1.4
5j	Nc1nncc2cc(ccc12)N1CCN(CC1)c1cccc(c1)C#N	1.4
(S)-6	C[C@H]1CN(CCN1c1cccc(F)c1)c1ccc2c(N)nncc2c1	0.17
(R)-6	C[C@@H]1CN(CCN1c1cccc(F)c1)c1ccc2c(N)nncc2c1	0.82
(R)-7	OC(=O)C(F)(F)F.Cc1cc(no1)[C@H]1CN(CCN1c1cccc(F)c1)c1ccc2c(N)nncc2c1	0.0071										19	3	33
(R)-8	Cc1cc(no1)[C@H]1CN(CCN1c1cccc(F)c1)c1cc(F)c2c(N)nncc2c1	0.036		0.061	>30	>30	>30	>30	>30	>30	>30	259	14	4
(S)-8	Cc1cc(no1)[C@@H]1CN(CCN1c1cccc(F)c1)c1cc(F)c2c(N)nncc2c1	>300
